# Supplementary material for: FIREVAT: finding reliable variants without artifacts in human cancer samples using etiologically relevant mutational signatures
Source: Genome Med. 2019 Dec 17;11:81. doi: 10.1186/s13073-019-0695-x (PMC6916105; doi:10.1186/s13073-019-0695-x)
Supplement: Supplementary file 3 — Additional file 3. Table S1. Summary of artifact signatures in publicly available callsets, Table S2. FIREVAT VCF attribute usage and configuration by callset on the mc3 performance validation dataset, Table S3. MC3 performance validation dataset samples, Table S4. FIREVAT performance summary on the mc3 performance validation dataset, Table S5. FIREVAT performance on the mc3 performance validation dataset, Table S6 and S7. FIREVAT refinement on the multi-region whole-exome sequencing of breast cancer dataset, Table S8. TCGA-HNSC dataset before and after firevat refinement, Table S9. TCGA platinum therapy response dataset before and after FIREVAT refinement, Table S10. Characteristics of artifactual variants identified by FIREVAT in publicly available VCF callsets. [file 13073_2019_695_MOESM3_ESM.xlsx]

## Sheet: List_of_Tables
List of Supplementary Tables
Table S1	Summary of Artifact Signatures in Publicly Available Callsets
Table S2a	FIREVAT VCF Attribute Usage by Callset on the MC3 Performance Validation Dataset
Table S2b	FIREVAT Configuration by Callset on the MC3 Performance Validation Dataset
Table S3	MC3 Performance Validation Dataset Samples
Table S4	FIREVAT Performance Summary on the MC3 Performance Validation Dataset
Table S5	FIREVAT Performance on the MC3 Performance Validation Dataset
Table S6	FIREVAT and DToxoG Performance on the Multi-region Whole-Exome Sequencing of Breast Cancer Dataset (SRP070662)
Table S7	FIREVAT Refinement on the Multi-region Breast Cancer Whole-Exome Sequencing (SRP070662) Dataset
Table S8	TCGA-HNSC Dataset (hg38 MuTect2) Before and After FIREVAT Refinement (n = 130)
Table S9	TCGA Platinum Therapy Response Dataset (hg38 MuTect2) Before and After FIREVAT Refinement (n = 79)
Table S10	Characteristics of Artifactual Variants Identified by FIREVAT in Publicly Available VCF Callsets

## Sheet: Legends
Supplementary Table Legends
Table S1. Summary of Artifact Signatures in Publicly Available Callsets
Column	Description
Cohort	Name of cohort: BRCA = Breast cancer GBM = Glioblastoma multiforme HNSC = Head and neck cancer KIRC = Kidney renal clear cell carcinoma LAML = Acute myeloid leukemia LUAD = Lung adenocarcinoma LIHC = Liver hepatocellular carcinoma PAAD = Pancreatic adenocarcinoma STAD = Stomach adenocarcinoma SRP070662 = Multi-region whole-exome sequencing of breast cancer
Artifact_Signature	Artifact signature identified from signature analysis
Artifact_Signature_Median_Weight	Weight of artifact signature identified from signature analysis (from 0 to 1)
Table S2a. FIREVAT VCF Attribute Usage by Callset on the MC3 Performance Validation Dataset
Column	Description
VCF Attribute	Name of VCF attribute
Direction	"POS" indicates that higher value of this criterion leads to more stringent filtering. "NEG" indicates that lower value of this criterion leads to more stringent filtering
MuTect	"Y" indicates that this VCF attribute is present in MuTect callset
Muse	"Y" indicates that this VCF attribute is present in Muse callset
Varscan	"Y" indicates that this VCF attribute is present in Varscan callset
Table S2b. FIREVAT Configuration by Callset on the MC3 Performance Validation Dataset
Column	Description
VCF Attribute	Name of VCF attribute
Direction	"POS" indicates that higher value of this criterion leads to more stringent filtering. "NEG" indicates that lower value of this criterion leads to more stringent filtering
Default	Default value of this VCF attribute
Range	Of format "minimum-maximum"
Table S3. MC3 Performance Validation Dataset Samples
Column	Description
Sample_ID	Sample ID
Cohort	The cohort (cancer type) to which the corresponding sample belongs
MuTect	"Yes" indicates that this sample's MuTect VCF was included in the validation dataset. "No" indicates that this sample's MuTect VCF was not included in the validation dataset
Muse	"Yes" indicates that this sample's Muse VCF was included in the validation dataset. "No" indicates that this sample's Muse VCF was not included in the validation dataset
Varscan	"Yes" indicates that this sample's Varscan VCF was included in the validation dataset. "No" indicates that this sample's Varscan VCF was not included in the validation dataset
Table S4. FIREVAT Performance Summary on the MC3 Performance Validation Dataset
Column	Description
Caller	Name of caller that was used to generate the MC3 VCF callset - MuTect - Muse - Varscan - All (MuTect, Muse, and Varscan VCF files combined)
Filtering_Method	The filtering method that was used to perform variant refinement on the corresponding VCF callset
Mean_Precision	Arithmetic mean of all the individual samples' precision values
Mean_Sensitivity	Arithmetic mean of all the individual samples' sensitivity values
Mean_Specificity	Arithmetic mean of all the individual samples' specificity values
Mean_F1_Score	Arithmetic mean of all the individual samples' F1 score values
Mean_Accuracy	Arithmetic mean of all the individual samples' accuracy values
Median_Precision	Median of all the individual samples' precision values
Median_Sensitivity	Median of all the individual samples' sensitivity values
Median_Specificity	Median of all the individual samples' specificity values
Median_F1_Score	Median of all the individual samples' F1 score values
Median_Accuracy	Median of all the individual samples' accuracy values
Stdev_Precision	Standard deviation of all the individual samples' precision values
Stdev_Sensitivity	Standard deviation of all the individual samples' sensitivity values
Stdev_Specificity	Standard deviation of all the individual samples' specificy values
Stdev_Stdev_F1_Score	Standard deviation of all the individual samples' F1 score values
Stdev_Accuracy	Standard deviation of all the individual samples' accuracy values
Table S5. FIREVAT Performance on the MC3 Performance Validation Dataset
Column	Description
Sample_ID	Sample ID
Cohort	The cohort (cancer type) to which the corresponding sample belongs
Caller	Name of caller that was used to generate the MC3 VCF callset - MuTect - Muse - Varscan
Filtering_Method	The filtering method that was used to perform variant refinement on the corresponding VCF callset
Refined_Mutations	Number of refined point mutations identified by the Filtering_Method
Artifactual_Mutations	Number of artifactual point mutations identified by the Filtering_Method
TP	Number of point mutations that are true positives
FP	Number of point mutations that are false positives
TN	Number of point mutations that are true negatives
FN	Number of point mutations that are false negatives
Precision	Precision (obtained from evaluation against ground truth)
Sensitivity	Sensitivity (obtained from evaluation against ground truth)
Sepcificity	Specificity (obtained from evaluation against ground truth)
F1_Score	F1 score (obtained from evaluation against ground truth)
Accuracy	Accuracy (obtained from evaluation against ground truth)
Unrefined_Mutations_Artifact_Weights_Sum	Sum of artifact signature weights from the signature analysis of unrefined mutations (from 0 to 1)
Refined_Mutations_Artifact_Weights_Sum	Sum of artifact signature weights from the signature analysis of refined mutations (from 0 to 1)
Artifactual_Mutations_Artifact_Weights_Sum	Sum of artifact signature weights from the signature analysis of artifactual mutations (from 0 to 1)
Unrefined_Mutations_RSS	Signature analysis residual sum of squares of unrefined mutations
Refined_Mutations_RSS	Signature analysis residual sum of squares of refined mutations
Artifactual_Mutations_RSS	Signature analysis residual sum of squares of artifactual mutations
Unrefined_Mutations_Top_Artifact_Signature	The artifact signature with the highest weight from the signature analysis of unrefined mutations
Unrefined_Mutations_Top_Artifact_Signature_Weight	Weight of the artifact signature with the highest weight from the signature analysis of unrefined mutations
Unrefined_Mutations_Artifact_Signatures	All artifact signatures identified by the signature analysis of unrefined mutations (separated by pipe "|")
Unrefined_Mutations_Artifact_Signatures_Weights	Weights of all artifact signatures identified by the signature analysis of unrefined mutations (separated by pipe "|")
Refined_Mutations_Top_Artifact_Signature	The artifact signature with the highest weight from the signature analysis of refined mutations
Refined_Mutations_Top_Artifact_Signature_Weight	Weight of the artifact signature with the highest weight from the signature analysis of refined mutations
Refined_Mutations_Artifact_Signatures	All artifact signatures identified by the signature analysis of refined mutations (separated by pipe "|")
Refined_Mutations_Artifact_Signatures_Weights	Weights of all artifact signatures identified by the signature analysis of refined mutations (separated by pipe "|")
Artifactual_Mutations_Top_Artifact_Signature	The artifact signature with the highest weight from the signature analysis of artifactual mutations
Artifactual_Mutations_Top_Artifact_Signature_Weight	Weight of the artifact signature with the highest weight from the signature analysis of artifactual mutations
Artifactual_Mutations_Artifact_Signatures	All artifact signatures identified by the signature analysis of artifactual mutations (separated by pipe "|")
Artifactual_Mutations_Artifact_Signatures_Weights	Weights of all artifact signatures identified by the signature analysis of artifactual mutations (separated by pipe "|")
Table S6. FIREVAT and DToxoG Performance on the Multi-region Whole-Exome Sequencing of Breast Cancer Dataset (SRP070662)
Column	Description
Case_ID	Case ID
Replicate_ID	Replicate ID
True_Count	Count of true variants
False_Count	Count of false variants
TP	Count of true positive variants
FP	Count of false positive variants
TN	Count of true negative variants
FN	Count of false negative variants
Precision	Precision value of given method
Recall	Recall value of given method
Sensitivity	Sensitivity of given method
Specificity	Specificity of given method
F1_score	F1 score of given method
Sample_type	Type of replicates, either "bio.rep" or "tech.rep"
Method	Filtering method, either "FIREVAT" or "DToxoG"
Obj.Fn	Objective function used in FIREVAT - Default.Obj.Fn - Exp.Weighted.A.Art.Obj.Fn - Exp.Weighted.A.Ref.Obj.Fn - Leaky.ReLU.A.Art.Obj.Fn - Leaky.ReLU.A.Ref.Obj.Fn
Table S7. FIREVAT Refinement on the Multi-region Whole-Exome Sequencing of Breast Cancer Dataset (SRP070662)
Column	Description
Chrom	Chromosome
Pos	Reference position
Ref	Reference base
Alt	Alternate allele
A	1 indicates that this mutation was found in biological replicate A 0 indicates that this mutation was not found in biological replicate A
B	1 indicates that this mutation was found in biological replicate B 0 indicates that this mutation was not found in biological replicate B
C	1 indicates that this mutation was found in biological replicate C 0 indicates that this mutation was not found in biological replicate C
Source	"Refined" indicates FIREVAT refined mutations "Unrefined" indicates unrefined mutations
Case_ID	Case ID
Table S8. TCGA-HNSC Dataset (hg38 MuTect2) Before and After FIREVAT Refinement (n = 130)
Column	Description
Sample_ID	Sample ID
Tobacco_Smoking_History	Tobacco smoking history ("Current smoker" or "Lifetime nonsmoker")
Pack_Years_Smoked	Number of pack years smoked
Unrefined_Mutations_Signatures	Signatures identified from signature analysis of unrefined mutations (separated by comma)
Unrefined_Mutations_Signatures_Weights	Weights of signatures identified from signature analysis of unrefined mutations (separated by comma). Same ordering as Unrefined_Mutations_Signatures
Unrefined_Mutations	Number of unrefined point mutations
Refined_Mutations_Signatures	Signatures identified from signature analysis of FIREVAT refined mutations (separated by comma)
Refined_Mutations_Signatures_Weights	Weights of signatures identified from signature analysis of FIREVAT refined mutations (separated by comma) Same ordering as Refined_Mutations_Signatures
Refined_Mutations	Number of FIREVAT refined point mutations
Table S9. TCGA Platinum Therapy Response Dataset (hg38 MuTect2) Before and After FIREVAT Refinement (n = 79)
Column	Description
Sample_ID	Sample ID
Therapy_Response	Response to therapy
Drug_Name	Names of drugs administered (separated by pipe "|")
Unrefined_Mutations_Signatures	Signatures identified from signature analysis of unrefined mutations (separated by comma)
Unrefined_Mutations_Signatures_Weights	Weights of signatures identified from signature analysis of unrefined mutations (separated by comma). Same ordering as Unrefined_Mutations_Signatures
Unrefined_Mutations	Number of unrefined point mutations
Refined_Mutations_Signatures	Signatures identified from signature analysis of FIREVAT refined mutations (separated by comma)
Refined_Mutations_Signatures_Weights	Weights of signatures identified from signature analysis of FIREVAT refined mutations (separated by comma). Same ordering as Refined_Mutations_Signatures
Refined_Mutations	Number of FIREVAT refined point mutations
Table S10. Characteristics of Artifactual Variants Identified by FIREVAT in Publicly Available Callsets
Column	Description
Sample_ID	Sample ID
Cohort	The cohort (cancer type) to which the corresponding sample belongs
Unrefined_Mutations	Number of unrefined point mutations
Refined_Mutations	Number of FIREVAT refined point mutations
Artifactual_Mutations	Number of FIREVAT artifactual point mutations
Unrefined_Mutations_Artifact_Weights_Sum	Sum of artifact signature weights from the signature analysis of unrefined mutations (from 0 to 1)
Refined_Mutations_Artifact_Weights_Sum	Sum of artifact signature weights from the signature analysis of refined mutations (from 0 to 1)
Artifactual_Mutations_Artifact_Weights_Sum	Sum of artifact signature weights from the signature analysis of artifactual mutations (from 0 to 1)
Unrefined_Mutations_Top_Artifact_Signature	The artifact signature with the highest weight from the signature analysis of unrefined mutations
Unrefined_Mutations_Top_Artifact_Signature_Weight	Weight of the artifact signature with the highest weight from the signature analysis of unrefined mutations
Unrefined_Mutations_Artifact_Signatures	All artifact signatures identified by the signature analysis of unrefined mutations (separated by pipe "|")
Unrefined_Mutations_Artifact_Signatures_Weights	Weights of all artifact signatures identified by the signature analysis of unrefined mutations (separated by pipe "|")
Refined_Mutations_Top_Artifact_Signature	The artifact signature with the highest weight from the signature analysis of refined mutations
Refined_Mutations_Top_Artifact_Signature_Weight	Weight of the artifact signature with the highest weight from the signature analysis of refined mutations
Refined_Mutations_Artifact_Signatures	All artifact signatures identified by the signature analysis of refined mutations (separated by pipe "|")
Refined_Mutations_Artifact_Signatures_Weights	Weights of all artifact signatures identified by the signature analysis of refined mutations (separated by pipe "|")
Artifactual_Mutations_Top_Artifact_Signature	The artifact signature with the highest weight from the signature analysis of artifactual mutations
Artifactual_Mutations_Top_Artifact_Signature_Weight	Weight of the artifact signature with the highest weight from the signature analysis of artifactual mutations
Artifactual_Mutations_Artifact_Signatures	All artifact signatures identified by the signature analysis of artifactual mutations (separated by pipe "|")
Artifactual_Mutations_Artifact_Signatures_Weights	Weights of all artifact signatures identified by the signature analysis of artifactual mutations (separated by pipe "|")
Table S11. FIREVAT Performance Benchmarking on the Multi-region Whole-Exome Sequencing of Breast Cancer Dataset compared to DToxoG
Column	Description
Case_ID	Case ID
Replicate_ID	Replicate ID
True_Count	Count of true variants
False_Count	Count of false variants
TP	Count of true positive variants
FP	Count of false positive variants
TN	Count of true negative variants
FN	Count of false negative variants
Precision	Precision value of given method
Recall	Recall value of given method
Sensitivity	Sensitivity of given method
Specificity	Specificity of given method
F1_score	F1 score of given method
Sample_type	Type of replicates, either "bio.rep" or "tech.rep"
Method	Filtering method, either "FIREVAT" or "DToxoG"
Obj.Fn	Objective function used in FIREVAT - Default.Obj.Fn - Exp.Weighted.A.Art.Obj.Fn - Exp.Weighted.A.Ref.Obj.Fn - Leaky.ReLU.A.Art.Obj.Fn - Leaky.ReLU.A.Ref.Obj.Fn

## Sheet: Table_S1
Cohort	Artifact_Signature	Artifact_Signature_Median_Weight
BRCA	SBS60	0.016104
BRCA	SBS27	0
BRCA	SBS43	0.26127
BRCA	SBS45	0
BRCA	SBS46	0
BRCA	SBS47	0.0885432
BRCA	SBS48	0
BRCA	SBS49	0
BRCA	SBS50	0.126075
BRCA	SBS51	0.0290142
BRCA	SBS52	0
BRCA	SBS53	0
BRCA	SBS54	0.0655875
BRCA	SBS55	0
BRCA	SBS56	0
BRCA	SBS57	0
BRCA	SBS58	0.105443
BRCA	SBS59	0
GBM	SBS60	0.0711881
GBM	SBS27	0
GBM	SBS43	0.113804
GBM	SBS45	0.0680037
GBM	SBS46	0.0974014
GBM	SBS47	0.0798146
GBM	SBS48	0
GBM	SBS49	0
GBM	SBS50	0
GBM	SBS51	0.0903269
GBM	SBS52	0
GBM	SBS53	0
GBM	SBS54	0.074082
GBM	SBS55	0
GBM	SBS56	0
GBM	SBS57	0
GBM	SBS58	0.102314
GBM	SBS59	0
HNSC	SBS27	0
HNSC	SBS48	0
HNSC	SBS55	0
HNSC	SBS56	0
HNSC	SBS59	0
HNSC	SBS57	0.0370201
HNSC	SBS52	0.0387707
HNSC	SBS60	0.0424686
HNSC	SBS54	0.0526562
HNSC	SBS53	0.0531604
HNSC	SBS47	0.0689006
HNSC	SBS51	0.0799058
HNSC	SBS49	0.081654
HNSC	SBS58	0.0826011
HNSC	SBS46	0.093396
HNSC	SBS50	0.14713
HNSC	SBS43	0.149194
HNSC	SBS45	0.283547
KIRC	SBS60	0.041471
KIRC	SBS27	0
KIRC	SBS43	0.261306
KIRC	SBS45	0.0531741
KIRC	SBS46	0.302476
KIRC	SBS47	0.0513656
KIRC	SBS48	0
KIRC	SBS49	0
KIRC	SBS50	0.123795
KIRC	SBS51	0.0752778
KIRC	SBS52	0
KIRC	SBS53	0.0395899
KIRC	SBS54	0
KIRC	SBS55	0
KIRC	SBS56	0
KIRC	SBS57	0
KIRC	SBS58	0.084088
KIRC	SBS59	0
LAML	SBS60	0
LAML	SBS48	0
LAML	SBS49	0
LAML	SBS52	0
LAML	SBS55	0
LAML	SBS56	0
LAML	SBS57	0
LAML	SBS58	0
LAML	SBS59	0
LAML	SBS54	0.0397253
LAML	SBS53	0.0433421
LAML	SBS45	0.0723935
LAML	SBS43	0.102723
LAML	SBS46	0.103753
LAML	SBS50	0.112196
LAML	SBS51	0.112742
LAML	SBS27	0.373514
LAML	SBS47	0.377724
LIHC	SBS60	0.0289224
LIHC	SBS27	0
LIHC	SBS43	0.0704699
LIHC	SBS45	0.0257909
LIHC	SBS46	0.137432
LIHC	SBS47	0.0540962
LIHC	SBS48	0
LIHC	SBS49	0
LIHC	SBS50	0
LIHC	SBS51	0.0589062
LIHC	SBS52	0
LIHC	SBS53	0
LIHC	SBS54	0.0623355
LIHC	SBS55	0
LIHC	SBS56	0
LIHC	SBS57	0.0627367
LIHC	SBS58	0.0659143
LIHC	SBS59	0
LUAD	SBS60	0.0625443
LUAD	SBS27	0.0315463
LUAD	SBS43	0.222229
LUAD	SBS45	0.142679
LUAD	SBS46	0.105525
LUAD	SBS47	0
LUAD	SBS48	0
LUAD	SBS49	0.0465708
LUAD	SBS50	0.114214
LUAD	SBS51	0.0907952
LUAD	SBS52	0.031974
LUAD	SBS53	0.0485922
LUAD	SBS54	0.0571275
LUAD	SBS55	0
LUAD	SBS56	0
LUAD	SBS57	0.165342
LUAD	SBS58	0.0814996
LUAD	SBS59	0
PAAD	SBS60	0.0471395
PAAD	SBS27	0
PAAD	SBS43	0.0915013
PAAD	SBS45	0
PAAD	SBS46	0.100934
PAAD	SBS47	0.0617758
PAAD	SBS48	0.127355
PAAD	SBS49	0
PAAD	SBS50	0
PAAD	SBS51	0
PAAD	SBS52	0.817796
PAAD	SBS53	0
PAAD	SBS54	0.0578979
PAAD	SBS55	0
PAAD	SBS56	0
PAAD	SBS57	0.00988249
PAAD	SBS58	0.0716595
PAAD	SBS59	0
STAD	SBS60	0.0332215
STAD	SBS27	0
STAD	SBS43	0.0753774
STAD	SBS45	0.0543014
STAD	SBS46	0.0938465
STAD	SBS47	0.0323025
STAD	SBS48	0
STAD	SBS49	0.0836737
STAD	SBS50	0.148054
STAD	SBS51	0.0877848
STAD	SBS52	0.0154172
STAD	SBS53	0.0453315
STAD	SBS54	0.052237
STAD	SBS55	0
STAD	SBS56	0
STAD	SBS57	0.06126
STAD	SBS58	0.0926632
STAD	SBS59	0
SRP070662	SBS60	0.0623293
SRP070662	SBS27	0
SRP070662	SBS43	0.0519464
SRP070662	SBS45	0
SRP070662	SBS46	0.0990631
SRP070662	SBS47	0
SRP070662	SBS48	0.0274169
SRP070662	SBS49	0.0332193
SRP070662	SBS50	0.0840332
SRP070662	SBS51	0.210918
SRP070662	SBS52	0.0471096
SRP070662	SBS53	0.0875245
SRP070662	SBS54	0
SRP070662	SBS55	0
SRP070662	SBS56	0
SRP070662	SBS57	0.112825
SRP070662	SBS58	0
SRP070662	SBS59	0.0441058

## Sheet: Table_S2
a. FIREVAT VCF Attribute Usage by Callset on the MC3 Performance Validation Dataset
VCF Attribute	Direction	MuTect	Muse	Varscan
Tumor Reference Read Count	POS	Y	Y	Y
Tumor Alternative Read Count	POS	Y	Y	Y
Normal Reference Read Count	POS	Y	Y	Y
Normal Alternative Read Count	NEG	Y	Y	Y
Tumor Variant Allele Fraction	POS	Y	Y	Y
Tumor Base Quality	POS	Y
Tumor Ref Base Quality	POS		Y
Tumor Alt Base Quality	POS		Y
Normal Ref Base Quality	POS		Y
b. FIREVAT Configuration by Callset on the MC3 Performance Validation Dataset
VCF Attribute	Direction	MuTect		Muse		Varscan
		Default	Range	Default	Range	Default	Range
Tumor Reference Read Count	POS	10	0-20	10	0-20	10	0-20
Tumor Alternative Read Count	POS	3	2019-03-10	3	2019-03-10	3	2019-03-10
Normal Reference Read Count	POS	10	0-20	10	0-20	10	0-20
Normal Alternative Read Count	NEG	1	0-5	1	0-5	1	0-5
Tumor Variant Allele Fraction	POS	0	0-10	0	0-10	0	0-10
Tumor Base Quality	POS	20	0-30
Tumor Ref Base Quality	POS			20	0-30
Tumor Alt Base Quality	POS			20	0-30
Normal Ref Base Quality	POS			20	0-30

## Sheet: Table_S3
Sample_ID	Cohort	MuTect	Muse	Varscan
TCGA-BT-A20T-01A-11D-A14W-08	BLCA	Yes	Yes	Yes
TCGA-BT-A2LA-01A-11D-A18F-08	BLCA	No	Yes	Yes
TCGA-BT-A3PH-01A-11D-A21Z-08	BLCA	Yes	Yes	Yes
TCGA-BT-A3PJ-01A-21D-A21Z-08	BLCA	Yes	Yes	Yes
TCGA-CF-A27C-01A-11D-A16O-08	BLCA	No	Yes	No
TCGA-DK-A1A5-01A-11D-A13W-08	BLCA	Yes	Yes	No
TCGA-DK-A1A7-01A-11D-A13W-08	BLCA	Yes	Yes	No
TCGA-DK-A3IL-01A-11D-A20D-08	BLCA	No	Yes	Yes
TCGA-FD-A3N5-01A-11D-A21A-08	BLCA	Yes	Yes	Yes
TCGA-H4-A2HQ-01A-11D-A17V-08	BLCA	Yes	Yes	Yes
TCGA-A2-A04T-01A-21W-A050-09	BRCA	No	Yes	No
TCGA-A2-A0EY-01A-11W-A050-09	BRCA	Yes	Yes	Yes
TCGA-A2-A259-01A-11D-A16D-09	BRCA	Yes	Yes	No
TCGA-A2-A25B-01A-11D-A167-09	BRCA	No	Yes	No
TCGA-A2-A3Y0-01A-11D-A23C-09	BRCA	Yes	Yes	No
TCGA-A7-A13D-01A-13D-A272-09	BRCA	No	Yes	Yes
TCGA-A8-A08L-01A-11W-A019-09	BRCA	Yes	Yes	No
TCGA-A8-A094-01A-11W-A019-09	BRCA	Yes	Yes	Yes
TCGA-A8-A09I-01A-22W-A050-09	BRCA	No	Yes	Yes
TCGA-AN-A0AT-01A-11D-A045-09	BRCA	No	Yes	No
TCGA-AO-A124-01A-11D-A10M-09	BRCA	No	Yes	No
TCGA-AR-A0TX-01A-11D-A099-09	BRCA	Yes	Yes	Yes
TCGA-AR-A24Z-01A-11D-A167-09	BRCA	No	Yes	No
TCGA-AR-A256-01A-11D-A167-09	BRCA	No	Yes	No
TCGA-AR-A2LK-01A-11D-A17W-09	BRCA	No	Yes	No
TCGA-B6-A0RE-01A-11W-A071-09	BRCA	No	Yes	No
TCGA-BH-A18U-01A-21D-A12B-09	BRCA	No	Yes	No
TCGA-BH-A1FC-01A-11D-A13L-09	BRCA	No	Yes	No
TCGA-D8-A27H-01A-11D-A16D-09	BRCA	No	Yes	No
TCGA-E2-A152-01A-11D-A12B-09	BRCA	No	Yes	Yes
TCGA-E2-A1LG-01A-21D-A14K-09	BRCA	No	Yes	No
TCGA-E2-A1LK-01A-21D-A14G-09	BRCA	No	Yes	No
TCGA-EW-A1J5-01A-11D-A13L-09	BRCA	Yes	Yes	No
TCGA-EW-A1PB-01A-11D-A142-09	BRCA	No	Yes	No
TCGA-EW-A1PC-01B-11D-A21Q-09	BRCA	Yes	Yes	Yes
TCGA-EW-A3U0-01A-11D-A228-09	BRCA	No	Yes	Yes
TCGA-GI-A2C9-01A-11D-A21Q-09	BRCA	Yes	Yes	Yes
TCGA-GM-A2DF-01A-11D-A17W-09	BRCA	No	Yes	No
TCGA-C5-A1BJ-01A-11D-A13W-08	CESC	No	Yes	Yes
TCGA-C5-A1M8-01A-21D-A13W-08	CESC	No	Yes	Yes
TCGA-A6-3809-01A-01D-A270-10	COAD	Yes	Yes	Yes
TCGA-A6-5656-01A-21D-A270-10	COAD	No	Yes	Yes
TCGA-A6-6141-01A-11D-1771-10	COAD	Yes	Yes	No
TCGA-A6-6650-01A-11D-A270-10	COAD	Yes	Yes	Yes
TCGA-A6-6780-01A-11D-A270-10	COAD	Yes	Yes	Yes
TCGA-A6-6781-01A-22D-A270-10	COAD	Yes	Yes	Yes
TCGA-A6-A565-01A-31D-A28G-10	COAD	Yes	Yes	Yes
TCGA-A6-A566-01A-11D-A28G-10	COAD	No	Yes	Yes
TCGA-AA-3664-01A-01W-0900-09	COAD	Yes	Yes	No
TCGA-AA-3666-01A-02W-0900-09	COAD	Yes	Yes	No
TCGA-AA-3956-01A-02W-0995-10	COAD	No	Yes	No
TCGA-AA-A01T-01A-21W-A096-10	COAD	No	Yes	No
TCGA-AA-A01V-01A-23W-A096-10	COAD	No	Yes	Yes
TCGA-AA-A02O-01A-21W-A096-10	COAD	No	Yes	Yes
TCGA-AA-A02Y-01A-43W-A096-10	COAD	No	Yes	Yes
TCGA-AA-A03F-01A-11W-A096-10	COAD	No	Yes	Yes
TCGA-AD-6964-01A-11D-1924-10	COAD	Yes	Yes	No
TCGA-AY-A54L-01A-11D-A28G-10	COAD	No	Yes	Yes
TCGA-AZ-4315-01A-01D-1408-10	COAD	Yes	Yes	No
TCGA-AZ-6601-01A-11D-1771-10	COAD	Yes	Yes	No
TCGA-CA-6717-01A-11D-1835-10	COAD	Yes	Yes	No
TCGA-CA-6718-01A-11D-1835-10	COAD	Yes	Yes	No
TCGA-D5-6540-01A-11D-1719-10	COAD	Yes	Yes	No
TCGA-QG-A5Z2-01A-11D-A28G-10	COAD	Yes	Yes	No
TCGA-FF-8041-01A-11D-2210-10	DLBC	Yes	Yes	Yes
TCGA-FF-8042-01A-11D-2210-10	DLBC	Yes	Yes	Yes
TCGA-FF-8043-01A-11D-2210-10	DLBC	No	Yes	No
TCGA-26-5135-01A-01D-1486-08	GBM	No	Yes	No
TCGA-BA-4076-01A-01D-1434-08	HNSC	Yes	Yes	No
TCGA-BA-4077-01B-01D-1434-08	HNSC	Yes	Yes	Yes
TCGA-BA-5149-01A-01D-1512-08	HNSC	No	Yes	Yes
TCGA-BA-5556-01A-01D-1512-08	HNSC	No	Yes	Yes
TCGA-BA-6869-01A-11D-1870-08	HNSC	Yes	Yes	Yes
TCGA-BA-6872-01A-11D-1870-08	HNSC	No	Yes	Yes
TCGA-CN-4741-01A-01D-1434-08	HNSC	No	Yes	Yes
TCGA-CN-5373-01A-01D-1434-08	HNSC	No	Yes	Yes
TCGA-CN-5374-01A-01D-1434-08	HNSC	No	Yes	No
TCGA-CN-6011-01A-11D-1683-08	HNSC	Yes	Yes	Yes
TCGA-CN-6994-01A-11D-1912-08	HNSC	No	Yes	Yes
TCGA-CQ-6225-01A-11D-1912-08	HNSC	No	Yes	Yes
TCGA-CR-5248-01A-01D-2012-08	HNSC	Yes	Yes	Yes
TCGA-CR-6472-01A-11D-1870-08	HNSC	Yes	Yes	Yes
TCGA-CR-6481-01A-11D-1870-08	HNSC	Yes	Yes	Yes
TCGA-CR-6487-01A-11D-1870-08	HNSC	No	Yes	Yes
TCGA-CR-6491-01A-11D-1870-08	HNSC	No	Yes	Yes
TCGA-CR-7404-01A-11D-2129-08	HNSC	No	Yes	Yes
TCGA-CV-5442-01A-01D-1512-08	HNSC	Yes	Yes	No
TCGA-CX-7086-01A-11D-2078-08	HNSC	No	Yes	Yes
TCGA-DQ-5625-01A-01D-1870-08	HNSC	No	Yes	Yes
TCGA-DQ-5629-01A-01D-1870-08	HNSC	Yes	Yes	Yes
TCGA-KN-8427-01A-11D-2310-10	KICH	No	Yes	Yes
TCGA-KN-8428-01A-11D-2310-10	KICH	Yes	Yes	Yes
TCGA-KN-8432-01A-11D-2310-10	KICH	No	Yes	Yes
TCGA-CJ-4639-01A-02D-1386-10	KIRC	No	Yes	No
TCGA-DU-6407-02B-11D-A36O-08	LGG	Yes	Yes	Yes
TCGA-BC-A217-01A-11D-A152-10	LIHC	No	Yes	No
TCGA-CC-5261-01A-01D-A12Z-10	LIHC	No	Yes	No
TCGA-CC-5262-01A-01D-A12Z-10	LIHC	No	Yes	No
TCGA-DD-A1EB-01A-11D-A12Z-10	LIHC	Yes	Yes	No
TCGA-DD-A1EI-01A-11D-A12Z-10	LIHC	No	Yes	No
TCGA-DD-A3A7-01A-11D-A22F-10	LIHC	No	Yes	Yes
TCGA-DD-A3A8-01A-11D-A22F-10	LIHC	No	Yes	Yes
TCGA-DD-A3A9-01A-11D-A25V-10	LIHC	Yes	Yes	Yes
TCGA-ED-A459-01A-11D-A25V-10	LIHC	Yes	Yes	No
TCGA-FV-A2QQ-01A-11D-A22F-10	LIHC	No	Yes	Yes
TCGA-FV-A3I0-01A-11D-A22F-10	LIHC	No	Yes	Yes
TCGA-FV-A3R2-01A-11D-A22F-10	LIHC	No	Yes	No
TCGA-FV-A3R3-01A-11D-A22F-10	LIHC	No	Yes	Yes
TCGA-G3-A3CK-01A-11D-A20W-10	LIHC	Yes	Yes	No
TCGA-05-4382-01A-01D-1931-08	LUAD	Yes	Yes	No
TCGA-05-4389-01A-01D-1265-08	LUAD	No	Yes	No
TCGA-05-4395-01A-01D-1265-08	LUAD	Yes	Yes	Yes
TCGA-05-4396-01A-21D-1855-08	LUAD	Yes	Yes	Yes
TCGA-05-4397-01A-01D-1265-08	LUAD	Yes	Yes	Yes
TCGA-05-4398-01A-01D-1265-08	LUAD	Yes	Yes	Yes
TCGA-05-4420-01A-01D-1265-08	LUAD	Yes	Yes	Yes
TCGA-05-4432-01A-01D-1265-08	LUAD	Yes	Yes	Yes
TCGA-35-4122-01A-01D-1105-08	LUAD	Yes	Yes	Yes
TCGA-35-5375-01A-01D-1625-08	LUAD	Yes	Yes	Yes
TCGA-44-2655-01A-01D-1553-08	LUAD	No	Yes	Yes
TCGA-44-8117-01A-11D-2238-08	LUAD	Yes	Yes	No
TCGA-44-8120-01A-11D-2238-08	LUAD	Yes	Yes	No
TCGA-49-4486-01A-01D-1265-08	LUAD	No	Yes	Yes
TCGA-49-4487-01A-21D-1855-08	LUAD	Yes	Yes	Yes
TCGA-49-4507-01A-01D-1265-08	LUAD	No	Yes	Yes
TCGA-49-6742-01A-11D-1855-08	LUAD	Yes	Yes	Yes
TCGA-49-6743-01A-11D-1855-08	LUAD	Yes	Yes	Yes
TCGA-50-5049-01A-01D-1625-08	LUAD	Yes	Yes	Yes
TCGA-50-5066-01A-01D-1625-08	LUAD	Yes	Yes	Yes
TCGA-50-5930-01A-11D-1753-08	LUAD	Yes	Yes	Yes
TCGA-50-5931-01A-11D-1753-08	LUAD	Yes	Yes	Yes
TCGA-50-6590-01A-12D-1855-08	LUAD	Yes	Yes	Yes
TCGA-50-6592-01A-11D-1753-08	LUAD	Yes	Yes	Yes
TCGA-53-7624-01A-11D-2063-08	LUAD	Yes	Yes	No
TCGA-53-7626-01A-12D-2063-08	LUAD	Yes	Yes	Yes
TCGA-55-1594-01A-01D-1040-01	LUAD	No	Yes	No
TCGA-55-1596-01A-01D-1040-01	LUAD	No	Yes	No
TCGA-55-5899-01A-11D-1625-08	LUAD	Yes	Yes	Yes
TCGA-55-6712-01A-11D-1855-08	LUAD	No	Yes	No
TCGA-55-6969-01A-11D-1945-08	LUAD	Yes	Yes	Yes
TCGA-55-6972-01A-11D-1945-08	LUAD	Yes	Yes	Yes
TCGA-55-6979-01A-11D-1945-08	LUAD	No	Yes	Yes
TCGA-55-6982-01A-11D-1945-08	LUAD	No	Yes	Yes
TCGA-55-6987-01A-11D-1945-08	LUAD	No	Yes	Yes
TCGA-55-8085-01A-11D-2238-08	LUAD	Yes	Yes	Yes
TCGA-55-8208-01A-11D-2238-08	LUAD	Yes	Yes	Yes
TCGA-55-8301-01A-11D-2284-08	LUAD	Yes	Yes	No
TCGA-55-8507-01A-11D-2393-08	LUAD	Yes	Yes	Yes
TCGA-55-8510-01A-11D-2393-08	LUAD	Yes	Yes	Yes
TCGA-55-8614-01A-11D-2393-08	LUAD	Yes	Yes	Yes
TCGA-55-A48X-01A-11D-A24D-08	LUAD	Yes	Yes	Yes
TCGA-55-A48Y-01A-11D-A24D-08	LUAD	Yes	Yes	Yes
TCGA-55-A492-01A-11D-A24D-08	LUAD	Yes	Yes	Yes
TCGA-55-A493-01A-11D-A24D-08	LUAD	No	Yes	Yes
TCGA-55-A4DF-01A-11D-A24D-08	LUAD	Yes	Yes	No
TCGA-62-8399-01A-21D-2323-08	LUAD	Yes	Yes	Yes
TCGA-62-A46O-01A-11D-A24D-08	LUAD	Yes	Yes	Yes
TCGA-62-A46P-01A-11D-A24D-08	LUAD	Yes	Yes	Yes
TCGA-64-5779-01A-01D-1625-08	LUAD	Yes	Yes	Yes
TCGA-64-5781-01A-01D-1625-08	LUAD	Yes	Yes	Yes
TCGA-67-3771-01A-01D-1040-01	LUAD	Yes	Yes	Yes
TCGA-69-8255-01A-11D-2284-08	LUAD	Yes	Yes	Yes
TCGA-73-4659-01A-01D-1265-08	LUAD	No	Yes	Yes
TCGA-73-4666-01A-01D-1265-08	LUAD	Yes	Yes	Yes
TCGA-73-4670-01A-01D-1265-08	LUAD	Yes	Yes	Yes
TCGA-75-6214-01A-41D-1945-08	LUAD	Yes	Yes	No
TCGA-75-7031-01A-11D-1945-08	LUAD	No	Yes	No
TCGA-78-7146-01A-11D-2036-08	LUAD	Yes	Yes	Yes
TCGA-78-7149-01A-11D-2036-08	LUAD	No	Yes	Yes
TCGA-78-7150-01A-21D-2036-08	LUAD	Yes	Yes	Yes
TCGA-78-7152-01A-11D-2036-08	LUAD	No	Yes	Yes
TCGA-78-7155-01A-11D-2036-08	LUAD	Yes	Yes	No
TCGA-78-7156-01A-11D-2036-08	LUAD	Yes	Yes	Yes
TCGA-78-7158-01A-11D-2036-08	LUAD	Yes	Yes	Yes
TCGA-78-7159-01A-11D-2036-08	LUAD	Yes	Yes	Yes
TCGA-78-7535-01A-11D-2063-08	LUAD	No	Yes	Yes
TCGA-78-7536-01A-11D-2063-08	LUAD	Yes	Yes	Yes
TCGA-78-8640-01A-11D-2393-08	LUAD	Yes	Yes	Yes
TCGA-86-6851-01A-11D-1945-08	LUAD	Yes	Yes	Yes
TCGA-86-7701-01A-11D-2167-08	LUAD	No	Yes	Yes
TCGA-86-7954-01A-11D-2184-08	LUAD	No	Yes	Yes
TCGA-86-7955-01A-11D-2184-08	LUAD	Yes	Yes	Yes
TCGA-86-8358-01A-11D-2323-08	LUAD	Yes	Yes	Yes
TCGA-86-8585-01A-11D-2393-08	LUAD	Yes	Yes	No
TCGA-86-8673-01A-11D-2393-08	LUAD	Yes	Yes	Yes
TCGA-91-6830-01A-11D-1945-08	LUAD	No	Yes	Yes
TCGA-91-6831-01A-11D-1855-08	LUAD	Yes	Yes	Yes
TCGA-91-7771-01A-11D-2167-08	LUAD	No	Yes	No
TCGA-91-8499-01A-11D-2393-08	LUAD	Yes	Yes	Yes
TCGA-91-A4BC-01A-11D-A24D-08	LUAD	Yes	Yes	Yes
TCGA-95-7039-01A-11D-1945-08	LUAD	Yes	Yes	Yes
TCGA-95-7948-01A-11D-2184-08	LUAD	No	Yes	No
TCGA-97-7937-01A-11D-2167-08	LUAD	Yes	Yes	Yes
TCGA-97-8172-01A-11D-2284-08	LUAD	Yes	Yes	Yes
TCGA-97-8174-01A-11D-2284-08	LUAD	No	Yes	Yes
TCGA-97-8179-01A-11D-2284-08	LUAD	Yes	Yes	No
TCGA-97-A4LX-01A-11D-A24P-08	LUAD	No	Yes	Yes
TCGA-97-A4M3-01A-11D-A24P-08	LUAD	Yes	Yes	No
TCGA-J2-A4AD-01A-11D-A24D-08	LUAD	Yes	Yes	Yes
TCGA-MP-A4TA-01A-21D-A24P-08	LUAD	Yes	Yes	Yes
TCGA-MP-A4TC-01A-11D-A24P-08	LUAD	Yes	Yes	Yes
TCGA-NJ-A4YQ-01A-11D-A25L-08	LUAD	Yes	Yes	Yes
TCGA-18-3415-01A-01D-0983-08	LUSC	Yes	Yes	No
TCGA-18-4721-01A-01D-1441-08	LUSC	No	Yes	Yes
TCGA-21-1076-01A-02D-1521-08	LUSC	Yes	Yes	No
TCGA-21-1082-01A-01D-1521-08	LUSC	Yes	Yes	Yes
TCGA-21-1083-01A-01D-1521-08	LUSC	Yes	Yes	Yes
TCGA-21-5782-01A-01D-1632-08	LUSC	Yes	Yes	Yes
TCGA-22-1016-01A-01D-1521-08	LUSC	Yes	Yes	No
TCGA-22-5477-01A-01D-1632-08	LUSC	No	Yes	Yes
TCGA-22-5485-01A-01D-1632-08	LUSC	Yes	Yes	Yes
TCGA-22-5492-01A-01D-1632-08	LUSC	No	Yes	Yes
TCGA-33-4586-01A-01D-1441-08	LUSC	Yes	Yes	No
TCGA-34-2596-01A-01D-1522-08	LUSC	Yes	Yes	Yes
TCGA-34-2600-01A-01D-1522-08	LUSC	Yes	Yes	No
TCGA-34-5240-01A-01D-1441-08	LUSC	Yes	Yes	Yes
TCGA-37-4135-01A-01D-1352-08	LUSC	Yes	Yes	Yes
TCGA-56-1622-01A-01D-1521-08	LUSC	Yes	Yes	No
TCGA-60-2695-01A-01D-1522-08	LUSC	Yes	Yes	Yes
TCGA-60-2698-01A-01D-1522-08	LUSC	Yes	Yes	Yes
TCGA-60-2711-01A-01D-1522-08	LUSC	No	Yes	Yes
TCGA-60-2713-01A-01D-1522-08	LUSC	Yes	Yes	Yes
TCGA-60-2719-01A-01D-1522-08	LUSC	Yes	Yes	No
TCGA-60-2722-01A-01D-1522-08	LUSC	Yes	Yes	Yes
TCGA-60-2724-01A-01D-1522-08	LUSC	Yes	Yes	No
TCGA-60-2726-01A-01D-1522-08	LUSC	Yes	Yes	Yes
TCGA-66-2744-01A-01D-0983-08	LUSC	Yes	Yes	No
TCGA-66-2756-01A-01D-1522-08	LUSC	Yes	Yes	Yes
TCGA-66-2757-01A-01D-1522-08	LUSC	Yes	Yes	Yes
TCGA-66-2759-01A-01D-1522-08	LUSC	Yes	Yes	Yes
TCGA-66-2766-01A-01D-1522-08	LUSC	Yes	Yes	Yes
TCGA-66-2789-01A-01D-0983-08	LUSC	Yes	Yes	No
TCGA-66-2793-01A-01D-1267-08	LUSC	Yes	Yes	Yes
TCGA-66-2795-01A-02D-0983-08	LUSC	Yes	Yes	No
TCGA-68-8250-01A-11D-2293-08	LUSC	Yes	Yes	Yes
TCGA-85-8277-01A-11D-2293-08	LUSC	Yes	Yes	Yes
TCGA-92-8064-01A-11D-2244-08	LUSC	No	Yes	Yes
TCGA-98-8022-01A-11D-2244-08	LUSC	No	Yes	Yes
TCGA-AG-3727-01A-01W-0899-10	READ	No	Yes	Yes
TCGA-AG-3885-01A-01W-0899-10	READ	No	Yes	Yes
TCGA-AG-A002-01A-01W-A00K-09	READ	Yes	Yes	Yes
TCGA-EI-6917-01A-11D-1924-10	READ	Yes	Yes	No
TCGA-F5-6814-01A-31D-1924-10	READ	Yes	Yes	No
TCGA-DX-A1L2-01A-22D-A24N-09	SARC	No	Yes	No
TCGA-FX-A3RE-01A-11D-A228-09	SARC	No	Yes	Yes
TCGA-IS-A3K7-01A-11D-A21Q-09	SARC	No	Yes	Yes
TCGA-WP-A9GB-01A-11D-A37C-09	SARC	No	Yes	Yes
TCGA-D3-A1Q5-06A-11D-A196-08	SKCM	Yes	Yes	Yes
TCGA-D9-A148-06A-11D-A19A-08	SKCM	Yes	Yes	Yes
TCGA-DA-A1HV-06A-21D-A196-08	SKCM	Yes	Yes	Yes
TCGA-DA-A1HW-06A-11D-A19A-08	SKCM	Yes	Yes	Yes
TCGA-DA-A1HY-06A-11D-A19A-08	SKCM	Yes	Yes	Yes
TCGA-DA-A1I0-06A-11D-A20D-08	SKCM	Yes	Yes	No
TCGA-DA-A1I2-06A-21D-A19A-08	SKCM	No	Yes	Yes
TCGA-DA-A1I8-06A-11D-A197-08	SKCM	No	Yes	No
TCGA-DA-A1IC-06A-11D-A197-08	SKCM	Yes	Yes	Yes
TCGA-DA-A3F3-06A-11D-A20D-08	SKCM	Yes	Yes	Yes
TCGA-DA-A3F5-06A-11D-A20D-08	SKCM	Yes	Yes	No
TCGA-DA-A3F8-06A-11D-A20D-08	SKCM	Yes	Yes	Yes
TCGA-EB-A24D-01A-11D-A197-08	SKCM	Yes	Yes	Yes
TCGA-EE-A185-06A-11D-A196-08	SKCM	Yes	Yes	Yes
TCGA-EE-A29B-06A-11D-A197-08	SKCM	Yes	Yes	Yes
TCGA-EE-A2A0-06A-11D-A196-08	SKCM	Yes	Yes	Yes
TCGA-EE-A2GN-06A-11D-A196-08	SKCM	Yes	Yes	Yes
TCGA-EE-A2GT-06A-12D-A197-08	SKCM	Yes	Yes	Yes
TCGA-EE-A2M5-06A-12D-A197-08	SKCM	Yes	Yes	Yes
TCGA-EE-A2MI-06A-11D-A197-08	SKCM	Yes	Yes	Yes
TCGA-EE-A3J5-06A-11D-A20D-08	SKCM	Yes	Yes	Yes
TCGA-EE-A3JI-06A-11D-A21A-08	SKCM	Yes	Yes	No
TCGA-ER-A19D-06A-11D-A197-08	SKCM	Yes	Yes	Yes
TCGA-ER-A19E-06A-11D-A197-08	SKCM	Yes	Yes	Yes
TCGA-ER-A19J-06A-11D-A196-08	SKCM	Yes	Yes	Yes
TCGA-FS-A1ZD-06A-11D-A197-08	SKCM	Yes	Yes	Yes
TCGA-FS-A1ZK-06A-11D-A197-08	SKCM	Yes	Yes	Yes
TCGA-FS-A1ZP-06A-11D-A197-08	SKCM	Yes	Yes	Yes
TCGA-GN-A262-06A-11D-A196-08	SKCM	Yes	Yes	Yes
TCGA-GN-A266-06A-11D-A197-08	SKCM	Yes	Yes	Yes
TCGA-GN-A26A-06A-11D-A19A-08	SKCM	Yes	Yes	Yes
TCGA-GN-A26C-01A-11D-A19A-08	SKCM	Yes	Yes	Yes
TCGA-BR-4255-01A-01D-1126-08	STAD	No	Yes	No
TCGA-BR-4280-01A-01D-1126-08	STAD	Yes	Yes	No
TCGA-BR-8690-01A-11D-2394-08	STAD	No	Yes	Yes
TCGA-CD-8529-01A-11D-2340-08	STAD	Yes	Yes	Yes
TCGA-CG-4442-01A-01D-1158-08	STAD	Yes	Yes	Yes
TCGA-CG-5723-01A-11D-1600-08	STAD	Yes	Yes	Yes
TCGA-CG-5724-01A-11D-1600-08	STAD	No	Yes	Yes
TCGA-D7-6527-01A-11D-1800-08	STAD	No	Yes	Yes
TCGA-D7-6528-01A-11D-1800-08	STAD	Yes	Yes	Yes
TCGA-D7-6815-01A-11D-1882-08	STAD	No	Yes	Yes
TCGA-D7-6822-01A-11D-1882-08	STAD	Yes	Yes	Yes
TCGA-F1-6177-01A-11D-1800-08	STAD	Yes	Yes	Yes
TCGA-HU-A4H0-01A-11D-A25D-08	STAD	No	Yes	Yes
TCGA-A5-A0G9-01A-11W-A062-09	UCEC	Yes	Yes	No
TCGA-A5-A0GA-01A-11W-A062-09	UCEC	Yes	Yes	No
TCGA-A5-A0GG-01A-11D-A122-09	UCEC	Yes	Yes	No
TCGA-A5-A0GJ-01A-11W-A062-09	UCEC	No	Yes	No
TCGA-AJ-A23M-01A-11D-A159-09	UCEC	No	Yes	No
TCGA-AP-A051-01A-21W-A027-09	UCEC	Yes	Yes	No
TCGA-AP-A054-01A-11W-A062-09	UCEC	Yes	Yes	No
TCGA-AP-A0LD-01A-11W-A062-09	UCEC	Yes	Yes	Yes
TCGA-AP-A0LE-01A-11D-A127-09	UCEC	Yes	Yes	Yes
TCGA-AP-A0LF-01A-11D-A122-09	UCEC	Yes	Yes	No
TCGA-AP-A0LI-01A-11W-A062-09	UCEC	No	Yes	No
TCGA-AX-A05S-01A-11W-A027-09	UCEC	Yes	Yes	Yes
TCGA-AX-A0J1-01A-11W-A062-09	UCEC	Yes	Yes	No
TCGA-B5-A0JN-01A-11D-A10B-09	UCEC	No	Yes	Yes
TCGA-B5-A11G-01A-13D-A122-09	UCEC	Yes	Yes	No
TCGA-B5-A11H-01A-11D-A122-09	UCEC	Yes	Yes	No
TCGA-BK-A139-01A-11D-A272-09	UCEC	No	Yes	No
TCGA-BS-A0TC-01A-11D-A10B-09	UCEC	Yes	Yes	No
TCGA-BS-A0TE-01A-11D-A10B-09	UCEC	Yes	Yes	No
TCGA-D1-A1NU-01A-11D-A14G-09	UCEC	No	Yes	No
TCGA-E6-A1LZ-01A-11D-A142-09	UCEC	Yes	Yes	No
TCGA-EY-A1GS-01A-11D-A13L-09	UCEC	Yes	Yes	No
TCGA-BL-A0C8-01A-11D-A271-08	BLCA	No	No	Yes
TCGA-FT-A3EE-01A-11D-A202-08	BLCA	No	No	Yes
TCGA-A2-A0D2-01A-21W-A050-09	BRCA	No	No	Yes
TCGA-A8-A075-01A-11D-A099-09	BRCA	No	No	Yes
TCGA-A8-A092-01A-11W-A019-09	BRCA	No	No	Yes
TCGA-AO-A0J4-01A-11W-A050-09	BRCA	No	No	Yes
TCGA-AO-A0J6-01A-11W-A050-09	BRCA	No	No	Yes
TCGA-C8-A12Q-01A-11D-A10Y-09	BRCA	No	No	Yes
TCGA-C5-A2LV-01A-11D-A18J-09	CESC	No	No	Yes
TCGA-C5-A2LY-01A-31D-A18J-09	CESC	No	No	Yes
TCGA-EX-A1H5-01A-31D-A13W-08	CESC	No	No	Yes
TCGA-AD-A5EK-01A-11D-A28G-10	COAD	No	No	Yes
TCGA-NH-A50T-01A-11D-A28G-10	COAD	No	No	Yes
TCGA-QG-A5YV-01A-11D-A28G-10	COAD	No	No	Yes
TCGA-15-1444-01A-02D-1696-08	GBM	No	No	Yes
TCGA-CR-7385-01A-11D-2012-08	HNSC	No	No	Yes
TCGA-CV-7090-01A-11D-2012-08	HNSC	No	No	Yes
TCGA-KL-8323-01A-21D-2310-10	KICH	No	No	Yes
TCGA-CC-5260-01A-01D-A12Z-10	LIHC	No	No	Yes
TCGA-DD-A1EL-01A-11D-A152-10	LIHC	No	No	Yes
TCGA-EP-A2KA-01A-11D-A183-10	LIHC	No	No	Yes
TCGA-49-4510-01A-01D-1265-08	LUAD	No	No	Yes
TCGA-91-6840-01A-11D-1945-08	LUAD	No	No	Yes
TCGA-DX-A1KU-01A-32D-A24N-09	SARC	No	No	Yes
TCGA-DX-A1KW-01A-22D-A24N-09	SARC	No	No	Yes
TCGA-DX-A1L0-01A-11D-A24N-09	SARC	No	No	Yes
TCGA-DX-A3LY-01B-11D-A27P-09	SARC	No	No	Yes
TCGA-DX-A3M1-01A-11D-A228-09	SARC	No	No	Yes
TCGA-DX-A3U7-01A-11D-A29N-09	SARC	No	No	Yes
TCGA-DX-A6Z2-01A-12D-A36J-09	SARC	No	No	Yes
TCGA-IF-A4AJ-01A-11D-A24N-09	SARC	No	No	Yes
TCGA-K1-A3PN-01A-11D-A228-09	SARC	No	No	Yes
TCGA-K1-A3PN-02A-11D-A228-09	SARC	No	No	Yes
TCGA-N1-A6IA-01A-12D-A32I-09	SARC	No	No	Yes
TCGA-D3-A1Q1-06A-21D-A196-08	SKCM	No	No	Yes
TCGA-ER-A19L-06A-12D-A197-08	SKCM	No	No	Yes
TCGA-ER-A19T-06A-11D-A19A-08	SKCM	No	No	Yes
TCGA-ER-A2NF-06A-11D-A19A-08	SKCM	No	No	Yes
TCGA-FS-A1ZU-06A-12D-A196-08	SKCM	No	No	Yes
TCGA-GN-A264-06A-11D-A196-08	SKCM	No	No	Yes
TCGA-CG-4443-01A-01D-1158-08	STAD	No	No	Yes
TCGA-D7-8570-01A-11D-2340-08	STAD	No	No	Yes
TCGA-BJ-A191-01A-11D-A13W-08	THCA	No	No	Yes
TCGA-EM-A2CN-01A-11D-A19J-08	THCA	No	No	Yes
TCGA-AX-A1CI-01A-11D-A135-09	UCEC	No	No	Yes
TCGA-BS-A0TD-01A-11D-A10B-09	UCEC	No	No	Yes

## Sheet: Table_S4
Caller	Filtering_Method	Mean_Precision	Mean_Sensitivity	Mean_Specificity	Mean_F1_Score	Mean_Accuracy	Median_Precision	Median_Sensitivity	Median_Specificity	Median_F1_Score	Median_Accuracy	Stdev_Precision	Stdev_Sensitivity	Stdev_Specificity	Stdev_F1_Score	Stdev_Accuracy
MuTect	FIREVAT	0.932749	0.936632	0.31629	0.921284	0.881806	0.978125	0.953259	0.25	0.96384	0.93078	0.167941	0.066486	0.273014	0.151424	0.157826
MuTect	LAN	0.928467	0.919583	0.259598	0.911017	0.865305	0.974132	0.933336	0.214286	0.952877	0.910556	0.169124	0.056428	0.191232	0.147928	0.141126
MuTect	MUT	0.926247	0.966307	0.139737	0.931724	0.898419	0.972936	0.975323	0.066667	0.97247	0.947037	0.169528	0.04802	0.176214	0.152375	0.16418
MuTect	VAR	0.920974	0.957994	0.03758	0.925557	0.885942	0.969899	0.971343	0	0.966393	0.934972	0.174024	0.044397	0.079635	0.153781	0.166741
Muse	FIREVAT	0.837602	0.947544	0.572159	0.869099	0.848039	0.914193	0.972745	0.600971	0.932465	0.893234	0.200232	0.089489	0.267697	0.174645	0.153375
Muse	LAN	0.845476	0.912948	0.634375	0.861177	0.83938	0.925345	0.926928	0.666667	0.919472	0.880529	0.196417	0.060248	0.223151	0.159186	0.121555
Muse	MUT	0.703557	0.992307	0.0164	0.796286	0.701369	0.776195	0.995959	0.009936	0.872989	0.774605	0.234439	0.01019	0.02201	0.200495	0.231003
Muse	VAR	0.703982	0.970655	0.038655	0.789224	0.694498	0.776465	0.981572	0.03125	0.860621	0.757679	0.233643	0.033529	0.041699	0.197469	0.219433
Varscan	FIREVAT	0.905207	0.842414	0.865874	0.855828	0.873578	0.969194	0.841867	0.940885	0.888938	0.891633	0.185837	0.114514	0.181488	0.156833	0.103284
Varscan	LAN	0.773336	0.862942	0.704997	0.785746	0.800875	0.887261	0.893433	0.721576	0.872153	0.844762	0.250906	0.094379	0.136888	0.210282	0.118522
Varscan	MUT	0.603392	0.985716	0.037648	0.705568	0.604423	0.662644	0.996453	0.034484	0.796004	0.665394	0.273571	0.02746	0.025857	0.255246	0.264713
Varscan	VAR	0.599976	0.954678	0.045019	0.695269	0.59321	0.656784	0.972365	0.043168	0.785638	0.650253	0.274487	0.057064	0.030799	0.254131	0.256598
All	FIREVAT	0.88504	0.909896	0.602236	0.878464	0.865386	0.957672	0.948212	0.677596	0.93255	0.90779	0.191529	0.10489	0.323039	0.164848	0.140717
All	LAN	0.843489	0.898157	0.559342	0.849364	0.833477	0.932017	0.919493	0.616162	0.919734	0.875428	0.217802	0.076584	0.262484	0.181644	0.128377
All	MUT	0.729121	0.983274	0.055827	0.801978	0.72124	0.824162	0.995181	0.020513	0.896903	0.814168	0.265041	0.031741	0.105524	0.226717	0.254492
All	VAR	0.726774	0.962033	0.04048	0.794081	0.711455	0.824033	0.975652	0.030303	0.884151	0.794524	0.26533	0.04582	0.051847	0.226074	0.24

## Sheet: Table_S5
Sample_ID	Cohort	Caller	Filtering_Method	Refined_Mutations	Artifactual_Mutations	TP	FP	TN	FN	Precision	Sensitivity	Specificity	F1_Score	Accuracy	Unrefined_Mutations_Artifact_Weights_Sum	Refined_Mutations_Artifact_Weights_Sum	Artifactual_Mutations_Artifact_Weights_Sum	Unrefined_Mutations_RSS	Refined_Mutations_RSS	Artifactual_Mutations_RSS	Unrefined_Mutations_Top_Artifact_Signature	Unrefined_Mutations_Top_Artifact_Signature_Weight	Unrefined_Mutations_Artifact_Signatures	Unrefined_Mutations_Artifact_Signatures_Weights	Refined_Mutations_Top_Artifact_Signature	Refined_Mutations_Top_Artifact_Signature_Weight	Refined_Mutations_Artifact_Signatures	Refined_Mutations_Artifact_Signatures_Weights	Artifactual_Mutations_Top_Artifact_Signature	Artifactual_Mutations_Top_Artifact_Signature_Weight	Artifactual_Mutations_Artifact_Signatures	Artifactual_Mutations_Artifact_Signatures_Weights
TCGA-BT-A20T-01A-11D-A14W-08	BLCA	MuTect	MUT	647	1	299	9	0	0	0.970779	1	0	0.985173	0.970779	0.198794	0.200948	0.393521	0.001755	0.002039	0.006186	SBS27	0.093108	SBS27|SBS46|SBS53|SBS57	0.0931082498257631|0.0471894436427994|0.0283472577156631|0.0301491828768788	SBS27	0.092868	SBS27|SBS46|SBS53|SBS57	0.0928683142030678|0.0560072804093181|0.0300789197892595|0.02199343008441	SBS58	0.393521	SBS58	0.393521
TCGA-BT-A20T-01A-11D-A14W-08	BLCA	MuTect	LAN	534	114	254	6	3	45	0.976923	0.849498	0.333333	0.908766	0.834416	0.198794	0.200948	0.393521	0.001755	0.002039	0.006186	SBS27	0.093108	SBS27|SBS46|SBS53|SBS57	0.0931082498257631|0.0471894436427994|0.0283472577156631|0.0301491828768788	SBS27	0.092868	SBS27|SBS46|SBS53|SBS57	0.0928683142030678|0.0560072804093181|0.0300789197892595|0.02199343008441	SBS58	0.393521	SBS58	0.393521
TCGA-BT-A20T-01A-11D-A14W-08	BLCA	MuTect	VAR	598	50	289	9	0	10	0.969799	0.966555	0	0.968174	0.938312	0.198794	0.200948	0.393521	0.001755	0.002039	0.006186	SBS27	0.093108	SBS27|SBS46|SBS53|SBS57	0.0931082498257631|0.0471894436427994|0.0283472577156631|0.0301491828768788	SBS27	0.092868	SBS27|SBS46|SBS53|SBS57	0.0928683142030678|0.0560072804093181|0.0300789197892595|0.02199343008441	SBS58	0.393521	SBS58	0.393521
TCGA-BT-A20T-01A-11D-A14W-08	BLCA	MuTect	FIREVAT	561	87	292	6	3	7	0.979866	0.976589	0.333333	0.978224	0.957792	0.198794	0.200948	0.393521	0.001755	0.002039	0.006186	SBS27	0.093108	SBS27|SBS46|SBS53|SBS57	0.0931082498257631|0.0471894436427994|0.0283472577156631|0.0301491828768788	SBS27	0.092868	SBS27|SBS46|SBS53|SBS57	0.0928683142030678|0.0560072804093181|0.0300789197892595|0.02199343008441	SBS58	0.393521	SBS58	0.393521
TCGA-BT-A3PH-01A-11D-A21Z-08	BLCA	MuTect	MUT	1031	30	548	7	2	18	0.987387	0.968198	0.222222	0.977698	0.956522	0	0	0.0529614	0.002502	0.002379	0.012119	NA	NA	NA	NA	NA	NA	NA	NA	SBS56	0.052961	SBS56	0.052961
TCGA-BT-A3PH-01A-11D-A21Z-08	BLCA	MuTect	LAN	942	119	523	7	2	43	0.986792	0.924028	0.222222	0.95438	0.913043	0	0	0.0529614	0.002502	0.002379	0.012119	NA	NA	NA	NA	NA	NA	NA	NA	SBS56	0.052961	SBS56	0.052961
TCGA-BT-A3PH-01A-11D-A21Z-08	BLCA	MuTect	VAR	910	151	513	8	1	53	0.984645	0.90636	0.111111	0.943882	0.893913	0	0	0.0529614	0.002502	0.002379	0.012119	NA	NA	NA	NA	NA	NA	NA	NA	SBS56	0.052961	SBS56	0.052961
TCGA-BT-A3PH-01A-11D-A21Z-08	BLCA	MuTect	FIREVAT	966	95	526	7	2	40	0.986867	0.929329	0.222222	0.957234	0.918261	0	0	0.0529614	0.002502	0.002379	0.012119	NA	NA	NA	NA	NA	NA	NA	NA	SBS56	0.052961	SBS56	0.052961
TCGA-BT-A3PJ-01A-21D-A21Z-08	BLCA	MuTect	MUT	1173	1	561	6	0	1	0.989418	0.998221	0	0.9938	0.987676	0	0	0.50177	0.001179	0.001393	0.011907	NA	NA	NA	NA	NA	NA	NA	NA	SBS58	0.50177	SBS58	0.50177
TCGA-BT-A3PJ-01A-21D-A21Z-08	BLCA	MuTect	LAN	1094	80	530	4	2	32	0.992509	0.94306	0.333333	0.967153	0.93662	0	0	0.50177	0.001179	0.001393	0.011907	NA	NA	NA	NA	NA	NA	NA	NA	SBS58	0.50177	SBS58	0.50177
TCGA-BT-A3PJ-01A-21D-A21Z-08	BLCA	MuTect	VAR	1081	93	547	6	0	15	0.98915	0.97331	0	0.981166	0.963028	0	0	0.50177	0.001179	0.001393	0.011907	NA	NA	NA	NA	NA	NA	NA	NA	SBS58	0.50177	SBS58	0.50177
TCGA-BT-A3PJ-01A-21D-A21Z-08	BLCA	MuTect	FIREVAT	1126	48	537	4	2	25	0.992606	0.955516	0.333333	0.973708	0.948944	0	0	0.50177	0.001179	0.001393	0.011907	NA	NA	NA	NA	NA	NA	NA	NA	SBS58	0.50177	SBS58	0.50177
TCGA-DK-A1A5-01A-11D-A13W-08	BLCA	MuTect	MUT	758	0	310	12	0	0	0.962733	1	0	0.981013	0.962733	0.0831264	0.0885674	0.392693	0.001102	0.001562	0.005815	SBS46	0.061494	SBS46|SBS55	0.0614937040913074|0.0216327115071787	SBS57	0.061148	SBS54|SBS57	0.0274198165376204|0.0611475936395714	SBS58	0.392693	SBS58	0.392693
TCGA-DK-A1A5-01A-11D-A13W-08	BLCA	MuTect	LAN	673	85	288	10	2	22	0.966443	0.929032	0.166667	0.947368	0.900621	0.0831264	0.0885674	0.392693	0.001102	0.001562	0.005815	SBS46	0.061494	SBS46|SBS55	0.0614937040913074|0.0216327115071787	SBS57	0.061148	SBS54|SBS57	0.0274198165376204|0.0611475936395714	SBS58	0.392693	SBS58	0.392693
TCGA-DK-A1A5-01A-11D-A13W-08	BLCA	MuTect	VAR	693	65	298	12	0	12	0.96129	0.96129	0	0.96129	0.925466	0.0831264	0.0885674	0.392693	0.001102	0.001562	0.005815	SBS46	0.061494	SBS46|SBS55	0.0614937040913074|0.0216327115071787	SBS57	0.061148	SBS54|SBS57	0.0274198165376204|0.0611475936395714	SBS58	0.392693	SBS58	0.392693
TCGA-DK-A1A5-01A-11D-A13W-08	BLCA	MuTect	FIREVAT	693	65	288	8	4	22	0.972973	0.929032	0.333333	0.950495	0.906832	0.0831264	0.0885674	0.392693	0.001102	0.001562	0.005815	SBS46	0.061494	SBS46|SBS55	0.0614937040913074|0.0216327115071787	SBS57	0.061148	SBS54|SBS57	0.0274198165376204|0.0611475936395714	SBS58	0.392693	SBS58	0.392693
TCGA-DK-A1A7-01A-11D-A13W-08	BLCA	MuTect	MUT	538	22	240	7	1	10	0.97166	0.96	0.125	0.965795	0.934109	0	0	0.300827	0.002408	0.002626	0.010698	NA	NA	NA	NA	NA	NA	NA	NA	SBS58	0.300827	SBS58	0.300827
TCGA-DK-A1A7-01A-11D-A13W-08	BLCA	MuTect	LAN	502	58	235	6	2	15	0.975104	0.94	0.25	0.95723	0.918605	0	0	0.300827	0.002408	0.002626	0.010698	NA	NA	NA	NA	NA	NA	NA	NA	SBS58	0.300827	SBS58	0.300827
TCGA-DK-A1A7-01A-11D-A13W-08	BLCA	MuTect	VAR	489	71	234	8	0	16	0.966942	0.936	0	0.95122	0.906977	0	0	0.300827	0.002408	0.002626	0.010698	NA	NA	NA	NA	NA	NA	NA	NA	SBS58	0.300827	SBS58	0.300827
TCGA-DK-A1A7-01A-11D-A13W-08	BLCA	MuTect	FIREVAT	513	47	235	7	1	15	0.971074	0.94	0.125	0.955285	0.914729	0	0	0.300827	0.002408	0.002626	0.010698	NA	NA	NA	NA	NA	NA	NA	NA	SBS58	0.300827	SBS58	0.300827
TCGA-FD-A3N5-01A-11D-A21A-08	BLCA	MuTect	MUT	665	17	365	8	2	11	0.978552	0.970745	0.2	0.974633	0.950777	0.0661118	0.0535503	0.121658	0.002367	0.00292	0.00416	SBS54	0.066112	SBS54	0.066112	SBS54	0.05355	SBS54	0.05355	SBS54	0.121658	SBS54	0.121658
TCGA-FD-A3N5-01A-11D-A21A-08	BLCA	MuTect	LAN	614	68	352	7	3	24	0.980501	0.93617	0.3	0.957823	0.919689	0.0661118	0.0535503	0.121658	0.002367	0.00292	0.00416	SBS54	0.066112	SBS54	0.066112	SBS54	0.05355	SBS54	0.05355	SBS54	0.121658	SBS54	0.121658
TCGA-FD-A3N5-01A-11D-A21A-08	BLCA	MuTect	VAR	582	100	349	7	3	27	0.980337	0.928191	0.3	0.953552	0.911917	0.0661118	0.0535503	0.121658	0.002367	0.00292	0.00416	SBS54	0.066112	SBS54	0.066112	SBS54	0.05355	SBS54	0.05355	SBS54	0.121658	SBS54	0.121658
TCGA-FD-A3N5-01A-11D-A21A-08	BLCA	MuTect	FIREVAT	596	86	359	3	7	17	0.991713	0.954787	0.7	0.9729	0.948187	0.0661118	0.0535503	0.121658	0.002367	0.00292	0.00416	SBS54	0.066112	SBS54	0.066112	SBS54	0.05355	SBS54	0.05355	SBS54	0.121658	SBS54	0.121658
TCGA-H4-A2HQ-01A-11D-A17V-08	BLCA	MuTect	MUT	969	52	444	7	1	23	0.984479	0.950749	0.125	0.96732	0.936842	0.135136	0.141984	0.171652	0.001067	0.001189	0.009424	SBS58	0.075642	SBS46|SBS58	0.059493890350716|0.0756420335031324	SBS58	0.088826	SBS46|SBS58	0.0531577035695742|0.0888261639956705	SBS52	0.171652	SBS52	0.171652
TCGA-H4-A2HQ-01A-11D-A17V-08	BLCA	MuTect	LAN	936	85	435	7	1	32	0.984163	0.931478	0.125	0.957096	0.917895	0.135136	0.141984	0.171652	0.001067	0.001189	0.009424	SBS58	0.075642	SBS46|SBS58	0.059493890350716|0.0756420335031324	SBS58	0.088826	SBS46|SBS58	0.0531577035695742|0.0888261639956705	SBS52	0.171652	SBS52	0.171652
TCGA-H4-A2HQ-01A-11D-A17V-08	BLCA	MuTect	VAR	947	74	450	8	0	17	0.982533	0.963597	0	0.972973	0.947368	0.135136	0.141984	0.171652	0.001067	0.001189	0.009424	SBS58	0.075642	SBS46|SBS58	0.059493890350716|0.0756420335031324	SBS58	0.088826	SBS46|SBS58	0.0531577035695742|0.0888261639956705	SBS52	0.171652	SBS52	0.171652
TCGA-H4-A2HQ-01A-11D-A17V-08	BLCA	MuTect	FIREVAT	965	56	441	7	1	26	0.984375	0.944325	0.125	0.963934	0.930526	0.135136	0.141984	0.171652	0.001067	0.001189	0.009424	SBS58	0.075642	SBS46|SBS58	0.059493890350716|0.0756420335031324	SBS58	0.088826	SBS46|SBS58	0.0531577035695742|0.0888261639956705	SBS52	0.171652	SBS52	0.171652
TCGA-A2-A0EY-01A-11W-A050-09	BRCA	MuTect	MUT	596	12	224	19	4	3	0.921811	0.986784	0.173913	0.953191	0.912	0.156885	0.14108	0.42989	0.000874	0.001186	0.003108	SBS55	0.0973	SBS55|SBS56	0.0972996160285272|0.0595856957141564	SBS27	0.076856	SBS27|SBS56	0.0768563833962653|0.0642231432479424	SBS58	0.29708	SBS54|SBS58	0.132810048596002|0.297080072364551
TCGA-A2-A0EY-01A-11W-A050-09	BRCA	MuTect	LAN	581	27	223	19	4	4	0.921488	0.982379	0.173913	0.950959	0.908	0.156885	0.14108	0.42989	0.000874	0.001186	0.003108	SBS55	0.0973	SBS55|SBS56	0.0972996160285272|0.0595856957141564	SBS27	0.076856	SBS27|SBS56	0.0768563833962653|0.0642231432479424	SBS58	0.29708	SBS54|SBS58	0.132810048596002|0.297080072364551
TCGA-A2-A0EY-01A-11W-A050-09	BRCA	MuTect	VAR	582	26	224	20	3	3	0.918033	0.986784	0.130435	0.951168	0.908	0.156885	0.14108	0.42989	0.000874	0.001186	0.003108	SBS55	0.0973	SBS55|SBS56	0.0972996160285272|0.0595856957141564	SBS27	0.076856	SBS27|SBS56	0.0768563833962653|0.0642231432479424	SBS58	0.29708	SBS54|SBS58	0.132810048596002|0.297080072364551
TCGA-A2-A0EY-01A-11W-A050-09	BRCA	MuTect	FIREVAT	541	67	220	12	11	7	0.948276	0.969163	0.478261	0.958606	0.924	0.156885	0.14108	0.42989	0.000874	0.001186	0.003108	SBS55	0.0973	SBS55|SBS56	0.0972996160285272|0.0595856957141564	SBS27	0.076856	SBS27|SBS56	0.0768563833962653|0.0642231432479424	SBS58	0.29708	SBS54|SBS58	0.132810048596002|0.297080072364551
TCGA-A2-A259-01A-11D-A16D-09	BRCA	MuTect	MUT	729	31	23	529	21	1	0.0416667	0.958333	0.0381818	0.0798611	0.0766551	0	0	0.192489	0.002305	0.002832	0.00516	NA	NA	NA	NA	NA	NA	NA	NA	SBS54	0.192489	SBS54	0.192489
TCGA-A2-A259-01A-11D-A16D-09	BRCA	MuTect	LAN	431	329	23	314	236	1	0.0682493	0.958333	0.429091	0.127424	0.45122	0	0	0.192489	0.002305	0.002832	0.00516	NA	NA	NA	NA	NA	NA	NA	NA	SBS54	0.192489	SBS54	0.192489
TCGA-A2-A259-01A-11D-A16D-09	BRCA	MuTect	VAR	754	6	24	546	4	0	0.0421053	1	0.00727273	0.0808081	0.0487805	0	0	0.192489	0.002305	0.002832	0.00516	NA	NA	NA	NA	NA	NA	NA	NA	SBS54	0.192489	SBS54	0.192489
TCGA-A2-A259-01A-11D-A16D-09	BRCA	MuTect	FIREVAT	645	115	22	467	83	2	0.0449898	0.916667	0.150909	0.08577	0.182927	0	0	0.192489	0.002305	0.002832	0.00516	NA	NA	NA	NA	NA	NA	NA	NA	SBS54	0.192489	SBS54	0.192489
TCGA-A2-A3Y0-01A-11D-A23C-09	BRCA	MuTect	MUT	544	31	199	34	19	2	0.854077	0.99005	0.358491	0.917051	0.858268	0	0	0	0.00193	0.00211	0.484984	NA	NA	NA	NA	NA	NA	NA	NA	NA	NA	NA	NA
TCGA-A2-A3Y0-01A-11D-A23C-09	BRCA	MuTect	LAN	526	49	199	32	21	2	0.861472	0.99005	0.396226	0.921296	0.866142	0	0	0	0.00193	0.00211	0.484984	NA	NA	NA	NA	NA	NA	NA	NA	NA	NA	NA	NA
TCGA-A2-A3Y0-01A-11D-A23C-09	BRCA	MuTect	VAR	556	19	200	51	2	1	0.796813	0.995025	0.0377358	0.884956	0.795276	0	0	0	0.00193	0.00211	0.484984	NA	NA	NA	NA	NA	NA	NA	NA	NA	NA	NA	NA
TCGA-A2-A3Y0-01A-11D-A23C-09	BRCA	MuTect	FIREVAT	510	65	198	31	22	3	0.864629	0.985075	0.415094	0.92093	0.866142	0	0	0	0.00193	0.00211	0.484984	NA	NA	NA	NA	NA	NA	NA	NA	NA	NA	NA	NA
TCGA-A8-A08L-01A-11W-A019-09	BRCA	MuTect	MUT	682	31	220	18	3	14	0.92437	0.940171	0.142857	0.932203	0.87451	0.0435416	0	0	0.001228	0.001585	0.00833	SBS57	0.043542	SBS57	0.043542	NA	NA	NA	NA	NA	NA	NA	NA
TCGA-A8-A08L-01A-11W-A019-09	BRCA	MuTect	LAN	617	96	213	16	5	21	0.930131	0.910256	0.238095	0.920086	0.854902	0.0435416	0	0	0.001228	0.001585	0.00833	SBS57	0.043542	SBS57	0.043542	NA	NA	NA	NA	NA	NA	NA	NA
TCGA-A8-A08L-01A-11W-A019-09	BRCA	MuTect	VAR	631	82	214	18	3	20	0.922414	0.91453	0.142857	0.918455	0.85098	0.0435416	0	0	0.001228	0.001585	0.00833	SBS57	0.043542	SBS57	0.043542	NA	NA	NA	NA	NA	NA	NA	NA
TCGA-A8-A08L-01A-11W-A019-09	BRCA	MuTect	FIREVAT	645	68	218	14	7	16	0.939655	0.931624	0.333333	0.935622	0.882353	0.0435416	0	0	0.001228	0.001585	0.00833	SBS57	0.043542	SBS57	0.043542	NA	NA	NA	NA	NA	NA	NA	NA
TCGA-A8-A094-01A-11W-A019-09	BRCA	MuTect	MUT	671	1	209	3	0	0	0.985849	1	0	0.992874	0.985849	0.139978	0.117248	0.510064	0.002599	0.002772	0.00938	SBS46	0.08718	SBS46|SBS50	0.087180421600019|0.0527974725387005	SBS46	0.083102	SBS46|SBS50|SBS59	0.0831018227647837|0.0241175371499073|0.010029013738101	SBS50	0.294459	SBS50|SBS58	0.294459360267565|0.215604239422453
TCGA-A8-A094-01A-11W-A019-09	BRCA	MuTect	LAN	594	78	185	1	2	24	0.994624	0.885167	0.666667	0.936709	0.882075	0.139978	0.117248	0.510064	0.002599	0.002772	0.00938	SBS46	0.08718	SBS46|SBS50	0.087180421600019|0.0527974725387005	SBS46	0.083102	SBS46|SBS50|SBS59	0.0831018227647837|0.0241175371499073|0.010029013738101	SBS50	0.294459	SBS50|SBS58	0.294459360267565|0.215604239422453
TCGA-A8-A094-01A-11W-A019-09	BRCA	MuTect	VAR	611	61	199	3	0	10	0.985149	0.952153	0	0.96837	0.938679	0.139978	0.117248	0.510064	0.002599	0.002772	0.00938	SBS46	0.08718	SBS46|SBS50	0.087180421600019|0.0527974725387005	SBS46	0.083102	SBS46|SBS50|SBS59	0.0831018227647837|0.0241175371499073|0.010029013738101	SBS50	0.294459	SBS50|SBS58	0.294459360267565|0.215604239422453
TCGA-A8-A094-01A-11W-A019-09	BRCA	MuTect	FIREVAT	612	60	186	1	2	23	0.994652	0.889952	0.666667	0.939394	0.886792	0.139978	0.117248	0.510064	0.002599	0.002772	0.00938	SBS46	0.08718	SBS46|SBS50	0.087180421600019|0.0527974725387005	SBS46	0.083102	SBS46|SBS50|SBS59	0.0831018227647837|0.0241175371499073|0.010029013738101	SBS50	0.294459	SBS50|SBS58	0.294459360267565|0.215604239422453
TCGA-AR-A0TX-01A-11D-A099-09	BRCA	MuTect	MUT	824	23	325	16	0	11	0.953079	0.967262	0	0.960118	0.923295	0	0	0.196929	0.000864	0.00104	0.003537	NA	NA	NA	NA	NA	NA	NA	NA	SBS58	0.196929	SBS58	0.196929
TCGA-AR-A0TX-01A-11D-A099-09	BRCA	MuTect	LAN	800	47	324	11	5	12	0.967164	0.964286	0.3125	0.965723	0.934659	0	0	0.196929	0.000864	0.00104	0.003537	NA	NA	NA	NA	NA	NA	NA	NA	SBS58	0.196929	SBS58	0.196929
TCGA-AR-A0TX-01A-11D-A099-09	BRCA	MuTect	VAR	830	17	336	15	1	0	0.957265	1	0.0625	0.978166	0.957386	0	0	0.196929	0.000864	0.00104	0.003537	NA	NA	NA	NA	NA	NA	NA	NA	SBS58	0.196929	SBS58	0.196929
TCGA-AR-A0TX-01A-11D-A099-09	BRCA	MuTect	FIREVAT	712	135	322	6	10	14	0.981707	0.958333	0.625	0.96988	0.943182	0	0	0.196929	0.000864	0.00104	0.003537	NA	NA	NA	NA	NA	NA	NA	NA	SBS58	0.196929	SBS58	0.196929
TCGA-EW-A1J5-01A-11D-A13L-09	BRCA	MuTect	MUT	1105	27	454	8	5	12	0.982684	0.974249	0.384615	0.978448	0.958246	0	0	0	0.001554	0.001339	0.013958	SBS53	0	SBS53	0	NA	NA	NA	NA	NA	NA	NA	NA
TCGA-EW-A1J5-01A-11D-A13L-09	BRCA	MuTect	LAN	1062	70	443	6	7	23	0.986637	0.950644	0.538462	0.968306	0.939457	0	0	0	0.001554	0.001339	0.013958	SBS53	0	SBS53	0	NA	NA	NA	NA	NA	NA	NA	NA
TCGA-EW-A1J5-01A-11D-A13L-09	BRCA	MuTect	VAR	1019	113	441	12	1	25	0.97351	0.946352	0.0769231	0.959739	0.922756	0	0	0	0.001554	0.001339	0.013958	SBS53	0	SBS53	0	NA	NA	NA	NA	NA	NA	NA	NA
TCGA-EW-A1J5-01A-11D-A13L-09	BRCA	MuTect	FIREVAT	1095	37	453	6	7	13	0.986928	0.972103	0.538462	0.979459	0.960334	0	0	0	0.001554	0.001339	0.013958	SBS53	0	SBS53	0	NA	NA	NA	NA	NA	NA	NA	NA
TCGA-EW-A1PC-01B-11D-A21Q-09	BRCA	MuTect	MUT	578	161	108	118	81	0	0.477876	1	0.407035	0.646707	0.615635	0	0.145548	0.0804621	0.002566	0.003627	0.002509	NA	NA	NA	NA	SBS57	0.145548	SBS57	0.145548	SBS54	0.080462	SBS54	0.080462
TCGA-EW-A1PC-01B-11D-A21Q-09	BRCA	MuTect	LAN	568	171	107	117	82	1	0.477679	0.990741	0.41206	0.644578	0.615635	0	0.145548	0.0804621	0.002566	0.003627	0.002509	NA	NA	NA	NA	SBS57	0.145548	SBS57	0.145548	SBS54	0.080462	SBS54	0.080462
TCGA-EW-A1PC-01B-11D-A21Q-09	BRCA	MuTect	VAR	708	31	103	196	3	5	0.344482	0.953704	0.0150754	0.506143	0.345277	0	0.145548	0.0804621	0.002566	0.003627	0.002509	NA	NA	NA	NA	SBS57	0.145548	SBS57	0.145548	SBS54	0.080462	SBS54	0.080462
TCGA-EW-A1PC-01B-11D-A21Q-09	BRCA	MuTect	FIREVAT	533	206	98	106	93	10	0.480392	0.907407	0.467337	0.628205	0.62215	0	0.145548	0.0804621	0.002566	0.003627	0.002509	NA	NA	NA	NA	SBS57	0.145548	SBS57	0.145548	SBS54	0.080462	SBS54	0.080462
TCGA-GI-A2C9-01A-11D-A21Q-09	BRCA	MuTect	MUT	516	96	122	101	42	4	0.547085	0.968254	0.293706	0.69914	0.609665	0	0	0	0.001265	0.001518	0.004238	NA	NA	NA	NA	NA	NA	NA	NA	NA	NA	NA	NA
TCGA-GI-A2C9-01A-11D-A21Q-09	BRCA	MuTect	LAN	499	113	119	100	43	7	0.543379	0.944444	0.300699	0.689855	0.60223	0	0	0	0.001265	0.001518	0.004238	NA	NA	NA	NA	NA	NA	NA	NA	NA	NA	NA	NA
TCGA-GI-A2C9-01A-11D-A21Q-09	BRCA	MuTect	VAR	582	30	113	143	0	13	0.441406	0.896825	0	0.591623	0.420074	0	0	0	0.001265	0.001518	0.004238	NA	NA	NA	NA	NA	NA	NA	NA	NA	NA	NA	NA
TCGA-GI-A2C9-01A-11D-A21Q-09	BRCA	MuTect	FIREVAT	439	173	105	86	57	21	0.549738	0.833333	0.398601	0.662461	0.60223	0	0	0	0.001265	0.001518	0.004238	NA	NA	NA	NA	NA	NA	NA	NA	NA	NA	NA	NA
TCGA-A6-3809-01A-01D-A270-10	COAD	MuTect	MUT	2846	3	192	1087	0	0	0.150117	1	0	0.261047	0.150117	0.0684811	0.0675269	0.804172	0.000772	0.000753	0.00722	SBS45	0.044586	SBS45|SBS59	0.0445861178908971|0.0238950029502927	SBS45	0.044651	SBS45|SBS59	0.0446510157489824|0.0228759278094261	SBS46	0.498889	SBS46|SBS57	0.498888504731601|0.305283500454529
TCGA-A6-3809-01A-01D-A270-10	COAD	MuTect	LAN	2614	235	175	1007	80	17	0.148054	0.911458	0.0735971	0.254731	0.199375	0.0684811	0.0675269	0.804172	0.000772	0.000753	0.00722	SBS45	0.044586	SBS45|SBS59	0.0445861178908971|0.0238950029502927	SBS45	0.044651	SBS45|SBS59	0.0446510157489824|0.0228759278094261	SBS46	0.498889	SBS46|SBS57	0.498888504731601|0.305283500454529
TCGA-A6-3809-01A-01D-A270-10	COAD	MuTect	VAR	2701	148	187	1047	40	5	0.15154	0.973958	0.0367985	0.262272	0.177482	0.0684811	0.0675269	0.804172	0.000772	0.000753	0.00722	SBS45	0.044586	SBS45|SBS59	0.0445861178908971|0.0238950029502927	SBS45	0.044651	SBS45|SBS59	0.0446510157489824|0.0228759278094261	SBS46	0.498889	SBS46|SBS57	0.498888504731601|0.305283500454529
TCGA-A6-3809-01A-01D-A270-10	COAD	MuTect	FIREVAT	2800	49	192	1063	24	0	0.152988	1	0.0220791	0.265377	0.168882	0.0684811	0.0675269	0.804172	0.000772	0.000753	0.00722	SBS45	0.044586	SBS45|SBS59	0.0445861178908971|0.0238950029502927	SBS45	0.044651	SBS45|SBS59	0.0446510157489824|0.0228759278094261	SBS46	0.498889	SBS46|SBS57	0.498888504731601|0.305283500454529
TCGA-A6-6141-01A-11D-1771-10	COAD	MuTect	MUT	4009	6	1414	105	1	5	0.930876	0.996476	0.00943396	0.96256	0.927869	0.126091	0.125394	0.350932	0.001105	0.001131	0.006385	SBS57	0.098064	SBS54|SBS57	0.028026464059583|0.0980640501439439	SBS57	0.098263	SBS54|SBS57	0.0271314033625384|0.0982629429420577	SBS56	0.350932	SBS56	0.350932
TCGA-A6-6141-01A-11D-1771-10	COAD	MuTect	LAN	3493	522	1235	76	30	184	0.942029	0.870331	0.283019	0.904762	0.829508	0.126091	0.125394	0.350932	0.001105	0.001131	0.006385	SBS57	0.098064	SBS54|SBS57	0.028026464059583|0.0980640501439439	SBS57	0.098263	SBS54|SBS57	0.0271314033625384|0.0982629429420577	SBS56	0.350932	SBS56	0.350932
TCGA-A6-6141-01A-11D-1771-10	COAD	MuTect	VAR	3888	127	1417	103	3	2	0.932237	0.998591	0.0283019	0.964274	0.931148	0.126091	0.125394	0.350932	0.001105	0.001131	0.006385	SBS57	0.098064	SBS54|SBS57	0.028026464059583|0.0980640501439439	SBS57	0.098263	SBS54|SBS57	0.0271314033625384|0.0982629429420577	SBS56	0.350932	SBS56	0.350932
TCGA-A6-6141-01A-11D-1771-10	COAD	MuTect	FIREVAT	3958	57	1412	105	1	7	0.930784	0.995067	0.00943396	0.961853	0.926557	0.126091	0.125394	0.350932	0.001105	0.001131	0.006385	SBS57	0.098064	SBS54|SBS57	0.028026464059583|0.0980640501439439	SBS57	0.098263	SBS54|SBS57	0.0271314033625384|0.0982629429420577	SBS56	0.350932	SBS56	0.350932
TCGA-A6-6650-01A-11D-A270-10	COAD	MuTect	MUT	2109	2	106	1748	2	0	0.0571737	1	0.00114286	0.108163	0.0581897	0.0967093	0.100621	0.512557	0.001321	0.00129	0.005399	SBS54	0.096709	SBS54	0.096709	SBS54	0.100621	SBS54	0.100621	SBS57	0.191312	SBS47|SBS57|SBS58	0.143000241522574|0.191312408960888|0.178244643047449
TCGA-A6-6650-01A-11D-A270-10	COAD	MuTect	LAN	1779	332	91	1473	277	15	0.0581841	0.858491	0.158286	0.108982	0.198276	0.0967093	0.100621	0.512557	0.001321	0.00129	0.005399	SBS54	0.096709	SBS54	0.096709	SBS54	0.100621	SBS54	0.100621	SBS57	0.191312	SBS47|SBS57|SBS58	0.143000241522574|0.191312408960888|0.178244643047449
TCGA-A6-6650-01A-11D-A270-10	COAD	MuTect	VAR	2077	34	102	1745	5	4	0.0552247	0.962264	0.00285714	0.104455	0.0576509	0.0967093	0.100621	0.512557	0.001321	0.00129	0.005399	SBS54	0.096709	SBS54	0.096709	SBS54	0.100621	SBS54	0.100621	SBS57	0.191312	SBS47|SBS57|SBS58	0.143000241522574|0.191312408960888|0.178244643047449
TCGA-A6-6650-01A-11D-A270-10	COAD	MuTect	FIREVAT	2094	17	106	1743	7	0	0.0573283	1	0.004	0.10844	0.0608836	0.0967093	0.100621	0.512557	0.001321	0.00129	0.005399	SBS54	0.096709	SBS54	0.096709	SBS54	0.100621	SBS54	0.100621	SBS57	0.191312	SBS47|SBS57|SBS58	0.143000241522574|0.191312408960888|0.178244643047449
TCGA-A6-6780-01A-11D-A270-10	COAD	MuTect	MUT	3049	1	353	936	0	0	0.273856	1	0	0.429963	0.273856	0.111561	0.116365	0.456512	0.000914	0.000985	0.005902	SBS47	0.080326	SBS47|SBS53	0.0803257459374933|0.0312353755801845	SBS47	0.083679	SBS47|SBS53	0.0836787752021358|0.0326862253042251	SBS54	0.328564	SBS54|SBS57	0.328563625604915|0.127948429795863
TCGA-A6-6780-01A-11D-A270-10	COAD	MuTect	LAN	2723	327	311	851	85	42	0.267642	0.88102	0.090812	0.410561	0.307215	0.111561	0.116365	0.456512	0.000914	0.000985	0.005902	SBS47	0.080326	SBS47|SBS53	0.0803257459374933|0.0312353755801845	SBS47	0.083679	SBS47|SBS53	0.0836787752021358|0.0326862253042251	SBS54	0.328564	SBS54|SBS57	0.328563625604915|0.127948429795863
TCGA-A6-6780-01A-11D-A270-10	COAD	MuTect	VAR	2786	264	340	866	70	13	0.281924	0.963173	0.0747863	0.436177	0.318076	0.111561	0.116365	0.456512	0.000914	0.000985	0.005902	SBS47	0.080326	SBS47|SBS53	0.0803257459374933|0.0312353755801845	SBS47	0.083679	SBS47|SBS53	0.0836787752021358|0.0326862253042251	SBS54	0.328564	SBS54|SBS57	0.328563625604915|0.127948429795863
TCGA-A6-6780-01A-11D-A270-10	COAD	MuTect	FIREVAT	2887	163	344	872	64	9	0.282895	0.974504	0.0683761	0.438496	0.316524	0.111561	0.116365	0.456512	0.000914	0.000985	0.005902	SBS47	0.080326	SBS47|SBS53	0.0803257459374933|0.0312353755801845	SBS47	0.083679	SBS47|SBS53	0.0836787752021358|0.0326862253042251	SBS54	0.328564	SBS54|SBS57	0.328563625604915|0.127948429795863
TCGA-A6-6781-01A-22D-A270-10	COAD	MuTect	MUT	4702	2	2255	58	2	0	0.974924	1	0.0333333	0.987303	0.974946	0.0369379	0.0361045	0.289095	0.000617	0.000804	0.004352	SBS46	0.036938	SBS46	0.036938	SBS46	0.036105	SBS46	0.036105	SBS54	0.289095	SBS54	0.289095
TCGA-A6-6781-01A-22D-A270-10	COAD	MuTect	LAN	4441	263	2162	49	11	93	0.977838	0.958758	0.183333	0.968204	0.938661	0.0369379	0.0361045	0.289095	0.000617	0.000804	0.004352	SBS46	0.036938	SBS46	0.036938	SBS46	0.036105	SBS46	0.036105	SBS54	0.289095	SBS54	0.289095
TCGA-A6-6781-01A-22D-A270-10	COAD	MuTect	VAR	4561	143	2241	59	1	14	0.974348	0.993792	0.0166667	0.983974	0.968467	0.0369379	0.0361045	0.289095	0.000617	0.000804	0.004352	SBS46	0.036938	SBS46	0.036938	SBS46	0.036105	SBS46	0.036105	SBS54	0.289095	SBS54	0.289095
TCGA-A6-6781-01A-22D-A270-10	COAD	MuTect	FIREVAT	4597	107	2233	54	6	22	0.976388	0.990244	0.1	0.983267	0.967171	0.0369379	0.0361045	0.289095	0.000617	0.000804	0.004352	SBS46	0.036938	SBS46	0.036938	SBS46	0.036105	SBS46	0.036105	SBS54	0.289095	SBS54	0.289095
TCGA-A6-A565-01A-31D-A28G-10	COAD	MuTect	MUT	597	2	190	32	0	0	0.855856	1	0	0.92233	0.855856	0.0824437	0	0	0.001069	0.002179	0.00481	SBS50	0.082444	SBS50	0.082444	NA	NA	NA	NA	NA	NA	NA	NA
TCGA-A6-A565-01A-31D-A28G-10	COAD	MuTect	LAN	512	87	179	25	7	11	0.877451	0.942105	0.21875	0.908629	0.837838	0.0824437	0	0	0.001069	0.002179	0.00481	SBS50	0.082444	SBS50	0.082444	NA	NA	NA	NA	NA	NA	NA	NA
TCGA-A6-A565-01A-31D-A28G-10	COAD	MuTect	VAR	597	2	190	32	0	0	0.855856	1	0	0.92233	0.855856	0.0824437	0	0	0.001069	0.002179	0.00481	SBS50	0.082444	SBS50	0.082444	NA	NA	NA	NA	NA	NA	NA	NA
TCGA-A6-A565-01A-31D-A28G-10	COAD	MuTect	FIREVAT	506	93	179	25	7	11	0.877451	0.942105	0.21875	0.908629	0.837838	0.0824437	0	0	0.001069	0.002179	0.00481	SBS50	0.082444	SBS50	0.082444	NA	NA	NA	NA	NA	NA	NA	NA
TCGA-AA-3664-01A-01W-0900-09	COAD	MuTect	MUT	494	29	178	20	5	12	0.89899	0.936842	0.2	0.917526	0.851163	0.049714	0	0.361506	0.001807	0.002247	0.005303	SBS47	0.049714	SBS47	0.049714	NA	NA	NA	NA	SBS57	0.188369	SBS50|SBS57	0.173136909401977|0.188369424150289
TCGA-AA-3664-01A-01W-0900-09	COAD	MuTect	LAN	460	63	168	19	6	22	0.898396	0.884211	0.24	0.891247	0.809302	0.049714	0	0.361506	0.001807	0.002247	0.005303	SBS47	0.049714	SBS47	0.049714	NA	NA	NA	NA	SBS57	0.188369	SBS50|SBS57	0.173136909401977|0.188369424150289
TCGA-AA-3664-01A-01W-0900-09	COAD	MuTect	VAR	446	77	175	22	3	15	0.888325	0.921053	0.12	0.904393	0.827907	0.049714	0	0.361506	0.001807	0.002247	0.005303	SBS47	0.049714	SBS47	0.049714	NA	NA	NA	NA	SBS57	0.188369	SBS50|SBS57	0.173136909401977|0.188369424150289
TCGA-AA-3664-01A-01W-0900-09	COAD	MuTect	FIREVAT	456	67	170	17	8	20	0.909091	0.894737	0.32	0.901857	0.827907	0.049714	0	0.361506	0.001807	0.002247	0.005303	SBS47	0.049714	SBS47	0.049714	NA	NA	NA	NA	SBS57	0.188369	SBS50|SBS57	0.173136909401977|0.188369424150289
TCGA-AA-3666-01A-02W-0900-09	COAD	MuTect	MUT	640	23	165	27	6	7	0.859375	0.959302	0.181818	0.906593	0.834146	0	0	0	0.001374	0.001526	0.011379	NA	NA	NA	NA	NA	NA	NA	NA	NA	NA	NA	NA
TCGA-AA-3666-01A-02W-0900-09	COAD	MuTect	LAN	587	76	155	26	7	17	0.856354	0.901163	0.212121	0.878187	0.790244	0	0	0	0.001374	0.001526	0.011379	NA	NA	NA	NA	NA	NA	NA	NA	NA	NA	NA	NA
TCGA-AA-3666-01A-02W-0900-09	COAD	MuTect	VAR	582	81	158	33	0	14	0.827225	0.918605	0	0.870523	0.770732	0	0	0	0.001374	0.001526	0.011379	NA	NA	NA	NA	NA	NA	NA	NA	NA	NA	NA	NA
TCGA-AA-3666-01A-02W-0900-09	COAD	MuTect	FIREVAT	630	33	162	26	7	10	0.861702	0.94186	0.212121	0.9	0.82439	0	0	0	0.001374	0.001526	0.011379	NA	NA	NA	NA	NA	NA	NA	NA	NA	NA	NA	NA
TCGA-AD-6964-01A-11D-1924-10	COAD	MuTect	MUT	3089	291	1379	55	12	129	0.961646	0.914456	0.179104	0.937458	0.883175	0.0292168	0	0.509503	0.001022	0.002368	0.003139	SBS54	0.029217	SBS54	0.029217	NA	NA	NA	NA	SBS54	0.438583	SBS46|SBS54	0.0709199917199829|0.438583269004097
TCGA-AD-6964-01A-11D-1924-10	COAD	MuTect	LAN	3006	374	1376	53	14	132	0.962911	0.912467	0.208955	0.937011	0.88254	0.0292168	0	0.509503	0.001022	0.002368	0.003139	SBS54	0.029217	SBS54	0.029217	NA	NA	NA	NA	SBS54	0.438583	SBS46|SBS54	0.0709199917199829|0.438583269004097
TCGA-AD-6964-01A-11D-1924-10	COAD	MuTect	VAR	3273	107	1499	63	4	9	0.959667	0.994032	0.0597015	0.976547	0.954286	0.0292168	0	0.509503	0.001022	0.002368	0.003139	SBS54	0.029217	SBS54	0.029217	NA	NA	NA	NA	SBS54	0.438583	SBS46|SBS54	0.0709199917199829|0.438583269004097
TCGA-AD-6964-01A-11D-1924-10	COAD	MuTect	FIREVAT	2726	654	1220	52	15	288	0.959119	0.809019	0.223881	0.877698	0.784127	0.0292168	0	0.509503	0.001022	0.002368	0.003139	SBS54	0.029217	SBS54	0.029217	NA	NA	NA	NA	SBS54	0.438583	SBS46|SBS54	0.0709199917199829|0.438583269004097
TCGA-AZ-4315-01A-01D-1408-10	COAD	MuTect	MUT	24538	29	8638	282	0	15	0.968386	0.998266	0	0.983099	0.96676	0.0578751	0.0577263	0.281204	0.000678	0.000698	0.044024	SBS57	0.029268	SBS57|SBS58	0.0292678787704084|0.0286071981313491	SBS57	0.029585	SBS57|SBS58	0.0295845674078202|0.0281417545650866	SBS54	0.281204	SBS54	0.281204
TCGA-AZ-4315-01A-01D-1408-10	COAD	MuTect	LAN	20787	3780	7177	223	59	1476	0.969865	0.829423	0.20922	0.894163	0.809849	0.0578751	0.0577263	0.281204	0.000678	0.000698	0.044024	SBS57	0.029268	SBS57|SBS58	0.0292678787704084|0.0286071981313491	SBS57	0.029585	SBS57|SBS58	0.0295845674078202|0.0281417545650866	SBS54	0.281204	SBS54	0.281204
TCGA-AZ-4315-01A-01D-1408-10	COAD	MuTect	VAR	21885	2682	8485	250	32	168	0.97138	0.980585	0.113475	0.97596	0.953218	0.0578751	0.0577263	0.281204	0.000678	0.000698	0.044024	SBS57	0.029268	SBS57|SBS58	0.0292678787704084|0.0286071981313491	SBS57	0.029585	SBS57|SBS58	0.0295845674078202|0.0281417545650866	SBS54	0.281204	SBS54	0.281204
TCGA-AZ-4315-01A-01D-1408-10	COAD	MuTect	FIREVAT	24546	21	8651	281	1	2	0.96854	0.999769	0.0035461	0.983907	0.968327	0.0578751	0.0577263	0.281204	0.000678	0.000698	0.044024	SBS57	0.029268	SBS57|SBS58	0.0292678787704084|0.0286071981313491	SBS57	0.029585	SBS57|SBS58	0.0295845674078202|0.0281417545650866	SBS54	0.281204	SBS54	0.281204
TCGA-AZ-6601-01A-11D-1771-10	COAD	MuTect	MUT	4941	4	2486	97	0	1	0.962447	0.999598	0	0.980671	0.962074	0.1215	0.116089	0.939912	0.000439	0.000448	0.023426	SBS46	0.079308	SBS46|SBS50|SBS59	0.079308231304095|0.0296327300962057|0.0125590205304724	SBS46	0.07267	SBS46|SBS50|SBS59	0.0726703516049714|0.0304417837176235|0.0129769792861913	SBS54	0.939912	SBS54	0.939912
TCGA-AZ-6601-01A-11D-1771-10	COAD	MuTect	LAN	4230	715	2160	77	20	327	0.965579	0.868516	0.206186	0.914479	0.843653	0.1215	0.116089	0.939912	0.000439	0.000448	0.023426	SBS46	0.079308	SBS46|SBS50|SBS59	0.079308231304095|0.0296327300962057|0.0125590205304724	SBS46	0.07267	SBS46|SBS50|SBS59	0.0726703516049714|0.0304417837176235|0.0129769792861913	SBS54	0.939912	SBS54	0.939912
TCGA-AZ-6601-01A-11D-1771-10	COAD	MuTect	VAR	4764	181	2476	95	2	11	0.963049	0.995577	0.0206186	0.979043	0.958978	0.1215	0.116089	0.939912	0.000439	0.000448	0.023426	SBS46	0.079308	SBS46|SBS50|SBS59	0.079308231304095|0.0296327300962057|0.0125590205304724	SBS46	0.07267	SBS46|SBS50|SBS59	0.0726703516049714|0.0304417837176235|0.0129769792861913	SBS54	0.939912	SBS54	0.939912
TCGA-AZ-6601-01A-11D-1771-10	COAD	MuTect	FIREVAT	4896	49	2470	95	2	17	0.962963	0.993164	0.0206186	0.977831	0.956656	0.1215	0.116089	0.939912	0.000439	0.000448	0.023426	SBS46	0.079308	SBS46|SBS50|SBS59	0.079308231304095|0.0296327300962057|0.0125590205304724	SBS46	0.07267	SBS46|SBS50|SBS59	0.0726703516049714|0.0304417837176235|0.0129769792861913	SBS54	0.939912	SBS54	0.939912
TCGA-CA-6717-01A-11D-1835-10	COAD	MuTect	MUT	22792	44	9816	338	0	15	0.966713	0.998474	0	0.982337	0.965287	0.0978319	0.0977308	0	0.000496	0.000494	0.022192	SBS57	0.087735	SBS45|SBS57	0.0100968469559812|0.0877350609315558	SBS57	0.087731	SBS45|SBS57	0.01|0.0877308258395082	NA	NA	NA	NA
TCGA-CA-6717-01A-11D-1835-10	COAD	MuTect	LAN	20278	2558	9057	288	50	774	0.969181	0.921269	0.147929	0.944618	0.895565	0.0978319	0.0977308	0	0.000496	0.000494	0.022192	SBS57	0.087735	SBS45|SBS57	0.0100968469559812|0.0877350609315558	SBS57	0.087731	SBS45|SBS57	0.01|0.0877308258395082	NA	NA	NA	NA
TCGA-CA-6717-01A-11D-1835-10	COAD	MuTect	VAR	22414	422	9792	335	3	39	0.96692	0.996033	0.00887574	0.981261	0.963222	0.0978319	0.0977308	0	0.000496	0.000494	0.022192	SBS57	0.087735	SBS45|SBS57	0.0100968469559812|0.0877350609315558	SBS57	0.087731	SBS45|SBS57	0.01|0.0877308258395082	NA	NA	NA	NA
TCGA-CA-6717-01A-11D-1835-10	COAD	MuTect	FIREVAT	22791	45	9815	338	0	16	0.966709	0.998372	0	0.982286	0.965188	0.0978319	0.0977308	0	0.000496	0.000494	0.022192	SBS57	0.087735	SBS45|SBS57	0.0100968469559812|0.0877350609315558	SBS57	0.087731	SBS45|SBS57	0.01|0.0877308258395082	NA	NA	NA	NA
TCGA-CA-6718-01A-11D-1835-10	COAD	MuTect	MUT	9113	28	3823	19	0	17	0.995055	0.995573	0	0.995314	0.990671	0.101177	0.100147	0.316652	0.000721	0.000761	0.014794	SBS56	0.052422	SBS56|SBS57	0.0524216922169791|0.0487555580309415	SBS56	0.050712	SBS56|SBS57	0.0507124928877008|0.0494340851974243	SBS54	0.316652	SBS54	0.316652
TCGA-CA-6718-01A-11D-1835-10	COAD	MuTect	LAN	7919	1222	3429	13	6	411	0.996223	0.892969	0.315789	0.941774	0.890127	0.101177	0.100147	0.316652	0.000721	0.000761	0.014794	SBS56	0.052422	SBS56|SBS57	0.0524216922169791|0.0487555580309415	SBS56	0.050712	SBS56|SBS57	0.0507124928877008|0.0494340851974243	SBS54	0.316652	SBS54	0.316652
TCGA-CA-6718-01A-11D-1835-10	COAD	MuTect	VAR	8481	660	3755	19	0	85	0.994966	0.977865	0	0.986341	0.97305	0.101177	0.100147	0.316652	0.000721	0.000761	0.014794	SBS56	0.052422	SBS56|SBS57	0.0524216922169791|0.0487555580309415	SBS56	0.050712	SBS56|SBS57	0.0507124928877008|0.0494340851974243	SBS54	0.316652	SBS54	0.316652
TCGA-CA-6718-01A-11D-1835-10	COAD	MuTect	FIREVAT	9094	47	3819	19	0	21	0.99505	0.994531	0	0.99479	0.989635	0.101177	0.100147	0.316652	0.000721	0.000761	0.014794	SBS56	0.052422	SBS56|SBS57	0.0524216922169791|0.0487555580309415	SBS56	0.050712	SBS56|SBS57	0.0507124928877008|0.0494340851974243	SBS54	0.316652	SBS54	0.316652
TCGA-D5-6540-01A-11D-1719-10	COAD	MuTect	MUT	2917	2	1394	45	0	0	0.968728	1	0	0.984116	0.968728	0	0.0223284	0.725056	0.000985	0.000878	0.011796	NA	NA	NA	NA	SBS59	0.022328	SBS59	0.022328	SBS54	0.725056	SBS54	0.725056
TCGA-D5-6540-01A-11D-1719-10	COAD	MuTect	LAN	2532	387	1227	40	5	167	0.968429	0.880201	0.111111	0.92221	0.85615	0	0.0223284	0.725056	0.000985	0.000878	0.011796	NA	NA	NA	NA	SBS59	0.022328	SBS59	0.022328	SBS54	0.725056	SBS54	0.725056
TCGA-D5-6540-01A-11D-1719-10	COAD	MuTect	VAR	2761	158	1373	43	2	21	0.969633	0.984935	0.0444444	0.977224	0.955525	0	0.0223284	0.725056	0.000985	0.000878	0.011796	NA	NA	NA	NA	SBS59	0.022328	SBS59	0.022328	SBS54	0.725056	SBS54	0.725056
TCGA-D5-6540-01A-11D-1719-10	COAD	MuTect	FIREVAT	2743	176	1312	41	4	82	0.969697	0.941176	0.0888889	0.955224	0.914524	0	0.0223284	0.725056	0.000985	0.000878	0.011796	NA	NA	NA	NA	SBS59	0.022328	SBS59	0.022328	SBS54	0.725056	SBS54	0.725056
TCGA-QG-A5Z2-01A-11D-A28G-10	COAD	MuTect	MUT	2169	5	954	32	0	3	0.967546	0.996865	0	0.981987	0.964611	0.199186	0.20143	0.511665	0.000778	0.000764	0.009109	SBS46	0.156478	SBS46|SBS47	0.156478060607096|0.0427076643483734	SBS46	0.14791	SBS46|SBS47|SBS55	0.147909645023318|0.0309950547955473|0.0225248557277745	SBS51	0.299274	SBS51|SBS57	0.29927371427536|0.212390909425772
TCGA-QG-A5Z2-01A-11D-A28G-10	COAD	MuTect	LAN	1865	309	814	31	1	143	0.963314	0.850575	0.03125	0.903441	0.824065	0.199186	0.20143	0.511665	0.000778	0.000764	0.009109	SBS46	0.156478	SBS46|SBS47	0.156478060607096|0.0427076643483734	SBS46	0.14791	SBS46|SBS47|SBS55	0.147909645023318|0.0309950547955473|0.0225248557277745	SBS51	0.299274	SBS51|SBS57	0.29927371427536|0.212390909425772
TCGA-QG-A5Z2-01A-11D-A28G-10	COAD	MuTect	VAR	2116	58	953	32	0	4	0.967513	0.99582	0	0.981462	0.9636	0.199186	0.20143	0.511665	0.000778	0.000764	0.009109	SBS46	0.156478	SBS46|SBS47	0.156478060607096|0.0427076643483734	SBS46	0.14791	SBS46|SBS47|SBS55	0.147909645023318|0.0309950547955473|0.0225248557277745	SBS51	0.299274	SBS51|SBS57	0.29927371427536|0.212390909425772
TCGA-QG-A5Z2-01A-11D-A28G-10	COAD	MuTect	FIREVAT	2099	75	942	31	1	15	0.96814	0.984326	0.03125	0.976166	0.953488	0.199186	0.20143	0.511665	0.000778	0.000764	0.009109	SBS46	0.156478	SBS46|SBS47	0.156478060607096|0.0427076643483734	SBS46	0.14791	SBS46|SBS47|SBS55	0.147909645023318|0.0309950547955473|0.0225248557277745	SBS51	0.299274	SBS51|SBS57	0.29927371427536|0.212390909425772
TCGA-FF-8041-01A-11D-2210-10	DLBC	MuTect	MUT	548	36	229	5	5	17	0.978632	0.930894	0.5	0.954167	0.914062	0.119522	0.119153	0.288736	0.002049	0.002306	0.012156	SBS47	0.119522	SBS47	0.119522	SBS47	0.119153	SBS47	0.119153	SBS54	0.288736	SBS54	0.288736
TCGA-FF-8041-01A-11D-2210-10	DLBC	MuTect	LAN	524	60	227	5	5	19	0.978448	0.922764	0.5	0.949791	0.90625	0.119522	0.119153	0.288736	0.002049	0.002306	0.012156	SBS47	0.119522	SBS47	0.119522	SBS47	0.119153	SBS47	0.119153	SBS54	0.288736	SBS54	0.288736
TCGA-FF-8041-01A-11D-2210-10	DLBC	MuTect	VAR	553	31	242	10	0	4	0.960317	0.98374	0	0.971888	0.945312	0.119522	0.119153	0.288736	0.002049	0.002306	0.012156	SBS47	0.119522	SBS47	0.119522	SBS47	0.119153	SBS47	0.119153	SBS54	0.288736	SBS54	0.288736
TCGA-FF-8041-01A-11D-2210-10	DLBC	MuTect	FIREVAT	509	75	216	5	5	30	0.977376	0.878049	0.5	0.925054	0.863281	0.119522	0.119153	0.288736	0.002049	0.002306	0.012156	SBS47	0.119522	SBS47	0.119522	SBS47	0.119153	SBS47	0.119153	SBS54	0.288736	SBS54	0.288736
TCGA-FF-8042-01A-11D-2210-10	DLBC	MuTect	MUT	622	48	289	3	2	30	0.989726	0.905956	0.4	0.94599	0.898148	0	0	0.176809	0.001596	0.00299	0.004831	NA	NA	NA	NA	NA	NA	NA	NA	SBS54	0.114178	SBS54|SBS55	0.114178188773302|0.0626308078476345
TCGA-FF-8042-01A-11D-2210-10	DLBC	MuTect	LAN	588	82	285	3	2	34	0.989583	0.893417	0.4	0.939044	0.885802	0	0	0.176809	0.001596	0.00299	0.004831	NA	NA	NA	NA	NA	NA	NA	NA	SBS54	0.114178	SBS54|SBS55	0.114178188773302|0.0626308078476345
TCGA-FF-8042-01A-11D-2210-10	DLBC	MuTect	VAR	601	69	312	5	0	7	0.984227	0.978056	0	0.981132	0.962963	0	0	0.176809	0.001596	0.00299	0.004831	NA	NA	NA	NA	NA	NA	NA	NA	SBS54	0.114178	SBS54|SBS55	0.114178188773302|0.0626308078476345
TCGA-FF-8042-01A-11D-2210-10	DLBC	MuTect	FIREVAT	531	139	253	1	4	66	0.996063	0.793103	0.8	0.883072	0.79321	0	0	0.176809	0.001596	0.00299	0.004831	NA	NA	NA	NA	NA	NA	NA	NA	SBS54	0.114178	SBS54|SBS55	0.114178188773302|0.0626308078476345
TCGA-BA-4076-01A-01D-1434-08	HNSC	MuTect	MUT	943	36	396	4	1	23	0.99	0.945107	0.2	0.967033	0.936321	0.0666872	0	0.365595	0.00122	0.001454	0.009285	SBS58	0.066687	SBS58	0.066687	NA	NA	NA	NA	SBS51	0.365595	SBS51	0.365595
TCGA-BA-4076-01A-01D-1434-08	HNSC	MuTect	LAN	861	118	389	4	1	30	0.989822	0.928401	0.2	0.958128	0.919811	0.0666872	0	0.365595	0.00122	0.001454	0.009285	SBS58	0.066687	SBS58	0.066687	NA	NA	NA	NA	SBS51	0.365595	SBS51	0.365595
TCGA-BA-4076-01A-01D-1434-08	HNSC	MuTect	VAR	817	162	393	5	0	26	0.987437	0.937947	0	0.962056	0.926887	0.0666872	0	0.365595	0.00122	0.001454	0.009285	SBS58	0.066687	SBS58	0.066687	NA	NA	NA	NA	SBS51	0.365595	SBS51	0.365595
TCGA-BA-4076-01A-01D-1434-08	HNSC	MuTect	FIREVAT	928	51	395	3	2	24	0.992462	0.942721	0.4	0.966952	0.936321	0.0666872	0	0.365595	0.00122	0.001454	0.009285	SBS58	0.066687	SBS58	0.066687	NA	NA	NA	NA	SBS51	0.365595	SBS51	0.365595
TCGA-BA-4077-01B-01D-1434-08	HNSC	MuTect	MUT	744	14	254	24	0	7	0.913669	0.97318	0	0.942486	0.891228	0.19336	0.191028	0.315461	0.002577	0.003168	0.006102	SBS46	0.072408	SBS27|SBS46|SBS53|SBS57	0.0281472705966596|0.0724078761619556|0.0298139004812474|0.0629908980524991	SBS46	0.078867	SBS27|SBS45|SBS46|SBS57	0.0299690378771267|0.0205537689504074|0.0788665420744519|0.0616385885512477	SBS50	0.209778	SBS50|SBS53	0.20977765744312|0.10568327715747
TCGA-BA-4077-01B-01D-1434-08	HNSC	MuTect	LAN	718	40	251	23	1	10	0.916058	0.961686	0.0416667	0.938318	0.884211	0.19336	0.191028	0.315461	0.002577	0.003168	0.006102	SBS46	0.072408	SBS27|SBS46|SBS53|SBS57	0.0281472705966596|0.0724078761619556|0.0298139004812474|0.0629908980524991	SBS46	0.078867	SBS27|SBS45|SBS46|SBS57	0.0299690378771267|0.0205537689504074|0.0788665420744519|0.0616385885512477	SBS50	0.209778	SBS50|SBS53	0.20977765744312|0.10568327715747
TCGA-BA-4077-01B-01D-1434-08	HNSC	MuTect	VAR	728	30	254	24	0	7	0.913669	0.97318	0	0.942486	0.891228	0.19336	0.191028	0.315461	0.002577	0.003168	0.006102	SBS46	0.072408	SBS27|SBS46|SBS53|SBS57	0.0281472705966596|0.0724078761619556|0.0298139004812474|0.0629908980524991	SBS46	0.078867	SBS27|SBS45|SBS46|SBS57	0.0299690378771267|0.0205537689504074|0.0788665420744519|0.0616385885512477	SBS50	0.209778	SBS50|SBS53	0.20977765744312|0.10568327715747
TCGA-BA-4077-01B-01D-1434-08	HNSC	MuTect	FIREVAT	702	56	250	22	2	11	0.919118	0.957854	0.0833333	0.938086	0.884211	0.19336	0.191028	0.315461	0.002577	0.003168	0.006102	SBS46	0.072408	SBS27|SBS46|SBS53|SBS57	0.0281472705966596|0.0724078761619556|0.0298139004812474|0.0629908980524991	SBS46	0.078867	SBS27|SBS45|SBS46|SBS57	0.0299690378771267|0.0205537689504074|0.0788665420744519|0.0616385885512477	SBS50	0.209778	SBS50|SBS53	0.20977765744312|0.10568327715747
TCGA-BA-6869-01A-11D-1870-08	HNSC	MuTect	MUT	1152	48	546	4	1	23	0.992727	0.959578	0.2	0.975871	0.952962	0	0	0	0.001619	0.001749	0.480974	NA	NA	NA	NA	NA	NA	NA	NA	NA	NA	NA	NA
TCGA-BA-6869-01A-11D-1870-08	HNSC	MuTect	LAN	1077	123	531	4	1	38	0.992523	0.933216	0.2	0.961957	0.926829	0	0	0	0.001619	0.001749	0.480974	NA	NA	NA	NA	NA	NA	NA	NA	NA	NA	NA	NA
TCGA-BA-6869-01A-11D-1870-08	HNSC	MuTect	VAR	1077	123	549	3	2	20	0.994565	0.964851	0.4	0.979483	0.95993	0	0	0	0.001619	0.001749	0.480974	NA	NA	NA	NA	NA	NA	NA	NA	NA	NA	NA	NA
TCGA-BA-6869-01A-11D-1870-08	HNSC	MuTect	FIREVAT	1152	48	546	4	1	23	0.992727	0.959578	0.2	0.975871	0.952962	0	0	0	0.001619	0.001749	0.480974	NA	NA	NA	NA	NA	NA	NA	NA	NA	NA	NA	NA
TCGA-CN-6011-01A-11D-1683-08	HNSC	MuTect	MUT	825	1	408	6	0	1	0.985507	0.997555	0	0.991495	0.983133	0.140213	0.140032	0.411666	0.001302	0.001572	0.008637	SBS57	0.140213	SBS57	0.140213	SBS57	0.140032	SBS57	0.140032	SBS58	0.411666	SBS58	0.411666
TCGA-CN-6011-01A-11D-1683-08	HNSC	MuTect	LAN	762	64	388	3	3	21	0.992327	0.948655	0.5	0.97	0.942169	0.140213	0.140032	0.411666	0.001302	0.001572	0.008637	SBS57	0.140213	SBS57	0.140213	SBS57	0.140032	SBS57	0.140032	SBS58	0.411666	SBS58	0.411666
TCGA-CN-6011-01A-11D-1683-08	HNSC	MuTect	VAR	740	86	391	4	2	18	0.989873	0.95599	0.333333	0.972637	0.946988	0.140213	0.140032	0.411666	0.001302	0.001572	0.008637	SBS57	0.140213	SBS57	0.140213	SBS57	0.140032	SBS57	0.140032	SBS58	0.411666	SBS58	0.411666
TCGA-CN-6011-01A-11D-1683-08	HNSC	MuTect	FIREVAT	778	48	400	5	1	9	0.987654	0.977995	0.166667	0.982801	0.966265	0.140213	0.140032	0.411666	0.001302	0.001572	0.008637	SBS57	0.140213	SBS57	0.140213	SBS57	0.140032	SBS57	0.140032	SBS58	0.411666	SBS58	0.411666
TCGA-CR-5248-01A-01D-2012-08	HNSC	MuTect	MUT	609	25	8	253	14	0	0.0306513	1	0.0524345	0.0594796	0.08	0.157583	0.132377	0.610931	0.002386	0.002448	0.009497	SBS58	0.094087	SBS46|SBS58	0.0634959558875667|0.0940871801639683	SBS58	0.06982	SBS46|SBS58	0.0625573188720264|0.0698200864069625	SBS58	0.610931	SBS58	0.610931
TCGA-CR-5248-01A-01D-2012-08	HNSC	MuTect	LAN	598	36	8	250	17	0	0.0310078	1	0.0636704	0.0601504	0.0909091	0.157583	0.132377	0.610931	0.002386	0.002448	0.009497	SBS58	0.094087	SBS46|SBS58	0.0634959558875667|0.0940871801639683	SBS58	0.06982	SBS46|SBS58	0.0625573188720264|0.0698200864069625	SBS58	0.610931	SBS58	0.610931
TCGA-CR-5248-01A-01D-2012-08	HNSC	MuTect	VAR	619	15	7	262	5	1	0.0260223	0.875	0.0187266	0.0505415	0.0436364	0.157583	0.132377	0.610931	0.002386	0.002448	0.009497	SBS58	0.094087	SBS46|SBS58	0.0634959558875667|0.0940871801639683	SBS58	0.06982	SBS46|SBS58	0.0625573188720264|0.0698200864069625	SBS58	0.610931	SBS58	0.610931
TCGA-CR-5248-01A-01D-2012-08	HNSC	MuTect	FIREVAT	588	46	7	246	21	1	0.027668	0.875	0.0786517	0.0536398	0.101818	0.157583	0.132377	0.610931	0.002386	0.002448	0.009497	SBS58	0.094087	SBS46|SBS58	0.0634959558875667|0.0940871801639683	SBS58	0.06982	SBS46|SBS58	0.0625573188720264|0.0698200864069625	SBS58	0.610931	SBS58	0.610931
TCGA-CR-6472-01A-11D-1870-08	HNSC	MuTect	MUT	1134	33	529	7	1	21	0.98694	0.961818	0.125	0.974217	0.949821	0.0261035	0	0	0.000831	0.000898	0.012225	SBS46	0.026104	SBS46	0.026104	NA	NA	NA	NA	NA	NA	NA	NA
TCGA-CR-6472-01A-11D-1870-08	HNSC	MuTect	LAN	1052	115	517	7	1	33	0.986641	0.94	0.125	0.962756	0.928315	0.0261035	0	0	0.000831	0.000898	0.012225	SBS46	0.026104	SBS46	0.026104	NA	NA	NA	NA	NA	NA	NA	NA
TCGA-CR-6472-01A-11D-1870-08	HNSC	MuTect	VAR	1020	147	522	8	0	28	0.984906	0.949091	0	0.966667	0.935484	0.0261035	0	0	0.000831	0.000898	0.012225	SBS46	0.026104	SBS46	0.026104	NA	NA	NA	NA	NA	NA	NA	NA
TCGA-CR-6472-01A-11D-1870-08	HNSC	MuTect	FIREVAT	1117	50	527	7	1	23	0.986891	0.958182	0.125	0.972325	0.946237	0.0261035	0	0	0.000831	0.000898	0.012225	SBS46	0.026104	SBS46	0.026104	NA	NA	NA	NA	NA	NA	NA	NA
TCGA-CR-6481-01A-11D-1870-08	HNSC	MuTect	MUT	1042	0	3	616	0	0	0.00484653	1	0	0.0096463	0.00484653	0.0470803	0.0526908	0.456182	0.001469	0.001596	0.008986	SBS46	0.04708	SBS46	0.04708	SBS46	0.052691	SBS46	0.052691	SBS58	0.235261	SBS56|SBS58	0.220920573080317|0.235261087704785
TCGA-CR-6481-01A-11D-1870-08	HNSC	MuTect	LAN	991	51	2	583	33	1	0.0034188	0.666667	0.0535714	0.00680272	0.0565428	0.0470803	0.0526908	0.456182	0.001469	0.001596	0.008986	SBS46	0.04708	SBS46	0.04708	SBS46	0.052691	SBS46	0.052691	SBS58	0.235261	SBS56|SBS58	0.220920573080317|0.235261087704785
TCGA-CR-6481-01A-11D-1870-08	HNSC	MuTect	VAR	1025	17	2	606	10	1	0.00328947	0.666667	0.0162338	0.00654665	0.0193861	0.0470803	0.0526908	0.456182	0.001469	0.001596	0.008986	SBS46	0.04708	SBS46	0.04708	SBS46	0.052691	SBS46	0.052691	SBS58	0.235261	SBS56|SBS58	0.220920573080317|0.235261087704785
TCGA-CR-6481-01A-11D-1870-08	HNSC	MuTect	FIREVAT	1008	34	2	595	21	1	0.00335008	0.666667	0.0340909	0.00666667	0.0371567	0.0470803	0.0526908	0.456182	0.001469	0.001596	0.008986	SBS46	0.04708	SBS46	0.04708	SBS46	0.052691	SBS46	0.052691	SBS58	0.235261	SBS56|SBS58	0.220920573080317|0.235261087704785
TCGA-CV-5442-01A-01D-1512-08	HNSC	MuTect	MUT	587	62	261	6	1	27	0.977528	0.90625	0.142857	0.940541	0.888136	0.135118	0.0822456	0.330391	0.001492	0.00213	0.003539	SBS46	0.06405	SBS46|SBS59|SBS60	0.0640503242065665|0.0129976705167136|0.0580696105297521	SBS46	0.053841	SBS46|SBS53|SBS59	0.0538410333914202|0.0161859256337591|0.0122186125746226	SBS58	0.175969	SBS27|SBS58	0.154422142170732|0.175969080038414
TCGA-CV-5442-01A-01D-1512-08	HNSC	MuTect	LAN	562	87	260	5	2	28	0.981132	0.902778	0.285714	0.940325	0.888136	0.135118	0.0822456	0.330391	0.001492	0.00213	0.003539	SBS46	0.06405	SBS46|SBS59|SBS60	0.0640503242065665|0.0129976705167136|0.0580696105297521	SBS46	0.053841	SBS46|SBS53|SBS59	0.0538410333914202|0.0161859256337591|0.0122186125746226	SBS58	0.175969	SBS27|SBS58	0.154422142170732|0.175969080038414
TCGA-CV-5442-01A-01D-1512-08	HNSC	MuTect	VAR	602	47	281	5	2	7	0.982517	0.975694	0.285714	0.979094	0.959322	0.135118	0.0822456	0.330391	0.001492	0.00213	0.003539	SBS46	0.06405	SBS46|SBS59|SBS60	0.0640503242065665|0.0129976705167136|0.0580696105297521	SBS46	0.053841	SBS46|SBS53|SBS59	0.0538410333914202|0.0161859256337591|0.0122186125746226	SBS58	0.175969	SBS27|SBS58	0.154422142170732|0.175969080038414
TCGA-CV-5442-01A-01D-1512-08	HNSC	MuTect	FIREVAT	476	173	254	1	6	34	0.996078	0.881944	0.857143	0.935543	0.881356	0.135118	0.0822456	0.330391	0.001492	0.00213	0.003539	SBS46	0.06405	SBS46|SBS59|SBS60	0.0640503242065665|0.0129976705167136|0.0580696105297521	SBS46	0.053841	SBS46|SBS53|SBS59	0.0538410333914202|0.0161859256337591|0.0122186125746226	SBS58	0.175969	SBS27|SBS58	0.154422142170732|0.175969080038414
TCGA-DQ-5629-01A-01D-1870-08	HNSC	MuTect	MUT	796	1	389	2	0	0	0.994885	1	0	0.997436	0.994885	0.108458	0.104473	0.360037	0.00143	0.001427	0.011837	SBS58	0.108458	SBS58	0.108458	SBS58	0.104473	SBS58	0.104473	SBS57	0.360037	SBS57	0.360037
TCGA-DQ-5629-01A-01D-1870-08	HNSC	MuTect	LAN	722	75	370	0	2	19	1	0.951157	1	0.974967	0.951407	0.108458	0.104473	0.360037	0.00143	0.001427	0.011837	SBS58	0.108458	SBS58	0.108458	SBS58	0.104473	SBS58	0.104473	SBS57	0.360037	SBS57	0.360037
TCGA-DQ-5629-01A-01D-1870-08	HNSC	MuTect	VAR	699	98	369	1	1	20	0.997297	0.948586	0.5	0.972332	0.946292	0.108458	0.104473	0.360037	0.00143	0.001427	0.011837	SBS58	0.108458	SBS58	0.108458	SBS58	0.104473	SBS58	0.104473	SBS57	0.360037	SBS57	0.360037
TCGA-DQ-5629-01A-01D-1870-08	HNSC	MuTect	FIREVAT	753	44	374	0	2	15	1	0.96144	1	0.980341	0.961637	0.108458	0.104473	0.360037	0.00143	0.001427	0.011837	SBS58	0.108458	SBS58	0.108458	SBS58	0.104473	SBS58	0.104473	SBS57	0.360037	SBS57	0.360037
TCGA-KN-8428-01A-11D-2310-10	KICH	MuTect	MUT	1433	250	696	27	7	157	0.962656	0.815944	0.205882	0.883249	0.792559	0.0631937	0.0516574	0.272242	0.00103	0.00114	0.002926	SBS50	0.063194	SBS50	0.063194	SBS50	0.051657	SBS50	0.051657	SBS54	0.141702	SBS46|SBS50|SBS54	0.0798112285105539|0.0507287436698571|0.141702029540695
TCGA-KN-8428-01A-11D-2310-10	KICH	MuTect	LAN	1332	351	669	27	7	184	0.961207	0.784291	0.205882	0.863783	0.76212	0.0631937	0.0516574	0.272242	0.00103	0.00114	0.002926	SBS50	0.063194	SBS50	0.063194	SBS50	0.051657	SBS50	0.051657	SBS54	0.141702	SBS46|SBS50|SBS54	0.0798112285105539|0.0507287436698571|0.141702029540695
TCGA-KN-8428-01A-11D-2310-10	KICH	MuTect	VAR	1477	206	791	34	0	62	0.958788	0.927315	0	0.942789	0.89177	0.0631937	0.0516574	0.272242	0.00103	0.00114	0.002926	SBS50	0.063194	SBS50	0.063194	SBS50	0.051657	SBS50	0.051657	SBS54	0.141702	SBS46|SBS50|SBS54	0.0798112285105539|0.0507287436698571|0.141702029540695
TCGA-KN-8428-01A-11D-2310-10	KICH	MuTect	FIREVAT	1281	402	637	21	13	216	0.968085	0.746776	0.382353	0.84315	0.732807	0.0631937	0.0516574	0.272242	0.00103	0.00114	0.002926	SBS50	0.063194	SBS50	0.063194	SBS50	0.051657	SBS50	0.051657	SBS54	0.141702	SBS46|SBS50|SBS54	0.0798112285105539|0.0507287436698571|0.141702029540695
TCGA-DU-6407-02B-11D-A36O-08	LGG	MuTect	MUT	4307	116	1987	62	4	57	0.969741	0.972114	0.0606061	0.970926	0.943602	0	0	0.12116	0.001393	0.001521	0.003851	NA	NA	NA	NA	NA	NA	NA	NA	SBS58	0.12116	SBS58	0.12116
TCGA-DU-6407-02B-11D-A36O-08	LGG	MuTect	LAN	4085	338	1954	62	4	90	0.969246	0.955969	0.0606061	0.962562	0.927962	0	0	0.12116	0.001393	0.001521	0.003851	NA	NA	NA	NA	NA	NA	NA	NA	SBS58	0.12116	SBS58	0.12116
TCGA-DU-6407-02B-11D-A36O-08	LGG	MuTect	VAR	4165	258	2000	66	0	44	0.968054	0.978474	0	0.973236	0.947867	0	0	0.12116	0.001393	0.001521	0.003851	NA	NA	NA	NA	NA	NA	NA	NA	SBS58	0.12116	SBS58	0.12116
TCGA-DU-6407-02B-11D-A36O-08	LGG	MuTect	FIREVAT	4298	125	1986	62	4	58	0.969727	0.971624	0.0606061	0.970674	0.943128	0	0	0.12116	0.001393	0.001521	0.003851	NA	NA	NA	NA	NA	NA	NA	NA	SBS58	0.12116	SBS58	0.12116
TCGA-DD-A1EB-01A-11D-A12Z-10	LIHC	MuTect	MUT	495	13	216	4	0	4	0.981818	0.981818	0	0.981818	0.964286	0	0	0	0.001939	0.001957	0.004782	NA	NA	NA	NA	NA	NA	NA	NA	NA	NA	NA	NA
TCGA-DD-A1EB-01A-11D-A12Z-10	LIHC	MuTect	LAN	462	46	209	4	0	11	0.981221	0.95	0	0.965358	0.933036	0	0	0	0.001939	0.001957	0.004782	NA	NA	NA	NA	NA	NA	NA	NA	NA	NA	NA	NA
TCGA-DD-A1EB-01A-11D-A12Z-10	LIHC	MuTect	VAR	459	49	214	4	0	6	0.981651	0.972727	0	0.977169	0.955357	0	0	0	0.001939	0.001957	0.004782	NA	NA	NA	NA	NA	NA	NA	NA	NA	NA	NA	NA
TCGA-DD-A1EB-01A-11D-A12Z-10	LIHC	MuTect	FIREVAT	382	126	182	1	3	38	0.994536	0.827273	0.75	0.903226	0.825893	0	0	0	0.001939	0.001957	0.004782	NA	NA	NA	NA	NA	NA	NA	NA	NA	NA	NA	NA
TCGA-DD-A3A9-01A-11D-A25V-10	LIHC	MuTect	MUT	887	88	397	18	3	48	0.956627	0.892135	0.142857	0.923256	0.858369	0.279791	0.201598	0.342417	0.001679	0.001821	0.004795	SBS46	0.18482	SBS46|SBS58	0.184819814520479|0.0949709619687549	SBS46	0.125005	SBS46|SBS58	0.125005261502005|0.0765926051087474	SBS47	0.145192	SBS45|SBS46|SBS47	0.0677600150028139|0.129465452431207|0.145191855993357
TCGA-DD-A3A9-01A-11D-A25V-10	LIHC	MuTect	LAN	880	95	397	18	3	48	0.956627	0.892135	0.142857	0.923256	0.858369	0.279791	0.201598	0.342417	0.001679	0.001821	0.004795	SBS46	0.18482	SBS46|SBS58	0.184819814520479|0.0949709619687549	SBS46	0.125005	SBS46|SBS58	0.125005261502005|0.0765926051087474	SBS47	0.145192	SBS45|SBS46|SBS47	0.0677600150028139|0.129465452431207|0.145191855993357
TCGA-DD-A3A9-01A-11D-A25V-10	LIHC	MuTect	VAR	964	11	444	21	0	1	0.954839	0.997753	0	0.975824	0.95279	0.279791	0.201598	0.342417	0.001679	0.001821	0.004795	SBS46	0.18482	SBS46|SBS58	0.184819814520479|0.0949709619687549	SBS46	0.125005	SBS46|SBS58	0.125005261502005|0.0765926051087474	SBS47	0.145192	SBS45|SBS46|SBS47	0.0677600150028139|0.129465452431207|0.145191855993357
TCGA-DD-A3A9-01A-11D-A25V-10	LIHC	MuTect	FIREVAT	812	163	363	14	7	82	0.962865	0.81573	0.333333	0.883212	0.793991	0.279791	0.201598	0.342417	0.001679	0.001821	0.004795	SBS46	0.18482	SBS46|SBS58	0.184819814520479|0.0949709619687549	SBS46	0.125005	SBS46|SBS58	0.125005261502005|0.0765926051087474	SBS47	0.145192	SBS45|SBS46|SBS47	0.0677600150028139|0.129465452431207|0.145191855993357
TCGA-ED-A459-01A-11D-A25V-10	LIHC	MuTect	MUT	481	62	183	26	4	28	0.875598	0.867299	0.133333	0.871429	0.775934	0.0609954	0.0578935	0	0.002295	0.003101	0.010806	SBS46	0.060995	SBS46	0.060995	SBS46	0.057894	SBS46	0.057894	NA	NA	NA	NA
TCGA-ED-A459-01A-11D-A25V-10	LIHC	MuTect	LAN	464	79	182	26	4	29	0.875	0.862559	0.133333	0.868735	0.771784	0.0609954	0.0578935	0	0.002295	0.003101	0.010806	SBS46	0.060995	SBS46	0.060995	SBS46	0.057894	SBS46	0.057894	NA	NA	NA	NA
TCGA-ED-A459-01A-11D-A25V-10	LIHC	MuTect	VAR	512	31	207	30	0	4	0.873418	0.981043	0	0.924107	0.858921	0.0609954	0.0578935	0	0.002295	0.003101	0.010806	SBS46	0.060995	SBS46	0.060995	SBS46	0.057894	SBS46	0.057894	NA	NA	NA	NA
TCGA-ED-A459-01A-11D-A25V-10	LIHC	MuTect	FIREVAT	470	73	179	26	4	32	0.873171	0.848341	0.133333	0.860577	0.759336	0.0609954	0.0578935	0	0.002295	0.003101	0.010806	SBS46	0.060995	SBS46	0.060995	SBS46	0.057894	SBS46	0.057894	NA	NA	NA	NA
TCGA-G3-A3CK-01A-11D-A20W-10	LIHC	MuTect	MUT	597	17	256	5	2	8	0.980843	0.969697	0.285714	0.975238	0.95203	0.0686424	0	0.404055	0.002393	0.002368	0.008587	SBS54	0.068642	SBS54	0.068642	NA	NA	NA	NA	SBS54	0.296182	SBS43|SBS54|SBS55	0.10787380286729|0.296181609652454|0
TCGA-G3-A3CK-01A-11D-A20W-10	LIHC	MuTect	LAN	578	36	253	5	2	11	0.98062	0.958333	0.285714	0.969349	0.940959	0.0686424	0	0.404055	0.002393	0.002368	0.008587	SBS54	0.068642	SBS54	0.068642	NA	NA	NA	NA	SBS54	0.296182	SBS43|SBS54|SBS55	0.10787380286729|0.296181609652454|0
TCGA-G3-A3CK-01A-11D-A20W-10	LIHC	MuTect	VAR	582	32	260	7	0	4	0.973783	0.984848	0	0.979284	0.95941	0.0686424	0	0.404055	0.002393	0.002368	0.008587	SBS54	0.068642	SBS54	0.068642	NA	NA	NA	NA	SBS54	0.296182	SBS43|SBS54|SBS55	0.10787380286729|0.296181609652454|0
TCGA-G3-A3CK-01A-11D-A20W-10	LIHC	MuTect	FIREVAT	445	169	187	5	2	77	0.973958	0.708333	0.285714	0.820175	0.697417	0.0686424	0	0.404055	0.002393	0.002368	0.008587	SBS54	0.068642	SBS54	0.068642	NA	NA	NA	NA	SBS54	0.296182	SBS43|SBS54|SBS55	0.10787380286729|0.296181609652454|0
TCGA-05-4382-01A-01D-1931-08	LUAD	MuTect	MUT	4074	1	1861	66	0	0	0.96575	1	0	0.982577	0.96575	0.0592459	0.0812217	0.357915	0.001111	0.001132	0.002795	SBS50	0.039651	SBS50|SBS56	0.0396513048401529|0.0195945772544844	SBS50	0.034538	SBS50|SBS56|SBS58|SBS60	0.0345382244314729|0.0192862014495965|0.0273972240887377|0	SBS45	0.357915	SBS45	0.357915
TCGA-05-4382-01A-01D-1931-08	LUAD	MuTect	LAN	3783	292	1776	58	8	85	0.968375	0.954326	0.121212	0.961299	0.925791	0.0592459	0.0812217	0.357915	0.001111	0.001132	0.002795	SBS50	0.039651	SBS50|SBS56	0.0396513048401529|0.0195945772544844	SBS50	0.034538	SBS50|SBS56|SBS58|SBS60	0.0345382244314729|0.0192862014495965|0.0273972240887377|0	SBS45	0.357915	SBS45	0.357915
TCGA-05-4382-01A-01D-1931-08	LUAD	MuTect	VAR	4042	33	1861	66	0	0	0.96575	1	0	0.982577	0.96575	0.0592459	0.0812217	0.357915	0.001111	0.001132	0.002795	SBS50	0.039651	SBS50|SBS56	0.0396513048401529|0.0195945772544844	SBS50	0.034538	SBS50|SBS56|SBS58|SBS60	0.0345382244314729|0.0192862014495965|0.0273972240887377|0	SBS45	0.357915	SBS45	0.357915
TCGA-05-4382-01A-01D-1931-08	LUAD	MuTect	FIREVAT	3905	170	1784	58	8	77	0.968512	0.958624	0.121212	0.963543	0.929943	0.0592459	0.0812217	0.357915	0.001111	0.001132	0.002795	SBS50	0.039651	SBS50|SBS56	0.0396513048401529|0.0195945772544844	SBS50	0.034538	SBS50|SBS56|SBS58|SBS60	0.0345382244314729|0.0192862014495965|0.0273972240887377|0	SBS45	0.357915	SBS45	0.357915
TCGA-05-4395-01A-01D-1265-08	LUAD	MuTect	MUT	686	21	311	5	0	11	0.984177	0.965839	0	0.974922	0.95107	0.166696	0.17912	0	0.001503	0.001479	0.006297	SBS51	0.092511	SBS46|SBS51	0.0741845592688386|0.0925111833838114	SBS51	0.099065	SBS46|SBS51	0.0800549747308925|0.0990646544867897	NA	NA	NA	NA
TCGA-05-4395-01A-01D-1265-08	LUAD	MuTect	LAN	658	49	307	5	0	15	0.983974	0.953416	0	0.968454	0.938838	0.166696	0.17912	0	0.001503	0.001479	0.006297	SBS51	0.092511	SBS46|SBS51	0.0741845592688386|0.0925111833838114	SBS51	0.099065	SBS46|SBS51	0.0800549747308925|0.0990646544867897	NA	NA	NA	NA
TCGA-05-4395-01A-01D-1265-08	LUAD	MuTect	VAR	613	94	300	5	0	22	0.983607	0.931677	0	0.956938	0.917431	0.166696	0.17912	0	0.001503	0.001479	0.006297	SBS51	0.092511	SBS46|SBS51	0.0741845592688386|0.0925111833838114	SBS51	0.099065	SBS46|SBS51	0.0800549747308925|0.0990646544867897	NA	NA	NA	NA
TCGA-05-4395-01A-01D-1265-08	LUAD	MuTect	FIREVAT	629	78	303	4	1	19	0.986971	0.940994	0.2	0.963434	0.929664	0.166696	0.17912	0	0.001503	0.001479	0.006297	SBS51	0.092511	SBS46|SBS51	0.0741845592688386|0.0925111833838114	SBS51	0.099065	SBS46|SBS51	0.0800549747308925|0.0990646544867897	NA	NA	NA	NA
TCGA-05-4396-01A-21D-1855-08	LUAD	MuTect	MUT	765	151	258	215	115	21	0.545455	0.924731	0.348485	0.68617	0.612479	0.56225	0.0498438	0.879298	0.000693	0.001848	0.002798	SBS49	0.56225	SBS49	0.56225	SBS49	0.049844	SBS49	0.049844	SBS49	0.879298	SBS49|SBS54	0.879298004132909|0
TCGA-05-4396-01A-21D-1855-08	LUAD	MuTect	LAN	735	181	248	215	115	31	0.535637	0.888889	0.348485	0.668464	0.596059	0.56225	0.0498438	0.879298	0.000693	0.001848	0.002798	SBS49	0.56225	SBS49	0.56225	SBS49	0.049844	SBS49	0.049844	SBS49	0.879298	SBS49|SBS54	0.879298004132909|0
TCGA-05-4396-01A-21D-1855-08	LUAD	MuTect	VAR	854	62	259	329	1	20	0.440476	0.928315	0.0030303	0.597463	0.426929	0.56225	0.0498438	0.879298	0.000693	0.001848	0.002798	SBS49	0.56225	SBS49	0.56225	SBS49	0.049844	SBS49	0.049844	SBS49	0.879298	SBS49|SBS54	0.879298004132909|0
TCGA-05-4396-01A-21D-1855-08	LUAD	MuTect	FIREVAT	472	444	244	30	300	35	0.890511	0.874552	0.909091	0.882459	0.893268	0.56225	0.0498438	0.879298	0.000693	0.001848	0.002798	SBS49	0.56225	SBS49	0.56225	SBS49	0.049844	SBS49	0.049844	SBS49	0.879298	SBS49|SBS54	0.879298004132909|0
TCGA-05-4397-01A-01D-1265-08	LUAD	MuTect	MUT	2047	2	886	43	0	2	0.953714	0.997748	0	0.975234	0.951665	0.0258756	0.0259027	0	0.000683	0.000655	0.015535	SBS27	0.025876	SBS27	0.025876	SBS27	0.025903	SBS27	0.025903	NA	NA	NA	NA
TCGA-05-4397-01A-01D-1265-08	LUAD	MuTect	LAN	1795	254	800	37	6	88	0.955795	0.900901	0.139535	0.927536	0.865736	0.0258756	0.0259027	0	0.000683	0.000655	0.015535	SBS27	0.025876	SBS27	0.025876	SBS27	0.025903	SBS27	0.025903	NA	NA	NA	NA
TCGA-05-4397-01A-01D-1265-08	LUAD	MuTect	VAR	1740	309	816	34	9	72	0.96	0.918919	0.209302	0.93901	0.886144	0.0258756	0.0259027	0	0.000683	0.000655	0.015535	SBS27	0.025876	SBS27	0.025876	SBS27	0.025903	SBS27	0.025903	NA	NA	NA	NA
TCGA-05-4397-01A-01D-1265-08	LUAD	MuTect	FIREVAT	2017	32	884	39	4	4	0.957746	0.995495	0.0930233	0.976256	0.953813	0.0258756	0.0259027	0	0.000683	0.000655	0.015535	SBS27	0.025876	SBS27	0.025876	SBS27	0.025903	SBS27	0.025903	NA	NA	NA	NA
TCGA-05-4398-01A-01D-1265-08	LUAD	MuTect	MUT	1575	72	626	58	4	30	0.915205	0.954268	0.0645161	0.934328	0.877437	0.113753	0.0935229	0.396415	0.00148	0.001697	0.004507	SBS58	0.08368	SBS53|SBS58	0.0300730903916139|0.0836796197779565	SBS58	0.093523	SBS58	0.093523	SBS45	0.396415	SBS45	0.396415
TCGA-05-4398-01A-01D-1265-08	LUAD	MuTect	LAN	1535	112	621	56	6	35	0.917282	0.946646	0.0967742	0.931733	0.873259	0.113753	0.0935229	0.396415	0.00148	0.001697	0.004507	SBS58	0.08368	SBS53|SBS58	0.0300730903916139|0.0836796197779565	SBS58	0.093523	SBS58	0.093523	SBS45	0.396415	SBS45	0.396415
TCGA-05-4398-01A-01D-1265-08	LUAD	MuTect	VAR	1581	66	646	61	1	10	0.91372	0.984756	0.016129	0.947909	0.901114	0.113753	0.0935229	0.396415	0.00148	0.001697	0.004507	SBS58	0.08368	SBS53|SBS58	0.0300730903916139|0.0836796197779565	SBS58	0.093523	SBS58	0.093523	SBS45	0.396415	SBS45	0.396415
TCGA-05-4398-01A-01D-1265-08	LUAD	MuTect	FIREVAT	1573	74	625	58	4	31	0.915081	0.952744	0.0645161	0.933532	0.876045	0.113753	0.0935229	0.396415	0.00148	0.001697	0.004507	SBS58	0.08368	SBS53|SBS58	0.0300730903916139|0.0836796197779565	SBS58	0.093523	SBS58	0.093523	SBS45	0.396415	SBS45	0.396415
TCGA-05-4420-01A-01D-1265-08	LUAD	MuTect	MUT	724	23	307	20	1	13	0.938838	0.959375	0.047619	0.948995	0.903226	0	0.037419	0	0.001307	0.001556	0.007594	NA	NA	NA	NA	SBS58	0.037419	SBS58	0.037419	NA	NA	NA	NA
TCGA-05-4420-01A-01D-1265-08	LUAD	MuTect	LAN	683	64	302	18	3	18	0.94375	0.94375	0.142857	0.94375	0.894428	0	0.037419	0	0.001307	0.001556	0.007594	NA	NA	NA	NA	SBS58	0.037419	SBS58	0.037419	NA	NA	NA	NA
TCGA-05-4420-01A-01D-1265-08	LUAD	MuTect	VAR	674	73	308	19	2	12	0.941896	0.9625	0.0952381	0.952087	0.909091	0	0.037419	0	0.001307	0.001556	0.007594	NA	NA	NA	NA	SBS58	0.037419	SBS58	0.037419	NA	NA	NA	NA
TCGA-05-4420-01A-01D-1265-08	LUAD	MuTect	FIREVAT	715	32	305	19	2	15	0.941358	0.953125	0.0952381	0.947205	0.900293	0	0.037419	0	0.001307	0.001556	0.007594	NA	NA	NA	NA	SBS58	0.037419	SBS58	0.037419	NA	NA	NA	NA
TCGA-05-4432-01A-01D-1265-08	LUAD	MuTect	MUT	1279	60	510	49	8	31	0.912343	0.942699	0.140351	0.927273	0.866221	0.198355	0.226808	0.195096	0.001613	0.001613	0.006021	SBS46	0.09579	SBS46|SBS54|SBS58	0.0957895195458176|0.0363256495031184|0.0662397564624924	SBS46	0.085862	SBS46|SBS53|SBS54|SBS58	0.0858619991843264|0.0376227023458065|0.0367971243115919|0.0665260858938067	SBS46	0.195096	SBS46	0.195096
TCGA-05-4432-01A-01D-1265-08	LUAD	MuTect	LAN	1240	99	505	46	11	36	0.916515	0.933457	0.192982	0.924908	0.862876	0.198355	0.226808	0.195096	0.001613	0.001613	0.006021	SBS46	0.09579	SBS46|SBS54|SBS58	0.0957895195458176|0.0363256495031184|0.0662397564624924	SBS46	0.085862	SBS46|SBS53|SBS54|SBS58	0.0858619991843264|0.0376227023458065|0.0367971243115919|0.0665260858938067	SBS46	0.195096	SBS46	0.195096
TCGA-05-4432-01A-01D-1265-08	LUAD	MuTect	VAR	1296	43	533	57	0	8	0.90339	0.985213	0	0.942529	0.891304	0.198355	0.226808	0.195096	0.001613	0.001613	0.006021	SBS46	0.09579	SBS46|SBS54|SBS58	0.0957895195458176|0.0363256495031184|0.0662397564624924	SBS46	0.085862	SBS46|SBS53|SBS54|SBS58	0.0858619991843264|0.0376227023458065|0.0367971243115919|0.0665260858938067	SBS46	0.195096	SBS46	0.195096
TCGA-05-4432-01A-01D-1265-08	LUAD	MuTect	FIREVAT	1271	68	507	48	9	34	0.913514	0.937153	0.157895	0.925182	0.862876	0.198355	0.226808	0.195096	0.001613	0.001613	0.006021	SBS46	0.09579	SBS46|SBS54|SBS58	0.0957895195458176|0.0363256495031184|0.0662397564624924	SBS46	0.085862	SBS46|SBS53|SBS54|SBS58	0.0858619991843264|0.0376227023458065|0.0367971243115919|0.0665260858938067	SBS46	0.195096	SBS46	0.195096
TCGA-35-4122-01A-01D-1105-08	LUAD	MuTect	MUT	658	39	304	11	3	17	0.965079	0.94704	0.214286	0.955975	0.916418	0.0949122	0.0866245	0	0.001177	0.001405	0.005022	SBS50	0.060611	SBS50|SBS54	0.0606106173711715|0.0343016033508509	SBS50	0.053693	SBS50|SBS54	0.0536934533026958|0.0329310613540946	NA	NA	NA	NA
TCGA-35-4122-01A-01D-1105-08	LUAD	MuTect	LAN	647	50	303	11	3	18	0.964968	0.943925	0.214286	0.954331	0.913433	0.0949122	0.0866245	0	0.001177	0.001405	0.005022	SBS50	0.060611	SBS50|SBS54	0.0606106173711715|0.0343016033508509	SBS50	0.053693	SBS50|SBS54	0.0536934533026958|0.0329310613540946	NA	NA	NA	NA
TCGA-35-4122-01A-01D-1105-08	LUAD	MuTect	VAR	681	16	319	14	0	2	0.957958	0.993769	0	0.975535	0.952239	0.0949122	0.0866245	0	0.001177	0.001405	0.005022	SBS50	0.060611	SBS50|SBS54	0.0606106173711715|0.0343016033508509	SBS50	0.053693	SBS50|SBS54	0.0536934533026958|0.0329310613540946	NA	NA	NA	NA
TCGA-35-4122-01A-01D-1105-08	LUAD	MuTect	FIREVAT	594	103	292	10	4	29	0.966887	0.909657	0.285714	0.9374	0.883582	0.0949122	0.0866245	0	0.001177	0.001405	0.005022	SBS50	0.060611	SBS50|SBS54	0.0606106173711715|0.0343016033508509	SBS50	0.053693	SBS50|SBS54	0.0536934533026958|0.0329310613540946	NA	NA	NA	NA
TCGA-35-5375-01A-01D-1625-08	LUAD	MuTect	MUT	931	3	466	3	0	2	0.993603	0.995726	0	0.994664	0.989384	0.0569373	0.0630313	0	0.001498	0.00169	0.006734	SBS57	0.036864	SBS27|SBS57	0.0200735538538963|0.0368637929444262	SBS57	0.04242	SBS27|SBS57	0.0206108325740181|0.0424204912126944	NA	NA	NA	NA
TCGA-35-5375-01A-01D-1625-08	LUAD	MuTect	LAN	818	116	433	0	3	35	1	0.925214	1	0.961154	0.92569	0.0569373	0.0630313	0	0.001498	0.00169	0.006734	SBS57	0.036864	SBS27|SBS57	0.0200735538538963|0.0368637929444262	SBS57	0.04242	SBS27|SBS57	0.0206108325740181|0.0424204912126944	NA	NA	NA	NA
TCGA-35-5375-01A-01D-1625-08	LUAD	MuTect	VAR	791	143	428	3	0	40	0.993039	0.91453	0	0.952169	0.908705	0.0569373	0.0630313	0	0.001498	0.00169	0.006734	SBS57	0.036864	SBS27|SBS57	0.0200735538538963|0.0368637929444262	SBS57	0.04242	SBS27|SBS57	0.0206108325740181|0.0424204912126944	NA	NA	NA	NA
TCGA-35-5375-01A-01D-1625-08	LUAD	MuTect	FIREVAT	867	67	441	0	3	27	1	0.942308	1	0.970297	0.942675	0.0569373	0.0630313	0	0.001498	0.00169	0.006734	SBS57	0.036864	SBS27|SBS57	0.0200735538538963|0.0368637929444262	SBS57	0.04242	SBS27|SBS57	0.0206108325740181|0.0424204912126944	NA	NA	NA	NA
TCGA-44-8117-01A-11D-2238-08	LUAD	MuTect	MUT	1594	60	831	4	2	38	0.99521	0.956272	0.333333	0.975352	0.952	0.0874979	0.0764773	0.242393	0.000839	0.000949	0.005829	SBS45	0.036896	SBS27|SBS45|SBS54|SBS58	0.0164447616521461|0.036896087178152|0.01|0.0241570998341539	SBS45	0.030691	SBS27|SBS45|SBS58	0.0167008407702024|0.0306909090519042|0.0290855831021619	SBS46	0.242393	SBS46	0.242393
TCGA-44-8117-01A-11D-2238-08	LUAD	MuTect	LAN	1516	138	818	4	2	51	0.995134	0.941312	0.333333	0.967475	0.937143	0.0874979	0.0764773	0.242393	0.000839	0.000949	0.005829	SBS45	0.036896	SBS27|SBS45|SBS54|SBS58	0.0164447616521461|0.036896087178152|0.01|0.0241570998341539	SBS45	0.030691	SBS27|SBS45|SBS58	0.0167008407702024|0.0306909090519042|0.0290855831021619	SBS46	0.242393	SBS46	0.242393
TCGA-44-8117-01A-11D-2238-08	LUAD	MuTect	VAR	1535	119	848	6	0	21	0.992974	0.975834	0	0.98433	0.969143	0.0874979	0.0764773	0.242393	0.000839	0.000949	0.005829	SBS45	0.036896	SBS27|SBS45|SBS54|SBS58	0.0164447616521461|0.036896087178152|0.01|0.0241570998341539	SBS45	0.030691	SBS27|SBS45|SBS58	0.0167008407702024|0.0306909090519042|0.0290855831021619	SBS46	0.242393	SBS46	0.242393
TCGA-44-8117-01A-11D-2238-08	LUAD	MuTect	FIREVAT	1567	87	826	4	2	43	0.995181	0.950518	0.333333	0.972337	0.946286	0.0874979	0.0764773	0.242393	0.000839	0.000949	0.005829	SBS45	0.036896	SBS27|SBS45|SBS54|SBS58	0.0164447616521461|0.036896087178152|0.01|0.0241570998341539	SBS45	0.030691	SBS27|SBS45|SBS58	0.0167008407702024|0.0306909090519042|0.0290855831021619	SBS46	0.242393	SBS46	0.242393
TCGA-44-8120-01A-11D-2238-08	LUAD	MuTect	MUT	1239	32	664	9	1	17	0.986627	0.975037	0.1	0.980798	0.962373	0.0499466	0.0457456	0.244706	0.001101	0.001207	0.008942	SBS58	0.049947	SBS58	0.049947	SBS58	0.045746	SBS58	0.045746	SBS45	0.244706	SBS45	0.244706
TCGA-44-8120-01A-11D-2238-08	LUAD	MuTect	LAN	1184	87	654	8	2	27	0.987915	0.960352	0.2	0.973939	0.949349	0.0499466	0.0457456	0.244706	0.001101	0.001207	0.008942	SBS58	0.049947	SBS58	0.049947	SBS58	0.045746	SBS58	0.045746	SBS45	0.244706	SBS45	0.244706
TCGA-44-8120-01A-11D-2238-08	LUAD	MuTect	VAR	1194	77	664	8	2	17	0.988095	0.975037	0.2	0.981523	0.963821	0.0499466	0.0457456	0.244706	0.001101	0.001207	0.008942	SBS58	0.049947	SBS58	0.049947	SBS58	0.045746	SBS58	0.045746	SBS45	0.244706	SBS45	0.244706
TCGA-44-8120-01A-11D-2238-08	LUAD	MuTect	FIREVAT	1211	60	657	5	5	24	0.992447	0.964758	0.5	0.978407	0.958032	0.0499466	0.0457456	0.244706	0.001101	0.001207	0.008942	SBS58	0.049947	SBS58	0.049947	SBS58	0.045746	SBS58	0.045746	SBS45	0.244706	SBS45	0.244706
TCGA-49-4487-01A-21D-1855-08	LUAD	MuTect	MUT	636	44	275	19	1	20	0.935374	0.932203	0.05	0.933786	0.87619	0.0452028	0	0.128094	0.001773	0.002212	0.00334	SBS50	0.045203	SBS50	0.045203	NA	NA	NA	NA	SBS58	0.128094	SBS58	0.128094
TCGA-49-4487-01A-21D-1855-08	LUAD	MuTect	LAN	631	49	275	18	2	20	0.938567	0.932203	0.1	0.935374	0.879365	0.0452028	0	0.128094	0.001773	0.002212	0.00334	SBS50	0.045203	SBS50	0.045203	NA	NA	NA	NA	SBS58	0.128094	SBS58	0.128094
TCGA-49-4487-01A-21D-1855-08	LUAD	MuTect	VAR	673	7	295	19	1	0	0.93949	1	0.05	0.968801	0.939683	0.0452028	0	0.128094	0.001773	0.002212	0.00334	SBS50	0.045203	SBS50	0.045203	NA	NA	NA	NA	SBS58	0.128094	SBS58	0.128094
TCGA-49-4487-01A-21D-1855-08	LUAD	MuTect	FIREVAT	459	221	251	12	8	44	0.954373	0.850847	0.4	0.899642	0.822222	0.0452028	0	0.128094	0.001773	0.002212	0.00334	SBS50	0.045203	SBS50	0.045203	NA	NA	NA	NA	SBS58	0.128094	SBS58	0.128094
TCGA-49-6742-01A-11D-1855-08	LUAD	MuTect	MUT	570	30	263	7	1	14	0.974074	0.949458	0.125	0.961609	0.926316	0.112265	0	0.357948	0.002092	0.002145	0.005069	SBS46	0.112265	SBS46	0.112265	NA	NA	NA	NA	SBS58	0.196173	SBS46|SBS58	0.161775193736713|0.196172628396105
TCGA-49-6742-01A-11D-1855-08	LUAD	MuTect	LAN	548	52	261	7	1	16	0.973881	0.942238	0.125	0.957798	0.919298	0.112265	0	0.357948	0.002092	0.002145	0.005069	SBS46	0.112265	SBS46	0.112265	NA	NA	NA	NA	SBS58	0.196173	SBS46|SBS58	0.161775193736713|0.196172628396105
TCGA-49-6742-01A-11D-1855-08	LUAD	MuTect	VAR	564	36	270	8	0	7	0.971223	0.974729	0	0.972973	0.947368	0.112265	0	0.357948	0.002092	0.002145	0.005069	SBS46	0.112265	SBS46	0.112265	NA	NA	NA	NA	SBS58	0.196173	SBS46|SBS58	0.161775193736713|0.196172628396105
TCGA-49-6742-01A-11D-1855-08	LUAD	MuTect	FIREVAT	473	127	256	4	4	21	0.984615	0.924188	0.5	0.953445	0.912281	0.112265	0	0.357948	0.002092	0.002145	0.005069	SBS46	0.112265	SBS46	0.112265	NA	NA	NA	NA	SBS58	0.196173	SBS46|SBS58	0.161775193736713|0.196172628396105
TCGA-49-6743-01A-11D-1855-08	LUAD	MuTect	MUT	1388	176	651	18	1	91	0.973094	0.877358	0.0526316	0.92275	0.856767	0.10415	0.111092	0.164031	0.001084	0.001189	0.00237	SBS58	0.077819	SBS54|SBS58	0.0263314277872204|0.0778189355781682	SBS46	0.056768	SBS46|SBS58	0.0567684909727398|0.054323056161758	SBS58	0.164031	SBS58	0.164031
TCGA-49-6743-01A-11D-1855-08	LUAD	MuTect	LAN	1372	192	650	18	1	92	0.973054	0.876011	0.0526316	0.921986	0.855453	0.10415	0.111092	0.164031	0.001084	0.001189	0.00237	SBS58	0.077819	SBS54|SBS58	0.0263314277872204|0.0778189355781682	SBS46	0.056768	SBS46|SBS58	0.0567684909727398|0.054323056161758	SBS58	0.164031	SBS58	0.164031
TCGA-49-6743-01A-11D-1855-08	LUAD	MuTect	VAR	1530	34	741	19	0	1	0.975	0.998652	0	0.986684	0.973719	0.10415	0.111092	0.164031	0.001084	0.001189	0.00237	SBS58	0.077819	SBS54|SBS58	0.0263314277872204|0.0778189355781682	SBS46	0.056768	SBS46|SBS58	0.0567684909727398|0.054323056161758	SBS58	0.164031	SBS58	0.164031
TCGA-49-6743-01A-11D-1855-08	LUAD	MuTect	FIREVAT	1265	299	600	14	5	142	0.977199	0.808625	0.263158	0.884956	0.795007	0.10415	0.111092	0.164031	0.001084	0.001189	0.00237	SBS58	0.077819	SBS54|SBS58	0.0263314277872204|0.0778189355781682	SBS46	0.056768	SBS46|SBS58	0.0567684909727398|0.054323056161758	SBS58	0.164031	SBS58	0.164031
TCGA-50-5049-01A-01D-1625-08	LUAD	MuTect	MUT	1277	2	590	22	0	2	0.964052	0.996622	0	0.980066	0.960912	0	0	0.288479	0.000943	0.001129	0.013584	NA	NA	NA	NA	NA	NA	NA	NA	SBS45	0.288479	SBS45	0.288479
TCGA-50-5049-01A-01D-1625-08	LUAD	MuTect	LAN	1175	104	562	20	2	30	0.965636	0.949324	0.0909091	0.957411	0.918567	0	0	0.288479	0.000943	0.001129	0.013584	NA	NA	NA	NA	NA	NA	NA	NA	SBS45	0.288479	SBS45	0.288479
TCGA-50-5049-01A-01D-1625-08	LUAD	MuTect	VAR	1253	26	590	22	0	2	0.964052	0.996622	0	0.980066	0.960912	0	0	0.288479	0.000943	0.001129	0.013584	NA	NA	NA	NA	NA	NA	NA	NA	SBS45	0.288479	SBS45	0.288479
TCGA-50-5049-01A-01D-1625-08	LUAD	MuTect	FIREVAT	1230	49	583	20	2	9	0.966833	0.984797	0.0909091	0.975732	0.952769	0	0	0.288479	0.000943	0.001129	0.013584	NA	NA	NA	NA	NA	NA	NA	NA	SBS45	0.288479	SBS45	0.288479
TCGA-50-5066-01A-01D-1625-08	LUAD	MuTect	MUT	459	41	170	22	3	17	0.885417	0.909091	0.12	0.897098	0.816038	0.14686	0.1463	0	0.001951	0.002202	0.009603	SBS58	0.14686	SBS58	0.14686	SBS58	0.1463	SBS58	0.1463	NA	NA	NA	NA
TCGA-50-5066-01A-01D-1625-08	LUAD	MuTect	LAN	451	49	170	22	3	17	0.885417	0.909091	0.12	0.897098	0.816038	0.14686	0.1463	0	0.001951	0.002202	0.009603	SBS58	0.14686	SBS58	0.14686	SBS58	0.1463	SBS58	0.1463	NA	NA	NA	NA
TCGA-50-5066-01A-01D-1625-08	LUAD	MuTect	VAR	482	18	185	25	0	2	0.880952	0.989305	0	0.93199	0.872642	0.14686	0.1463	0	0.001951	0.002202	0.009603	SBS58	0.14686	SBS58	0.14686	SBS58	0.1463	SBS58	0.1463	NA	NA	NA	NA
TCGA-50-5066-01A-01D-1625-08	LUAD	MuTect	FIREVAT	442	58	167	22	3	20	0.883598	0.893048	0.12	0.888298	0.801887	0.14686	0.1463	0	0.001951	0.002202	0.009603	SBS58	0.14686	SBS58	0.14686	SBS58	0.1463	SBS58	0.1463	NA	NA	NA	NA
TCGA-50-5930-01A-11D-1753-08	LUAD	MuTect	MUT	2341	106	1089	11	0	58	0.99	0.949433	0	0.969292	0.940415	0	0	0.536225	0.000703	0.000672	0.002718	NA	NA	NA	NA	NA	NA	NA	NA	SBS45	0.397916	SBS45|SBS58	0.397916263431557|0.138308494671916
TCGA-50-5930-01A-11D-1753-08	LUAD	MuTect	LAN	2277	170	1086	11	0	61	0.989973	0.946818	0	0.967914	0.937824	0	0	0.536225	0.000703	0.000672	0.002718	NA	NA	NA	NA	NA	NA	NA	NA	SBS45	0.397916	SBS45|SBS58	0.397916263431557|0.138308494671916
TCGA-50-5930-01A-11D-1753-08	LUAD	MuTect	VAR	2356	91	1139	11	0	8	0.990435	0.993025	0	0.991728	0.983592	0	0	0.536225	0.000703	0.000672	0.002718	NA	NA	NA	NA	NA	NA	NA	NA	SBS45	0.397916	SBS45|SBS58	0.397916263431557|0.138308494671916
TCGA-50-5930-01A-11D-1753-08	LUAD	MuTect	FIREVAT	2317	130	1086	9	2	61	0.991781	0.946818	0.181818	0.968778	0.939551	0	0	0.536225	0.000703	0.000672	0.002718	NA	NA	NA	NA	NA	NA	NA	NA	SBS45	0.397916	SBS45|SBS58	0.397916263431557|0.138308494671916
TCGA-50-5931-01A-11D-1753-08	LUAD	MuTect	MUT	721	32	336	0	3	19	1	0.946479	1	0.972504	0.946927	0.0378124	0	0	0.001072	0.001198	0.009858	SBS50	0.037812	SBS50	0.037812	NA	NA	NA	NA	NA	NA	NA	NA
TCGA-50-5931-01A-11D-1753-08	LUAD	MuTect	LAN	664	89	327	0	3	28	1	0.921127	1	0.958944	0.921788	0.0378124	0	0	0.001072	0.001198	0.009858	SBS50	0.037812	SBS50	0.037812	NA	NA	NA	NA	NA	NA	NA	NA
TCGA-50-5931-01A-11D-1753-08	LUAD	MuTect	VAR	630	123	321	3	0	34	0.990741	0.904225	0	0.945508	0.896648	0.0378124	0	0	0.001072	0.001198	0.009858	SBS50	0.037812	SBS50	0.037812	NA	NA	NA	NA	NA	NA	NA	NA
TCGA-50-5931-01A-11D-1753-08	LUAD	MuTect	FIREVAT	711	42	333	0	3	22	1	0.938028	1	0.968023	0.938547	0.0378124	0	0	0.001072	0.001198	0.009858	SBS50	0.037812	SBS50	0.037812	NA	NA	NA	NA	NA	NA	NA	NA
TCGA-50-6590-01A-12D-1855-08	LUAD	MuTect	MUT	1713	85	856	24	2	42	0.972727	0.953229	0.0769231	0.96288	0.928571	0	0.0195827	0.335036	0.000724	0.000715	0.008552	NA	NA	NA	NA	SBS58	0.019583	SBS58	0.019583	SBS45	0.335036	SBS45	0.335036
TCGA-50-6590-01A-12D-1855-08	LUAD	MuTect	LAN	1681	117	853	24	2	45	0.972634	0.949889	0.0769231	0.961127	0.925325	0	0.0195827	0.335036	0.000724	0.000715	0.008552	NA	NA	NA	NA	SBS58	0.019583	SBS58	0.019583	SBS45	0.335036	SBS45	0.335036
TCGA-50-6590-01A-12D-1855-08	LUAD	MuTect	VAR	1736	62	888	25	1	10	0.972618	0.988864	0.0384615	0.980674	0.962121	0	0.0195827	0.335036	0.000724	0.000715	0.008552	NA	NA	NA	NA	SBS58	0.019583	SBS58	0.019583	SBS45	0.335036	SBS45	0.335036
TCGA-50-6590-01A-12D-1855-08	LUAD	MuTect	FIREVAT	1712	86	856	24	2	42	0.972727	0.953229	0.0769231	0.96288	0.928571	0	0.0195827	0.335036	0.000724	0.000715	0.008552	NA	NA	NA	NA	SBS58	0.019583	SBS58	0.019583	SBS45	0.335036	SBS45	0.335036
TCGA-50-6592-01A-11D-1753-08	LUAD	MuTect	MUT	574	35	271	6	2	12	0.978339	0.957597	0.25	0.967857	0.938144	0.1441	0	0.412319	0.001559	0.002031	0.009794	SBS58	0.105812	SBS54|SBS58	0.0382873708579201|0.105812310010157	NA	NA	NA	NA	SBS58	0.412319	SBS58	0.412319
TCGA-50-6592-01A-11D-1753-08	LUAD	MuTect	LAN	568	41	271	6	2	12	0.978339	0.957597	0.25	0.967857	0.938144	0.1441	0	0.412319	0.001559	0.002031	0.009794	SBS58	0.105812	SBS54|SBS58	0.0382873708579201|0.105812310010157	NA	NA	NA	NA	SBS58	0.412319	SBS58	0.412319
TCGA-50-6592-01A-11D-1753-08	LUAD	MuTect	VAR	595	14	281	8	0	2	0.972318	0.992933	0	0.982517	0.965636	0.1441	0	0.412319	0.001559	0.002031	0.009794	SBS58	0.105812	SBS54|SBS58	0.0382873708579201|0.105812310010157	NA	NA	NA	NA	SBS58	0.412319	SBS58	0.412319
TCGA-50-6592-01A-11D-1753-08	LUAD	MuTect	FIREVAT	550	59	270	5	3	13	0.981818	0.954064	0.375	0.967742	0.938144	0.1441	0	0.412319	0.001559	0.002031	0.009794	SBS58	0.105812	SBS54|SBS58	0.0382873708579201|0.105812310010157	NA	NA	NA	NA	SBS58	0.412319	SBS58	0.412319
TCGA-53-7624-01A-11D-2063-08	LUAD	MuTect	MUT	1778	149	848	7	3	80	0.991813	0.913793	0.3	0.951206	0.907249	0	0	0.469062	0.00073	0.000866	0.004003	NA	NA	NA	NA	NA	NA	NA	NA	SBS45	0.469062	SBS45	0.469062
TCGA-53-7624-01A-11D-2063-08	LUAD	MuTect	LAN	1631	296	818	7	3	110	0.991515	0.881466	0.3	0.933257	0.875267	0	0	0.469062	0.00073	0.000866	0.004003	NA	NA	NA	NA	NA	NA	NA	NA	SBS45	0.469062	SBS45	0.469062
TCGA-53-7624-01A-11D-2063-08	LUAD	MuTect	VAR	1693	234	868	10	0	60	0.98861	0.935345	0	0.96124	0.925373	0	0	0.469062	0.00073	0.000866	0.004003	NA	NA	NA	NA	NA	NA	NA	NA	SBS45	0.469062	SBS45	0.469062
TCGA-53-7624-01A-11D-2063-08	LUAD	MuTect	FIREVAT	1751	176	838	7	3	90	0.991716	0.903017	0.3	0.94529	0.896588	0	0	0.469062	0.00073	0.000866	0.004003	NA	NA	NA	NA	NA	NA	NA	NA	SBS45	0.469062	SBS45	0.469062
TCGA-53-7626-01A-12D-2063-08	LUAD	MuTect	MUT	780	1	378	8	0	1	0.979275	0.997361	0	0.988235	0.976744	0	0.107065	0.729918	0.001602	0.001213	0.005844	NA	NA	NA	NA	SBS51	0.107065	SBS51	0.107065	SBS45	0.338936	SBS45|SBS49|SBS50	0.338936395824053|0.148486561111499|0.242495182443488
TCGA-53-7626-01A-12D-2063-08	LUAD	MuTect	LAN	728	53	359	4	4	20	0.988981	0.94723	0.5	0.967655	0.937984	0	0.107065	0.729918	0.001602	0.001213	0.005844	NA	NA	NA	NA	SBS51	0.107065	SBS51	0.107065	SBS45	0.338936	SBS45|SBS49|SBS50	0.338936395824053|0.148486561111499|0.242495182443488
TCGA-53-7626-01A-12D-2063-08	LUAD	MuTect	VAR	766	15	376	8	0	3	0.979167	0.992084	0	0.985583	0.971576	0	0.107065	0.729918	0.001602	0.001213	0.005844	NA	NA	NA	NA	SBS51	0.107065	SBS51	0.107065	SBS45	0.338936	SBS45|SBS49|SBS50	0.338936395824053|0.148486561111499|0.242495182443488
TCGA-53-7626-01A-12D-2063-08	LUAD	MuTect	FIREVAT	724	57	359	4	4	20	0.988981	0.94723	0.5	0.967655	0.937984	0	0.107065	0.729918	0.001602	0.001213	0.005844	NA	NA	NA	NA	SBS51	0.107065	SBS51	0.107065	SBS45	0.338936	SBS45|SBS49|SBS50	0.338936395824053|0.148486561111499|0.242495182443488
TCGA-55-5899-01A-11D-1625-08	LUAD	MuTect	MUT	1016	55	481	2	0	30	0.995859	0.941292	0	0.967807	0.937622	0.0732847	0	0.1602	0.000763	0.000879	0.003298	SBS46	0.073285	SBS46	0.073285	NA	NA	NA	NA	SBS57	0.104878	SBS57|SBS58	0.104877903589779|0.0553222454637428
TCGA-55-5899-01A-11D-1625-08	LUAD	MuTect	LAN	938	133	466	1	1	45	0.997859	0.911937	0.5	0.952965	0.910331	0.0732847	0	0.1602	0.000763	0.000879	0.003298	SBS46	0.073285	SBS46	0.073285	NA	NA	NA	NA	SBS57	0.104878	SBS57|SBS58	0.104877903589779|0.0553222454637428
TCGA-55-5899-01A-11D-1625-08	LUAD	MuTect	VAR	934	137	484	1	1	27	0.997938	0.947162	0.5	0.971888	0.945419	0.0732847	0	0.1602	0.000763	0.000879	0.003298	SBS46	0.073285	SBS46	0.073285	NA	NA	NA	NA	SBS57	0.104878	SBS57|SBS58	0.104877903589779|0.0553222454637428
TCGA-55-5899-01A-11D-1625-08	LUAD	MuTect	FIREVAT	902	169	465	0	2	46	1	0.90998	1	0.952869	0.910331	0.0732847	0	0.1602	0.000763	0.000879	0.003298	SBS46	0.073285	SBS46	0.073285	NA	NA	NA	NA	SBS57	0.104878	SBS57|SBS58	0.104877903589779|0.0553222454637428
TCGA-55-6969-01A-11D-1945-08	LUAD	MuTect	MUT	735	0	378	14	0	0	0.964286	1	0	0.981818	0.964286	0	0	0.193459	0.001374	0.001717	0.008616	NA	NA	NA	NA	NA	NA	NA	NA	SBS45	0.193459	SBS45	0.193459
TCGA-55-6969-01A-11D-1945-08	LUAD	MuTect	LAN	659	76	346	12	2	32	0.96648	0.915344	0.142857	0.940217	0.887755	0	0	0.193459	0.001374	0.001717	0.008616	NA	NA	NA	NA	NA	NA	NA	NA	SBS45	0.193459	SBS45	0.193459
TCGA-55-6969-01A-11D-1945-08	LUAD	MuTect	VAR	719	16	378	14	0	0	0.964286	1	0	0.981818	0.964286	0	0	0.193459	0.001374	0.001717	0.008616	NA	NA	NA	NA	NA	NA	NA	NA	SBS45	0.193459	SBS45	0.193459
TCGA-55-6969-01A-11D-1945-08	LUAD	MuTect	FIREVAT	664	71	345	12	2	33	0.966387	0.912698	0.142857	0.938776	0.885204	0	0	0.193459	0.001374	0.001717	0.008616	NA	NA	NA	NA	NA	NA	NA	NA	SBS45	0.193459	SBS45	0.193459
TCGA-55-6972-01A-11D-1945-08	LUAD	MuTect	MUT	529	1	253	12	0	1	0.954717	0.996063	0	0.974952	0.951128	0	0	0	0.001503	0.001911	0.011704	NA	NA	NA	NA	NA	NA	NA	NA	NA	NA	NA	NA
TCGA-55-6972-01A-11D-1945-08	LUAD	MuTect	LAN	413	117	196	11	1	58	0.94686	0.771654	0.0833333	0.850325	0.740602	0	0	0	0.001503	0.001911	0.011704	NA	NA	NA	NA	NA	NA	NA	NA	NA	NA	NA	NA
TCGA-55-6972-01A-11D-1945-08	LUAD	MuTect	VAR	447	83	227	12	0	27	0.949791	0.893701	0	0.920892	0.853383	0	0	0	0.001503	0.001911	0.011704	NA	NA	NA	NA	NA	NA	NA	NA	NA	NA	NA	NA
TCGA-55-6972-01A-11D-1945-08	LUAD	MuTect	FIREVAT	483	47	246	7	5	8	0.972332	0.968504	0.416667	0.970414	0.943609	0	0	0	0.001503	0.001911	0.011704	NA	NA	NA	NA	NA	NA	NA	NA	NA	NA	NA	NA
TCGA-55-8085-01A-11D-2238-08	LUAD	MuTect	MUT	556	19	306	3	2	9	0.990291	0.971429	0.4	0.980769	0.9625	0	0	0	0.002368	0.002266	0.007561	NA	NA	NA	NA	NA	NA	NA	NA	NA	NA	NA	NA
TCGA-55-8085-01A-11D-2238-08	LUAD	MuTect	LAN	541	34	303	3	2	12	0.990196	0.961905	0.4	0.975845	0.953125	0	0	0	0.002368	0.002266	0.007561	NA	NA	NA	NA	NA	NA	NA	NA	NA	NA	NA	NA
TCGA-55-8085-01A-11D-2238-08	LUAD	MuTect	VAR	547	28	307	5	0	8	0.983974	0.974603	0	0.979266	0.959375	0	0	0	0.002368	0.002266	0.007561	NA	NA	NA	NA	NA	NA	NA	NA	NA	NA	NA	NA
TCGA-55-8085-01A-11D-2238-08	LUAD	MuTect	FIREVAT	524	51	298	3	2	17	0.990033	0.946032	0.4	0.967532	0.9375	0	0	0	0.002368	0.002266	0.007561	NA	NA	NA	NA	NA	NA	NA	NA	NA	NA	NA	NA
TCGA-55-8208-01A-11D-2238-08	LUAD	MuTect	MUT	544	25	242	31	4	8	0.886447	0.968	0.114286	0.92543	0.863158	0.0409186	0	0.178428	0.001356	0.001634	0.012217	SBS54	0.040919	SBS54	0.040919	NA	NA	NA	NA	SBS54	0.178428	SBS54	0.178428
TCGA-55-8208-01A-11D-2238-08	LUAD	MuTect	LAN	538	31	242	31	4	8	0.886447	0.968	0.114286	0.92543	0.863158	0.0409186	0	0.178428	0.001356	0.001634	0.012217	SBS54	0.040919	SBS54	0.040919	NA	NA	NA	NA	SBS54	0.178428	SBS54	0.178428
TCGA-55-8208-01A-11D-2238-08	LUAD	MuTect	VAR	568	1	250	35	0	0	0.877193	1	0	0.934579	0.877193	0.0409186	0	0.178428	0.001356	0.001634	0.012217	SBS54	0.040919	SBS54	0.040919	NA	NA	NA	NA	SBS54	0.178428	SBS54	0.178428
TCGA-55-8208-01A-11D-2238-08	LUAD	MuTect	FIREVAT	514	55	242	28	7	8	0.896296	0.968	0.2	0.930769	0.873684	0.0409186	0	0.178428	0.001356	0.001634	0.012217	SBS54	0.040919	SBS54	0.040919	NA	NA	NA	NA	SBS54	0.178428	SBS54	0.178428
TCGA-55-8301-01A-11D-2284-08	LUAD	MuTect	MUT	667	2	280	23	0	0	0.924092	1	0	0.960549	0.924092	0	0	0.416948	0.001454	0.001702	0.013041	NA	NA	NA	NA	NA	NA	NA	NA	SBS58	0.238144	SBS55|SBS58	0.17880393075394|0.238144117301219
TCGA-55-8301-01A-11D-2284-08	LUAD	MuTect	LAN	621	48	269	17	6	11	0.940559	0.960714	0.26087	0.95053	0.907591	0	0	0.416948	0.001454	0.001702	0.013041	NA	NA	NA	NA	NA	NA	NA	NA	SBS58	0.238144	SBS55|SBS58	0.17880393075394|0.238144117301219
TCGA-55-8301-01A-11D-2284-08	LUAD	MuTect	VAR	660	9	280	22	1	0	0.927152	1	0.0434783	0.962199	0.927393	0	0	0.416948	0.001454	0.001702	0.013041	NA	NA	NA	NA	NA	NA	NA	NA	SBS58	0.238144	SBS55|SBS58	0.17880393075394|0.238144117301219
TCGA-55-8301-01A-11D-2284-08	LUAD	MuTect	FIREVAT	631	38	277	20	3	3	0.93266	0.989286	0.130435	0.960139	0.924092	0	0	0.416948	0.001454	0.001702	0.013041	NA	NA	NA	NA	NA	NA	NA	NA	SBS58	0.238144	SBS55|SBS58	0.17880393075394|0.238144117301219
TCGA-55-8507-01A-11D-2393-08	LUAD	MuTect	MUT	2395	2	1097	20	1	1	0.982095	0.999089	0.047619	0.990519	0.981233	0.0347971	0.0344083	0.611791	0.000616	0.000664	0.01105	SBS58	0.034797	SBS58	0.034797	SBS58	0.034408	SBS58	0.034408	SBS51	0.364339	SBS51|SBS54	0.364338546690718|0.247452446391066
TCGA-55-8507-01A-11D-2393-08	LUAD	MuTect	LAN	2224	173	1052	14	7	46	0.986867	0.958106	0.333333	0.972274	0.946381	0.0347971	0.0344083	0.611791	0.000616	0.000664	0.01105	SBS58	0.034797	SBS58	0.034797	SBS58	0.034408	SBS58	0.034408	SBS51	0.364339	SBS51|SBS54	0.364338546690718|0.247452446391066
TCGA-55-8507-01A-11D-2393-08	LUAD	MuTect	VAR	2216	181	1066	21	0	32	0.980681	0.970856	0	0.975744	0.952636	0.0347971	0.0344083	0.611791	0.000616	0.000664	0.01105	SBS58	0.034797	SBS58	0.034797	SBS58	0.034408	SBS58	0.034408	SBS51	0.364339	SBS51|SBS54	0.364338546690718|0.247452446391066
TCGA-55-8507-01A-11D-2393-08	LUAD	MuTect	FIREVAT	2376	21	1097	17	4	1	0.98474	0.999089	0.190476	0.991863	0.983914	0.0347971	0.0344083	0.611791	0.000616	0.000664	0.01105	SBS58	0.034797	SBS58	0.034797	SBS58	0.034408	SBS58	0.034408	SBS51	0.364339	SBS51|SBS54	0.364338546690718|0.247452446391066
TCGA-55-8510-01A-11D-2393-08	LUAD	MuTect	MUT	853	1	328	20	0	0	0.942529	1	0	0.970414	0.942529	0.113067	0.0967541	0.526765	0.001223	0.001116	0.010205	SBS58	0.074622	SBS54|SBS58	0.0384456108119431|0.0746218525394994	SBS58	0.065272	SBS54|SBS58	0.0314817206929071|0.065272364372172	SBS51	0.526765	SBS51	0.526765
TCGA-55-8510-01A-11D-2393-08	LUAD	MuTect	LAN	803	51	317	17	3	11	0.949102	0.966463	0.15	0.957704	0.91954	0.113067	0.0967541	0.526765	0.001223	0.001116	0.010205	SBS58	0.074622	SBS54|SBS58	0.0384456108119431|0.0746218525394994	SBS58	0.065272	SBS54|SBS58	0.0314817206929071|0.065272364372172	SBS51	0.526765	SBS51	0.526765
TCGA-55-8510-01A-11D-2393-08	LUAD	MuTect	VAR	837	17	327	20	0	1	0.942363	0.996951	0	0.968889	0.939655	0.113067	0.0967541	0.526765	0.001223	0.001116	0.010205	SBS58	0.074622	SBS54|SBS58	0.0384456108119431|0.0746218525394994	SBS58	0.065272	SBS54|SBS58	0.0314817206929071|0.065272364372172	SBS51	0.526765	SBS51	0.526765
TCGA-55-8510-01A-11D-2393-08	LUAD	MuTect	FIREVAT	816	38	319	15	5	9	0.95509	0.972561	0.25	0.963746	0.931034	0.113067	0.0967541	0.526765	0.001223	0.001116	0.010205	SBS58	0.074622	SBS54|SBS58	0.0384456108119431|0.0746218525394994	SBS58	0.065272	SBS54|SBS58	0.0314817206929071|0.065272364372172	SBS51	0.526765	SBS51	0.526765
TCGA-55-8614-01A-11D-2393-08	LUAD	MuTect	MUT	564	1	263	13	0	0	0.952899	1	0	0.975881	0.952899	0	0	0.410095	0.001825	0.001713	0.013493	NA	NA	NA	NA	NA	NA	NA	NA	SBS51	0.410095	SBS51	0.410095
TCGA-55-8614-01A-11D-2393-08	LUAD	MuTect	LAN	527	38	250	11	2	13	0.957854	0.95057	0.153846	0.954198	0.913043	0	0	0.410095	0.001825	0.001713	0.013493	NA	NA	NA	NA	NA	NA	NA	NA	SBS51	0.410095	SBS51	0.410095
TCGA-55-8614-01A-11D-2393-08	LUAD	MuTect	VAR	551	14	262	13	0	1	0.952727	0.996198	0	0.973978	0.949275	0	0	0.410095	0.001825	0.001713	0.013493	NA	NA	NA	NA	NA	NA	NA	NA	SBS51	0.410095	SBS51	0.410095
TCGA-55-8614-01A-11D-2393-08	LUAD	MuTect	FIREVAT	542	23	257	12	1	6	0.95539	0.977186	0.0769231	0.966165	0.934783	0	0	0.410095	0.001825	0.001713	0.013493	NA	NA	NA	NA	NA	NA	NA	NA	SBS51	0.410095	SBS51	0.410095
TCGA-55-A48X-01A-11D-A24D-08	LUAD	MuTect	MUT	724	15	348	11	2	7	0.969359	0.980282	0.153846	0.97479	0.951087	0.0741683	0.116069	0	0.001615	0.001826	0.007223	SBS58	0.074168	SBS58	0.074168	SBS58	0.061744	SBS50|SBS58	0.0543249655346829|0.0617438519194449	NA	NA	NA	NA
TCGA-55-A48X-01A-11D-A24D-08	LUAD	MuTect	LAN	715	24	347	11	2	8	0.969274	0.977465	0.153846	0.973352	0.94837	0.0741683	0.116069	0	0.001615	0.001826	0.007223	SBS58	0.074168	SBS58	0.074168	SBS58	0.061744	SBS50|SBS58	0.0543249655346829|0.0617438519194449	NA	NA	NA	NA
TCGA-55-A48X-01A-11D-A24D-08	LUAD	MuTect	VAR	732	7	355	13	0	0	0.964674	1	0	0.982019	0.964674	0.0741683	0.116069	0	0.001615	0.001826	0.007223	SBS58	0.074168	SBS58	0.074168	SBS58	0.061744	SBS50|SBS58	0.0543249655346829|0.0617438519194449	NA	NA	NA	NA
TCGA-55-A48X-01A-11D-A24D-08	LUAD	MuTect	FIREVAT	693	46	345	11	2	10	0.969101	0.971831	0.153846	0.970464	0.942935	0.0741683	0.116069	0	0.001615	0.001826	0.007223	SBS58	0.074168	SBS58	0.074168	SBS58	0.061744	SBS50|SBS58	0.0543249655346829|0.0617438519194449	NA	NA	NA	NA
TCGA-55-A48Y-01A-11D-A24D-08	LUAD	MuTect	MUT	703	13	307	8	1	4	0.974603	0.987138	0.111111	0.980831	0.9625	0.162671	0.152691	0.437279	0.001952	0.001938	0.026844	SBS46	0.060063	SBS46|SBS53|SBS59|SBS60	0.0600627857548337|0.0209859586718838|0.0331695971509637|0.0484529962984721	SBS46	0.057838	SBS46|SBS53|SBS59|SBS60	0.0578383274159937|0.0228095295274771|0.0336984293966149|0.0383452045706027	SBS46	0.292252	SBS46|SBS56	0.292252259689443|0.145026662242579
TCGA-55-A48Y-01A-11D-A24D-08	LUAD	MuTect	LAN	691	25	306	8	1	5	0.974522	0.983923	0.111111	0.9792	0.959375	0.162671	0.152691	0.437279	0.001952	0.001938	0.026844	SBS46	0.060063	SBS46|SBS53|SBS59|SBS60	0.0600627857548337|0.0209859586718838|0.0331695971509637|0.0484529962984721	SBS46	0.057838	SBS46|SBS53|SBS59|SBS60	0.0578383274159937|0.0228095295274771|0.0336984293966149|0.0383452045706027	SBS46	0.292252	SBS46|SBS56	0.292252259689443|0.145026662242579
TCGA-55-A48Y-01A-11D-A24D-08	LUAD	MuTect	VAR	696	20	307	9	0	4	0.971519	0.987138	0	0.979266	0.959375	0.162671	0.152691	0.437279	0.001952	0.001938	0.026844	SBS46	0.060063	SBS46|SBS53|SBS59|SBS60	0.0600627857548337|0.0209859586718838|0.0331695971509637|0.0484529962984721	SBS46	0.057838	SBS46|SBS53|SBS59|SBS60	0.0578383274159937|0.0228095295274771|0.0336984293966149|0.0383452045706027	SBS46	0.292252	SBS46|SBS56	0.292252259689443|0.145026662242579
TCGA-55-A48Y-01A-11D-A24D-08	LUAD	MuTect	FIREVAT	677	39	301	8	1	10	0.97411	0.967846	0.111111	0.970968	0.94375	0.162671	0.152691	0.437279	0.001952	0.001938	0.026844	SBS46	0.060063	SBS46|SBS53|SBS59|SBS60	0.0600627857548337|0.0209859586718838|0.0331695971509637|0.0484529962984721	SBS46	0.057838	SBS46|SBS53|SBS59|SBS60	0.0578383274159937|0.0228095295274771|0.0336984293966149|0.0383452045706027	SBS46	0.292252	SBS46|SBS56	0.292252259689443|0.145026662242579
TCGA-55-A492-01A-11D-A24D-08	LUAD	MuTect	MUT	609	15	288	6	3	5	0.979592	0.982935	0.333333	0.981261	0.963576	0.0339126	0.033119	0.125152	0.001869	0.002109	0.00876	SBS27	0.033913	SBS27	0.033913	SBS27	0.033119	SBS27	0.033119	SBS53	0.125152	SBS53	0.125152
TCGA-55-A492-01A-11D-A24D-08	LUAD	MuTect	LAN	583	41	283	6	3	10	0.979239	0.96587	0.333333	0.972509	0.94702	0.0339126	0.033119	0.125152	0.001869	0.002109	0.00876	SBS27	0.033913	SBS27	0.033913	SBS27	0.033119	SBS27	0.033119	SBS53	0.125152	SBS53	0.125152
TCGA-55-A492-01A-11D-A24D-08	LUAD	MuTect	VAR	582	42	291	9	0	2	0.97	0.993174	0	0.98145	0.963576	0.0339126	0.033119	0.125152	0.001869	0.002109	0.00876	SBS27	0.033913	SBS27	0.033913	SBS27	0.033119	SBS27	0.033119	SBS53	0.125152	SBS53	0.125152
TCGA-55-A492-01A-11D-A24D-08	LUAD	MuTect	FIREVAT	562	62	281	6	3	12	0.979094	0.959044	0.333333	0.968966	0.940397	0.0339126	0.033119	0.125152	0.001869	0.002109	0.00876	SBS27	0.033913	SBS27	0.033913	SBS27	0.033119	SBS27	0.033119	SBS53	0.125152	SBS53	0.125152
TCGA-55-A4DF-01A-11D-A24D-08	LUAD	MuTect	MUT	1802	28	838	32	2	11	0.963218	0.987044	0.0588235	0.974985	0.951302	0.0313529	0.0272304	0	0.000213	0.000206	0.016465	SBS54	0.031353	SBS54	0.031353	SBS54	0.02723	SBS54	0.02723	NA	NA	NA	NA
TCGA-55-A4DF-01A-11D-A24D-08	LUAD	MuTect	LAN	1742	88	829	31	3	20	0.963953	0.976443	0.0882353	0.970158	0.942242	0.0313529	0.0272304	0	0.000213	0.000206	0.016465	SBS54	0.031353	SBS54	0.031353	SBS54	0.02723	SBS54	0.02723	NA	NA	NA	NA
TCGA-55-A4DF-01A-11D-A24D-08	LUAD	MuTect	VAR	1733	97	830	34	0	19	0.960648	0.977621	0	0.96906	0.939977	0.0313529	0.0272304	0	0.000213	0.000206	0.016465	SBS54	0.031353	SBS54	0.031353	SBS54	0.02723	SBS54	0.02723	NA	NA	NA	NA
TCGA-55-A4DF-01A-11D-A24D-08	LUAD	MuTect	FIREVAT	1800	30	837	32	2	12	0.963176	0.985866	0.0588235	0.974389	0.95017	0.0313529	0.0272304	0	0.000213	0.000206	0.016465	SBS54	0.031353	SBS54	0.031353	SBS54	0.02723	SBS54	0.02723	NA	NA	NA	NA
TCGA-62-8399-01A-21D-2323-08	LUAD	MuTect	MUT	1232	27	571	9	2	15	0.984483	0.974403	0.181818	0.979417	0.959799	0.0606219	0.0628038	0.181418	0.000899	0.000992	0.006367	SBS57	0.060622	SBS57	0.060622	SBS57	0.062804	SBS57	0.062804	SBS45	0.181418	SBS45	0.181418
TCGA-62-8399-01A-21D-2323-08	LUAD	MuTect	LAN	1180	79	568	8	3	18	0.986111	0.969283	0.272727	0.977625	0.956449	0.0606219	0.0628038	0.181418	0.000899	0.000992	0.006367	SBS57	0.060622	SBS57	0.060622	SBS57	0.062804	SBS57	0.062804	SBS45	0.181418	SBS45	0.181418
TCGA-62-8399-01A-21D-2323-08	LUAD	MuTect	VAR	1186	73	579	11	0	7	0.981356	0.988055	0	0.984694	0.969849	0.0606219	0.0628038	0.181418	0.000899	0.000992	0.006367	SBS57	0.060622	SBS57	0.060622	SBS57	0.062804	SBS57	0.062804	SBS45	0.181418	SBS45	0.181418
TCGA-62-8399-01A-21D-2323-08	LUAD	MuTect	FIREVAT	1141	118	565	7	4	21	0.987762	0.964164	0.363636	0.97582	0.953099	0.0606219	0.0628038	0.181418	0.000899	0.000992	0.006367	SBS57	0.060622	SBS57	0.060622	SBS57	0.062804	SBS57	0.062804	SBS45	0.181418	SBS45	0.181418
TCGA-62-A46O-01A-11D-A24D-08	LUAD	MuTect	MUT	2190	0	1033	12	0	0	0.988517	1	0	0.994225	0.988517	0.0732931	0.0620053	0.441801	0.000624	0.000683	0.005226	SBS58	0.042723	SBS54|SBS58	0.030570276245193|0.0427228687025515	SBS58	0.034933	SBS54|SBS58	0.0270723943308077|0.0349329197592514	SBS57	0.354013	SBS54|SBS57	0.0877879418084132|0.354013392521026
TCGA-62-A46O-01A-11D-A24D-08	LUAD	MuTect	LAN	1873	317	948	4	8	85	0.995798	0.917715	0.666667	0.955164	0.914833	0.0732931	0.0620053	0.441801	0.000624	0.000683	0.005226	SBS58	0.042723	SBS54|SBS58	0.030570276245193|0.0427228687025515	SBS58	0.034933	SBS54|SBS58	0.0270723943308077|0.0349329197592514	SBS57	0.354013	SBS54|SBS57	0.0877879418084132|0.354013392521026
TCGA-62-A46O-01A-11D-A24D-08	LUAD	MuTect	VAR	1666	524	890	12	0	143	0.986696	0.861568	0	0.919897	0.851675	0.0732931	0.0620053	0.441801	0.000624	0.000683	0.005226	SBS58	0.042723	SBS54|SBS58	0.030570276245193|0.0427228687025515	SBS58	0.034933	SBS54|SBS58	0.0270723943308077|0.0349329197592514	SBS57	0.354013	SBS54|SBS57	0.0877879418084132|0.354013392521026
TCGA-62-A46O-01A-11D-A24D-08	LUAD	MuTect	FIREVAT	2095	95	1004	11	1	29	0.989163	0.971926	0.0833333	0.980469	0.961722	0.0732931	0.0620053	0.441801	0.000624	0.000683	0.005226	SBS58	0.042723	SBS54|SBS58	0.030570276245193|0.0427228687025515	SBS58	0.034933	SBS54|SBS58	0.0270723943308077|0.0349329197592514	SBS57	0.354013	SBS54|SBS57	0.0877879418084132|0.354013392521026
TCGA-62-A46P-01A-11D-A24D-08	LUAD	MuTect	MUT	671	22	282	3	0	12	0.989474	0.959184	0	0.974093	0.949495	0.0564155	0.0708423	0.0945564	0.001122	0.001323	0.009866	SBS50	0.056416	SBS50	0.056416	SBS50	0.070842	SBS50	0.070842	SBS59	0.094556	SBS59	0.094556
TCGA-62-A46P-01A-11D-A24D-08	LUAD	MuTect	LAN	634	59	278	3	0	16	0.989324	0.945578	0	0.966957	0.936027	0.0564155	0.0708423	0.0945564	0.001122	0.001323	0.009866	SBS50	0.056416	SBS50	0.056416	SBS50	0.070842	SBS50	0.070842	SBS59	0.094556	SBS59	0.094556
TCGA-62-A46P-01A-11D-A24D-08	LUAD	MuTect	VAR	594	99	280	3	0	14	0.989399	0.952381	0	0.970537	0.942761	0.0564155	0.0708423	0.0945564	0.001122	0.001323	0.009866	SBS50	0.056416	SBS50	0.056416	SBS50	0.070842	SBS50	0.070842	SBS59	0.094556	SBS59	0.094556
TCGA-62-A46P-01A-11D-A24D-08	LUAD	MuTect	FIREVAT	648	45	278	3	0	16	0.989324	0.945578	0	0.966957	0.936027	0.0564155	0.0708423	0.0945564	0.001122	0.001323	0.009866	SBS50	0.056416	SBS50	0.056416	SBS50	0.070842	SBS50	0.070842	SBS59	0.094556	SBS59	0.094556
TCGA-64-5779-01A-01D-1625-08	LUAD	MuTect	MUT	818	1	377	4	0	1	0.989501	0.997354	0	0.993412	0.986911	0.0698791	0.0996311	0.256621	0.001299	0.001224	0.008359	SBS58	0.069879	SBS58	0.069879	SBS58	0.052301	SBS50|SBS58	0.0473300290279936|0.0523010682353647	SBS45	0.256621	SBS45	0.256621
TCGA-64-5779-01A-01D-1625-08	LUAD	MuTect	LAN	730	89	348	3	1	30	0.991453	0.920635	0.25	0.954733	0.913613	0.0698791	0.0996311	0.256621	0.001299	0.001224	0.008359	SBS58	0.069879	SBS58	0.069879	SBS58	0.052301	SBS50|SBS58	0.0473300290279936|0.0523010682353647	SBS45	0.256621	SBS45	0.256621
TCGA-64-5779-01A-01D-1625-08	LUAD	MuTect	VAR	747	72	368	4	0	10	0.989247	0.973545	0	0.981333	0.963351	0.0698791	0.0996311	0.256621	0.001299	0.001224	0.008359	SBS58	0.069879	SBS58	0.069879	SBS58	0.052301	SBS50|SBS58	0.0473300290279936|0.0523010682353647	SBS45	0.256621	SBS45	0.256621
TCGA-64-5779-01A-01D-1625-08	LUAD	MuTect	FIREVAT	772	47	372	4	0	6	0.989362	0.984127	0	0.986737	0.973822	0.0698791	0.0996311	0.256621	0.001299	0.001224	0.008359	SBS58	0.069879	SBS58	0.069879	SBS58	0.052301	SBS50|SBS58	0.0473300290279936|0.0523010682353647	SBS45	0.256621	SBS45	0.256621
TCGA-64-5781-01A-01D-1625-08	LUAD	MuTect	MUT	2161	1	1090	13	0	0	0.988214	1	0	0.994072	0.988214	0.00871862	0.0185004	0	0.000645	0.000762	0.002242	SBS48	0.008719	SBS48	0.008719	SBS27	0.0185	SBS27	0.0185	NA	NA	NA	NA
TCGA-64-5781-01A-01D-1625-08	LUAD	MuTect	LAN	1963	199	1011	9	4	79	0.991176	0.927523	0.307692	0.958294	0.920218	0.00871862	0.0185004	0	0.000645	0.000762	0.002242	SBS48	0.008719	SBS48	0.008719	SBS27	0.0185	SBS27	0.0185	NA	NA	NA	NA
TCGA-64-5781-01A-01D-1625-08	LUAD	MuTect	VAR	2072	90	1073	13	0	17	0.988029	0.984404	0	0.986213	0.972801	0.00871862	0.0185004	0	0.000645	0.000762	0.002242	SBS48	0.008719	SBS48	0.008719	SBS27	0.0185	SBS27	0.0185	NA	NA	NA	NA
TCGA-64-5781-01A-01D-1625-08	LUAD	MuTect	FIREVAT	1832	330	1010	8	5	80	0.992141	0.926606	0.384615	0.958254	0.920218	0.00871862	0.0185004	0	0.000645	0.000762	0.002242	SBS48	0.008719	SBS48	0.008719	SBS27	0.0185	SBS27	0.0185	NA	NA	NA	NA
TCGA-67-3771-01A-01D-1040-01	LUAD	MuTect	MUT	2230	2	938	60	0	1	0.93988	0.998935	0	0.968508	0.938939	0.0589757	0.0688363	0.284085	0.000942	0.000937	0.006	SBS58	0.032926	SBS54|SBS58	0.0260496725515053|0.0329260329940762	SBS58	0.040059	SBS54|SBS58	0.0287772508450793|0.0400590258069896	SBS45	0.209141	SBS45|SBS52	0.209141025479047|0.0749441720279854
TCGA-67-3771-01A-01D-1040-01	LUAD	MuTect	LAN	2035	197	855	59	1	84	0.935449	0.910543	0.0166667	0.922828	0.856857	0.0589757	0.0688363	0.284085	0.000942	0.000937	0.006	SBS58	0.032926	SBS54|SBS58	0.0260496725515053|0.0329260329940762	SBS58	0.040059	SBS54|SBS58	0.0287772508450793|0.0400590258069896	SBS45	0.209141	SBS45|SBS52	0.209141025479047|0.0749441720279854
TCGA-67-3771-01A-01D-1040-01	LUAD	MuTect	VAR	2064	168	915	54	6	24	0.944272	0.974441	0.1	0.959119	0.921922	0.0589757	0.0688363	0.284085	0.000942	0.000937	0.006	SBS58	0.032926	SBS54|SBS58	0.0260496725515053|0.0329260329940762	SBS58	0.040059	SBS54|SBS58	0.0287772508450793|0.0400590258069896	SBS45	0.209141	SBS45|SBS52	0.209141025479047|0.0749441720279854
TCGA-67-3771-01A-01D-1040-01	LUAD	MuTect	FIREVAT	2087	145	864	59	1	75	0.936078	0.920128	0.0166667	0.928034	0.865866	0.0589757	0.0688363	0.284085	0.000942	0.000937	0.006	SBS58	0.032926	SBS54|SBS58	0.0260496725515053|0.0329260329940762	SBS58	0.040059	SBS54|SBS58	0.0287772508450793|0.0400590258069896	SBS45	0.209141	SBS45|SBS52	0.209141025479047|0.0749441720279854
TCGA-69-8255-01A-11D-2284-08	LUAD	MuTect	MUT	698	1	312	9	0	0	0.971963	1	0	0.985782	0.971963	0.0497789	0.0432437	0.405392	0.00167	0.001932	0.010301	SBS46	0.049779	SBS46	0.049779	SBS53	0.043244	SBS53	0.043244	SBS51	0.405392	SBS51	0.405392
TCGA-69-8255-01A-11D-2284-08	LUAD	MuTect	LAN	652	47	303	8	1	9	0.974277	0.971154	0.111111	0.972713	0.94704	0.0497789	0.0432437	0.405392	0.00167	0.001932	0.010301	SBS46	0.049779	SBS46	0.049779	SBS53	0.043244	SBS53	0.043244	SBS51	0.405392	SBS51	0.405392
TCGA-69-8255-01A-11D-2284-08	LUAD	MuTect	VAR	659	40	304	9	0	8	0.971246	0.974359	0	0.9728	0.94704	0.0497789	0.0432437	0.405392	0.00167	0.001932	0.010301	SBS46	0.049779	SBS46	0.049779	SBS53	0.043244	SBS53	0.043244	SBS51	0.405392	SBS51	0.405392
TCGA-69-8255-01A-11D-2284-08	LUAD	MuTect	FIREVAT	654	45	306	9	0	6	0.971429	0.980769	0	0.976077	0.953271	0.0497789	0.0432437	0.405392	0.00167	0.001932	0.010301	SBS46	0.049779	SBS46	0.049779	SBS53	0.043244	SBS53	0.043244	SBS51	0.405392	SBS51	0.405392
TCGA-73-4666-01A-01D-1265-08	LUAD	MuTect	MUT	779	167	248	28	6	90	0.898551	0.733728	0.176471	0.807818	0.682796	0	0.0621534	0	0.000729	0.001036	0.002447	NA	NA	NA	NA	SBS51	0.062153	SBS51	0.062153	NA	NA	NA	NA
TCGA-73-4666-01A-01D-1265-08	LUAD	MuTect	LAN	752	194	242	26	8	96	0.902985	0.715976	0.235294	0.79868	0.672043	0	0.0621534	0	0.000729	0.001036	0.002447	NA	NA	NA	NA	SBS51	0.062153	SBS51	0.062153	NA	NA	NA	NA
TCGA-73-4666-01A-01D-1265-08	LUAD	MuTect	VAR	884	62	328	30	4	10	0.916201	0.970414	0.117647	0.942529	0.892473	0	0.0621534	0	0.000729	0.001036	0.002447	NA	NA	NA	NA	SBS51	0.062153	SBS51	0.062153	NA	NA	NA	NA
TCGA-73-4666-01A-01D-1265-08	LUAD	MuTect	FIREVAT	680	266	243	18	16	95	0.931034	0.718935	0.470588	0.811352	0.696237	0	0.0621534	0	0.000729	0.001036	0.002447	NA	NA	NA	NA	SBS51	0.062153	SBS51	0.062153	NA	NA	NA	NA
TCGA-73-4670-01A-01D-1265-08	LUAD	MuTect	MUT	835	67	368	5	1	43	0.986595	0.895377	0.166667	0.938776	0.884892	0.0661506	0.0965099	0.100811	0.001219	0.001485	0.00268	SBS58	0.066151	SBS58	0.066151	SBS58	0.055949	SBS52|SBS58	0.0405610175935353|0.0559488479192677	SBS57	0.100811	SBS57	0.100811
TCGA-73-4670-01A-01D-1265-08	LUAD	MuTect	LAN	794	108	356	4	2	55	0.988889	0.86618	0.333333	0.923476	0.858513	0.0661506	0.0965099	0.100811	0.001219	0.001485	0.00268	SBS58	0.066151	SBS58	0.066151	SBS58	0.055949	SBS52|SBS58	0.0405610175935353|0.0559488479192677	SBS57	0.100811	SBS57	0.100811
TCGA-73-4670-01A-01D-1265-08	LUAD	MuTect	VAR	818	84	391	5	1	20	0.987374	0.951338	0.166667	0.969021	0.940048	0.0661506	0.0965099	0.100811	0.001219	0.001485	0.00268	SBS58	0.066151	SBS58	0.066151	SBS58	0.055949	SBS52|SBS58	0.0405610175935353|0.0559488479192677	SBS57	0.100811	SBS57	0.100811
TCGA-73-4670-01A-01D-1265-08	LUAD	MuTect	FIREVAT	699	203	346	2	4	65	0.994253	0.841849	0.666667	0.911726	0.839329	0.0661506	0.0965099	0.100811	0.001219	0.001485	0.00268	SBS58	0.066151	SBS58	0.066151	SBS58	0.055949	SBS52|SBS58	0.0405610175935353|0.0559488479192677	SBS57	0.100811	SBS57	0.100811
TCGA-75-6214-01A-41D-1945-08	LUAD	MuTect	MUT	1607	63	754	24	4	34	0.969152	0.956853	0.142857	0.962963	0.928922	0	0	0.283319	0.000916	0.000936	0.005279	NA	NA	NA	NA	NA	NA	NA	NA	SBS45	0.283319	SBS45	0.283319
TCGA-75-6214-01A-41D-1945-08	LUAD	MuTect	LAN	1504	166	742	22	6	46	0.971204	0.941624	0.214286	0.956186	0.916667	0	0	0.283319	0.000916	0.000936	0.005279	NA	NA	NA	NA	NA	NA	NA	NA	SBS45	0.283319	SBS45	0.283319
TCGA-75-6214-01A-41D-1945-08	LUAD	MuTect	VAR	1606	64	778	28	0	10	0.965261	0.98731	0	0.976161	0.953431	0	0	0.283319	0.000916	0.000936	0.005279	NA	NA	NA	NA	NA	NA	NA	NA	SBS45	0.283319	SBS45	0.283319
TCGA-75-6214-01A-41D-1945-08	LUAD	MuTect	FIREVAT	1564	106	748	24	4	40	0.968912	0.949239	0.142857	0.958974	0.921569	0	0	0.283319	0.000916	0.000936	0.005279	NA	NA	NA	NA	NA	NA	NA	NA	SBS45	0.283319	SBS45	0.283319
TCGA-78-7146-01A-11D-2036-08	LUAD	MuTect	MUT	854	16	405	9	2	10	0.978261	0.975904	0.181818	0.977081	0.955399	0	0	0.153436	0.000795	0.000789	0.009077	NA	NA	NA	NA	NA	NA	NA	NA	SBS53	0.106714	SBS49|SBS53|SBS58	0.0467224696764829|0.106713736792721|0
TCGA-78-7146-01A-11D-2036-08	LUAD	MuTect	LAN	801	69	397	9	2	18	0.977833	0.956627	0.181818	0.967113	0.93662	0	0	0.153436	0.000795	0.000789	0.009077	NA	NA	NA	NA	NA	NA	NA	NA	SBS53	0.106714	SBS49|SBS53|SBS58	0.0467224696764829|0.106713736792721|0
TCGA-78-7146-01A-11D-2036-08	LUAD	MuTect	VAR	784	86	403	10	1	12	0.975787	0.971084	0.0909091	0.97343	0.948357	0	0	0.153436	0.000795	0.000789	0.009077	NA	NA	NA	NA	NA	NA	NA	NA	SBS53	0.106714	SBS49|SBS53|SBS58	0.0467224696764829|0.106713736792721|0
TCGA-78-7146-01A-11D-2036-08	LUAD	MuTect	FIREVAT	817	53	394	7	4	21	0.982544	0.949398	0.363636	0.965686	0.934272	0	0	0.153436	0.000795	0.000789	0.009077	NA	NA	NA	NA	NA	NA	NA	NA	SBS53	0.106714	SBS49|SBS53|SBS58	0.0467224696764829|0.106713736792721|0
TCGA-78-7150-01A-21D-2036-08	LUAD	MuTect	MUT	905	22	440	5	2	10	0.988764	0.977778	0.285714	0.98324	0.967177	0	0	0.401052	0.001332	0.001598	0.005214	NA	NA	NA	NA	NA	NA	NA	NA	SBS58	0.278328	SBS50|SBS58	0.122724707836181|0.278327640116826
TCGA-78-7150-01A-21D-2036-08	LUAD	MuTect	LAN	865	62	435	5	2	15	0.988636	0.966667	0.285714	0.977528	0.956236	0	0	0.401052	0.001332	0.001598	0.005214	NA	NA	NA	NA	NA	NA	NA	NA	SBS58	0.278328	SBS50|SBS58	0.122724707836181|0.278327640116826
TCGA-78-7150-01A-21D-2036-08	LUAD	MuTect	VAR	844	83	434	7	0	16	0.984127	0.964444	0	0.974186	0.949672	0	0	0.401052	0.001332	0.001598	0.005214	NA	NA	NA	NA	NA	NA	NA	NA	SBS58	0.278328	SBS50|SBS58	0.122724707836181|0.278327640116826
TCGA-78-7150-01A-21D-2036-08	LUAD	MuTect	FIREVAT	832	95	423	5	2	27	0.988318	0.94	0.285714	0.963554	0.929978	0	0	0.401052	0.001332	0.001598	0.005214	NA	NA	NA	NA	NA	NA	NA	NA	SBS58	0.278328	SBS50|SBS58	0.122724707836181|0.278327640116826
TCGA-78-7155-01A-11D-2036-08	LUAD	MuTect	MUT	3693	1	1800	11	0	0	0.993926	1	0	0.996954	0.993926	0.0719516	0.0708749	0	0.00097	0.000979	0.006438	SBS58	0.031305	SBS27|SBS54|SBS56|SBS58	0.0120540121413717|0.0125205482013116|0.0160723290887968|0.0313046896443595	SBS58	0.031939	SBS27|SBS54|SBS56|SBS58	0.0128695934110512|0.0101832844455631|0.0158829198772712|0.0319390812096185	NA	NA	NA	NA
TCGA-78-7155-01A-11D-2036-08	LUAD	MuTect	LAN	2998	696	1590	6	5	210	0.996241	0.883333	0.454545	0.936396	0.880729	0.0719516	0.0708749	0	0.00097	0.000979	0.006438	SBS58	0.031305	SBS27|SBS54|SBS56|SBS58	0.0120540121413717|0.0125205482013116|0.0160723290887968|0.0313046896443595	SBS58	0.031939	SBS27|SBS54|SBS56|SBS58	0.0128695934110512|0.0101832844455631|0.0158829198772712|0.0319390812096185	NA	NA	NA	NA
TCGA-78-7155-01A-11D-2036-08	LUAD	MuTect	VAR	2677	1017	1433	11	0	367	0.992382	0.796111	0	0.883477	0.791276	0.0719516	0.0708749	0	0.00097	0.000979	0.006438	SBS58	0.031305	SBS27|SBS54|SBS56|SBS58	0.0120540121413717|0.0125205482013116|0.0160723290887968|0.0313046896443595	SBS58	0.031939	SBS27|SBS54|SBS56|SBS58	0.0128695934110512|0.0101832844455631|0.0158829198772712|0.0319390812096185	NA	NA	NA	NA
TCGA-78-7155-01A-11D-2036-08	LUAD	MuTect	FIREVAT	3600	94	1755	5	6	45	0.997159	0.975	0.545455	0.985955	0.972391	0.0719516	0.0708749	0	0.00097	0.000979	0.006438	SBS58	0.031305	SBS27|SBS54|SBS56|SBS58	0.0120540121413717|0.0125205482013116|0.0160723290887968|0.0313046896443595	SBS58	0.031939	SBS27|SBS54|SBS56|SBS58	0.0128695934110512|0.0101832844455631|0.0158829198772712|0.0319390812096185	NA	NA	NA	NA
TCGA-78-7156-01A-11D-2036-08	LUAD	MuTect	MUT	889	0	256	76	0	0	0.771084	1	0	0.870748	0.771084	0	0	0.22779	0.000776	0.000799	0.007853	NA	NA	NA	NA	NA	NA	NA	NA	SBS58	0.22779	SBS58	0.22779
TCGA-78-7156-01A-11D-2036-08	LUAD	MuTect	LAN	738	151	195	72	4	61	0.730337	0.761719	0.0526316	0.745698	0.599398	0	0	0.22779	0.000776	0.000799	0.007853	NA	NA	NA	NA	NA	NA	NA	NA	SBS58	0.22779	SBS58	0.22779
TCGA-78-7156-01A-11D-2036-08	LUAD	MuTect	VAR	826	63	247	76	0	9	0.764706	0.964844	0	0.853195	0.743976	0	0	0.22779	0.000776	0.000799	0.007853	NA	NA	NA	NA	NA	NA	NA	NA	SBS58	0.22779	SBS58	0.22779
TCGA-78-7156-01A-11D-2036-08	LUAD	MuTect	FIREVAT	823	66	252	71	5	4	0.780186	0.984375	0.0657895	0.870466	0.774096	0	0	0.22779	0.000776	0.000799	0.007853	NA	NA	NA	NA	NA	NA	NA	NA	SBS58	0.22779	SBS58	0.22779
TCGA-78-7158-01A-11D-2036-08	LUAD	MuTect	MUT	513	12	252	8	5	3	0.969231	0.988235	0.384615	0.978641	0.958955	0	0.192967	0.317383	0.002296	0.005962	0.009825	NA	NA	NA	NA	SBS58	0.192967	SBS58	0.192967	SBS45	0.317383	SBS45	0.317383
TCGA-78-7158-01A-11D-2036-08	LUAD	MuTect	LAN	485	40	248	8	5	7	0.96875	0.972549	0.384615	0.970646	0.94403	0	0.192967	0.317383	0.002296	0.005962	0.009825	NA	NA	NA	NA	SBS58	0.192967	SBS58	0.192967	SBS45	0.317383	SBS45	0.317383
TCGA-78-7158-01A-11D-2036-08	LUAD	MuTect	VAR	468	57	241	13	0	14	0.948819	0.945098	0	0.946955	0.899254	0	0.192967	0.317383	0.002296	0.005962	0.009825	NA	NA	NA	NA	SBS58	0.192967	SBS58	0.192967	SBS45	0.317383	SBS45	0.317383
TCGA-78-7158-01A-11D-2036-08	LUAD	MuTect	FIREVAT	321	204	149	7	6	106	0.955128	0.584314	0.461538	0.725061	0.578358	0	0.192967	0.317383	0.002296	0.005962	0.009825	NA	NA	NA	NA	SBS58	0.192967	SBS58	0.192967	SBS45	0.317383	SBS45	0.317383
TCGA-78-7159-01A-11D-2036-08	LUAD	MuTect	MUT	619	23	317	11	2	12	0.966463	0.963526	0.153846	0.964992	0.932749	0.115781	0.0803774	0.227349	0.001908	0.001632	0.007513	SBS58	0.115781	SBS58	0.115781	SBS58	0.080377	SBS58	0.080377	SBS46	0.227349	SBS46	0.227349
TCGA-78-7159-01A-11D-2036-08	LUAD	MuTect	LAN	592	50	316	11	2	13	0.966361	0.960486	0.153846	0.963415	0.929825	0.115781	0.0803774	0.227349	0.001908	0.001632	0.007513	SBS58	0.115781	SBS58	0.115781	SBS58	0.080377	SBS58	0.080377	SBS46	0.227349	SBS46	0.227349
TCGA-78-7159-01A-11D-2036-08	LUAD	MuTect	VAR	599	43	325	13	0	4	0.961538	0.987842	0	0.974513	0.950292	0.115781	0.0803774	0.227349	0.001908	0.001632	0.007513	SBS58	0.115781	SBS58	0.115781	SBS58	0.080377	SBS58	0.080377	SBS46	0.227349	SBS46	0.227349
TCGA-78-7159-01A-11D-2036-08	LUAD	MuTect	FIREVAT	595	47	312	2	11	17	0.993631	0.948328	0.846154	0.970451	0.944444	0.115781	0.0803774	0.227349	0.001908	0.001632	0.007513	SBS58	0.115781	SBS58	0.115781	SBS58	0.080377	SBS58	0.080377	SBS46	0.227349	SBS46	0.227349
TCGA-78-7536-01A-11D-2063-08	LUAD	MuTect	MUT	1443	0	709	2	0	0	0.997187	1	0	0.998592	0.997187	0.0835166	0.0689141	0.397313	0.000802	0.000867	0.004859	SBS58	0.060308	SBS54|SBS58	0.0232087185876402|0.0603079001627402	SBS58	0.045907	SBS54|SBS58	0.0230071753242255|0.0459068767606053	SBS58	0.252891	SBS53|SBS58	0.14442178327775|0.252890875294091
TCGA-78-7536-01A-11D-2063-08	LUAD	MuTect	LAN	1239	204	650	2	0	59	0.996933	0.916784	0	0.95518	0.914205	0.0835166	0.0689141	0.397313	0.000802	0.000867	0.004859	SBS58	0.060308	SBS54|SBS58	0.0232087185876402|0.0603079001627402	SBS58	0.045907	SBS54|SBS58	0.0230071753242255|0.0459068767606053	SBS58	0.252891	SBS53|SBS58	0.14442178327775|0.252890875294091
TCGA-78-7536-01A-11D-2063-08	LUAD	MuTect	VAR	1158	285	631	2	0	78	0.99684	0.889986	0	0.940387	0.887482	0.0835166	0.0689141	0.397313	0.000802	0.000867	0.004859	SBS58	0.060308	SBS54|SBS58	0.0232087185876402|0.0603079001627402	SBS58	0.045907	SBS54|SBS58	0.0230071753242255|0.0459068767606053	SBS58	0.252891	SBS53|SBS58	0.14442178327775|0.252890875294091
TCGA-78-7536-01A-11D-2063-08	LUAD	MuTect	FIREVAT	1383	60	698	2	0	11	0.997143	0.984485	0	0.990774	0.981716	0.0835166	0.0689141	0.397313	0.000802	0.000867	0.004859	SBS58	0.060308	SBS54|SBS58	0.0232087185876402|0.0603079001627402	SBS58	0.045907	SBS54|SBS58	0.0230071753242255|0.0459068767606053	SBS58	0.252891	SBS53|SBS58	0.14442178327775|0.252890875294091
TCGA-78-8640-01A-11D-2393-08	LUAD	MuTect	MUT	1771	0	790	20	0	0	0.975309	1	0	0.9875	0.975309	0.0373546	0.0405111	0	0.001048	0.001153	0.006798	SBS54	0.037355	SBS54	0.037355	SBS54	0.040511	SBS54	0.040511	NA	NA	NA	NA
TCGA-78-8640-01A-11D-2393-08	LUAD	MuTect	LAN	1688	83	762	17	3	28	0.978177	0.964557	0.15	0.971319	0.944444	0.0373546	0.0405111	0	0.001048	0.001153	0.006798	SBS54	0.037355	SBS54	0.037355	SBS54	0.040511	SBS54	0.040511	NA	NA	NA	NA
TCGA-78-8640-01A-11D-2393-08	LUAD	MuTect	VAR	1724	47	785	20	0	5	0.975155	0.993671	0	0.984326	0.969136	0.0373546	0.0405111	0	0.001048	0.001153	0.006798	SBS54	0.037355	SBS54	0.037355	SBS54	0.040511	SBS54	0.040511	NA	NA	NA	NA
TCGA-78-8640-01A-11D-2393-08	LUAD	MuTect	FIREVAT	1689	82	783	20	0	7	0.975093	0.991139	0	0.983051	0.966667	0.0373546	0.0405111	0	0.001048	0.001153	0.006798	SBS54	0.037355	SBS54	0.037355	SBS54	0.040511	SBS54	0.040511	NA	NA	NA	NA
TCGA-86-6851-01A-11D-1945-08	LUAD	MuTect	MUT	1703	156	833	28	2	78	0.96748	0.91438	0.0666667	0.940181	0.887354	0.0593882	0.0741728	0.41422	0.000774	0.000953	0.00731	SBS50	0.041104	SBS50|SBS54	0.0411036740348114|0.0182845234241395	SBS50	0.051906	SBS50|SBS54	0.0519058862910434|0.0222668746930127	SBS45	0.41422	SBS45	0.41422
TCGA-86-6851-01A-11D-1945-08	LUAD	MuTect	LAN	1670	189	828	28	2	83	0.96729	0.908891	0.0666667	0.937182	0.88204	0.0593882	0.0741728	0.41422	0.000774	0.000953	0.00731	SBS50	0.041104	SBS50|SBS54	0.0411036740348114|0.0182845234241395	SBS50	0.051906	SBS50|SBS54	0.0519058862910434|0.0222668746930127	SBS45	0.41422	SBS45	0.41422
TCGA-86-6851-01A-11D-1945-08	LUAD	MuTect	VAR	1796	63	898	29	1	13	0.968716	0.98573	0.0333333	0.977149	0.955367	0.0593882	0.0741728	0.41422	0.000774	0.000953	0.00731	SBS50	0.041104	SBS50|SBS54	0.0411036740348114|0.0182845234241395	SBS50	0.051906	SBS50|SBS54	0.0519058862910434|0.0222668746930127	SBS45	0.41422	SBS45	0.41422
TCGA-86-6851-01A-11D-1945-08	LUAD	MuTect	FIREVAT	1703	156	833	28	2	78	0.96748	0.91438	0.0666667	0.940181	0.887354	0.0593882	0.0741728	0.41422	0.000774	0.000953	0.00731	SBS50	0.041104	SBS50|SBS54	0.0411036740348114|0.0182845234241395	SBS50	0.051906	SBS50|SBS54	0.0519058862910434|0.0222668746930127	SBS45	0.41422	SBS45	0.41422
TCGA-86-7955-01A-11D-2184-08	LUAD	MuTect	MUT	736	1	353	6	0	1	0.983287	0.997175	0	0.990182	0.980556	0.11257	0.110097	0	0.001364	0.001591	0.01252	SBS54	0.056507	SBS50|SBS54	0.0560632429548275|0.0565069899698903	SBS54	0.062006	SBS50|SBS54	0.0480913450353296|0.0620056487824152	NA	NA	NA	NA
TCGA-86-7955-01A-11D-2184-08	LUAD	MuTect	LAN	632	105	330	4	2	24	0.988024	0.932203	0.333333	0.959302	0.922222	0.11257	0.110097	0	0.001364	0.001591	0.01252	SBS54	0.056507	SBS50|SBS54	0.0560632429548275|0.0565069899698903	SBS54	0.062006	SBS50|SBS54	0.0480913450353296|0.0620056487824152	NA	NA	NA	NA
TCGA-86-7955-01A-11D-2184-08	LUAD	MuTect	VAR	612	125	326	6	0	28	0.981928	0.920904	0	0.950437	0.905556	0.11257	0.110097	0	0.001364	0.001591	0.01252	SBS54	0.056507	SBS50|SBS54	0.0560632429548275|0.0565069899698903	SBS54	0.062006	SBS50|SBS54	0.0480913450353296|0.0620056487824152	NA	NA	NA	NA
TCGA-86-7955-01A-11D-2184-08	LUAD	MuTect	FIREVAT	692	45	351	3	3	3	0.991525	0.991525	0.5	0.991525	0.983333	0.11257	0.110097	0	0.001364	0.001591	0.01252	SBS54	0.056507	SBS50|SBS54	0.0560632429548275|0.0565069899698903	SBS54	0.062006	SBS50|SBS54	0.0480913450353296|0.0620056487824152	NA	NA	NA	NA
TCGA-86-8358-01A-11D-2323-08	LUAD	MuTect	MUT	3125	0	1314	23	0	0	0.982797	1	0	0.991324	0.982797	0.0248902	0.0250993	0.335243	0.000661	0.000643	0.008508	SBS54	0.02489	SBS54	0.02489	SBS54	0.025099	SBS54	0.025099	SBS51	0.335243	SBS51	0.335243
TCGA-86-8358-01A-11D-2323-08	LUAD	MuTect	LAN	2672	453	1189	22	1	125	0.981833	0.904871	0.0434783	0.941782	0.890052	0.0248902	0.0250993	0.335243	0.000661	0.000643	0.008508	SBS54	0.02489	SBS54	0.02489	SBS54	0.025099	SBS54	0.025099	SBS51	0.335243	SBS51	0.335243
TCGA-86-8358-01A-11D-2323-08	LUAD	MuTect	VAR	2500	625	1159	23	0	155	0.980541	0.88204	0	0.928686	0.866866	0.0248902	0.0250993	0.335243	0.000661	0.000643	0.008508	SBS54	0.02489	SBS54	0.02489	SBS54	0.025099	SBS54	0.025099	SBS51	0.335243	SBS51	0.335243
TCGA-86-8358-01A-11D-2323-08	LUAD	MuTect	FIREVAT	3052	73	1266	22	1	48	0.982919	0.96347	0.0434783	0.973098	0.947644	0.0248902	0.0250993	0.335243	0.000661	0.000643	0.008508	SBS54	0.02489	SBS54	0.02489	SBS54	0.025099	SBS54	0.025099	SBS51	0.335243	SBS51	0.335243
TCGA-86-8585-01A-11D-2393-08	LUAD	MuTect	MUT	1505	1	626	21	0	0	0.967543	1	0	0.983504	0.967543	0	0.0475266	0	0.00142	0.001426	0.008548	NA	NA	NA	NA	SBS58	0.047527	SBS58	0.047527	NA	NA	NA	NA
TCGA-86-8585-01A-11D-2393-08	LUAD	MuTect	LAN	1411	95	606	18	3	20	0.971154	0.968051	0.142857	0.9696	0.941267	0	0.0475266	0	0.00142	0.001426	0.008548	NA	NA	NA	NA	SBS58	0.047527	SBS58	0.047527	NA	NA	NA	NA
TCGA-86-8585-01A-11D-2393-08	LUAD	MuTect	VAR	1453	53	616	21	0	10	0.967033	0.984026	0	0.975455	0.952087	0	0.0475266	0	0.00142	0.001426	0.008548	NA	NA	NA	NA	SBS58	0.047527	SBS58	0.047527	NA	NA	NA	NA
TCGA-86-8585-01A-11D-2393-08	LUAD	MuTect	FIREVAT	1462	44	608	18	3	18	0.971246	0.971246	0.142857	0.971246	0.944359	0	0.0475266	0	0.00142	0.001426	0.008548	NA	NA	NA	NA	SBS58	0.047527	SBS58	0.047527	NA	NA	NA	NA
TCGA-86-8673-01A-11D-2393-08	LUAD	MuTect	MUT	1032	1	513	12	0	1	0.977143	0.998054	0	0.987488	0.975285	0.0946589	0.0909002	0.21306	0.000841	0.000937	0.009643	SBS58	0.059684	SBS52|SBS58	0.0349746574045334|0.0596842530168613	SBS58	0.053932	SBS52|SBS58	0.036968616655047|0.053931627633833	SBS45	0.21306	SBS45	0.21306
TCGA-86-8673-01A-11D-2393-08	LUAD	MuTect	LAN	984	49	495	10	2	19	0.980198	0.963035	0.166667	0.971541	0.944867	0.0946589	0.0909002	0.21306	0.000841	0.000937	0.009643	SBS58	0.059684	SBS52|SBS58	0.0349746574045334|0.0596842530168613	SBS58	0.053932	SBS52|SBS58	0.036968616655047|0.053931627633833	SBS45	0.21306	SBS45	0.21306
TCGA-86-8673-01A-11D-2393-08	LUAD	MuTect	VAR	996	37	513	12	0	1	0.977143	0.998054	0	0.987488	0.975285	0.0946589	0.0909002	0.21306	0.000841	0.000937	0.009643	SBS58	0.059684	SBS52|SBS58	0.0349746574045334|0.0596842530168613	SBS58	0.053932	SBS52|SBS58	0.036968616655047|0.053931627633833	SBS45	0.21306	SBS45	0.21306
TCGA-86-8673-01A-11D-2393-08	LUAD	MuTect	FIREVAT	992	41	508	11	1	6	0.978805	0.988327	0.0833333	0.983543	0.967681	0.0946589	0.0909002	0.21306	0.000841	0.000937	0.009643	SBS58	0.059684	SBS52|SBS58	0.0349746574045334|0.0596842530168613	SBS58	0.053932	SBS52|SBS58	0.036968616655047|0.053931627633833	SBS45	0.21306	SBS45	0.21306
TCGA-91-6831-01A-11D-1855-08	LUAD	MuTect	MUT	584	22	280	5	0	15	0.982456	0.949153	0	0.965517	0.933333	0.0446881	0.0356136	0	0.001781	0.001818	0.012446	SBS50	0.044688	SBS50	0.044688	SBS50	0.035614	SBS50	0.035614	SBS54	0	SBS54	0
TCGA-91-6831-01A-11D-1855-08	LUAD	MuTect	LAN	549	57	280	5	0	15	0.982456	0.949153	0	0.965517	0.933333	0.0446881	0.0356136	0	0.001781	0.001818	0.012446	SBS50	0.044688	SBS50	0.044688	SBS50	0.035614	SBS50	0.035614	SBS54	0	SBS54	0
TCGA-91-6831-01A-11D-1855-08	LUAD	MuTect	VAR	563	43	292	5	0	3	0.983165	0.989831	0	0.986486	0.973333	0.0446881	0.0356136	0	0.001781	0.001818	0.012446	SBS50	0.044688	SBS50	0.044688	SBS50	0.035614	SBS50	0.035614	SBS54	0	SBS54	0
TCGA-91-6831-01A-11D-1855-08	LUAD	MuTect	FIREVAT	547	59	276	3	2	19	0.989247	0.935593	0.4	0.961672	0.926667	0.0446881	0.0356136	0	0.001781	0.001818	0.012446	SBS50	0.044688	SBS50	0.044688	SBS50	0.035614	SBS50	0.035614	SBS54	0	SBS54	0
TCGA-91-8499-01A-11D-2393-08	LUAD	MuTect	MUT	865	29	364	14	7	10	0.962963	0.973262	0.333333	0.968085	0.939241	0	0	0	0.001465	0.001684	0.019863	NA	NA	NA	NA	NA	NA	NA	NA	NA	NA	NA	NA
TCGA-91-8499-01A-11D-2393-08	LUAD	MuTect	LAN	784	110	351	14	7	23	0.961644	0.938503	0.333333	0.949932	0.906329	0	0	0	0.001465	0.001684	0.019863	NA	NA	NA	NA	NA	NA	NA	NA	NA	NA	NA	NA
TCGA-91-8499-01A-11D-2393-08	LUAD	MuTect	VAR	740	154	344	21	0	30	0.942466	0.919786	0	0.930988	0.870886	0	0	0	0.001465	0.001684	0.019863	NA	NA	NA	NA	NA	NA	NA	NA	NA	NA	NA	NA
TCGA-91-8499-01A-11D-2393-08	LUAD	MuTect	FIREVAT	789	105	359	6	15	15	0.983562	0.959893	0.714286	0.971583	0.946835	0	0	0	0.001465	0.001684	0.019863	NA	NA	NA	NA	NA	NA	NA	NA	NA	NA	NA	NA
TCGA-91-A4BC-01A-11D-A24D-08	LUAD	MuTect	MUT	825	27	405	18	3	7	0.957447	0.98301	0.142857	0.97006	0.942263	0.100753	0.0580917	0.360606	0.00145	0.0016	0.005461	SBS46	0.056476	SBS46|SBS58	0.0564763670660886|0.0442763033417081	SBS58	0.058092	SBS58	0.058092	SBS57	0.150176	SBS27|SBS54|SBS57	0.144448647187156|0.0659814303606742|0.150176228725316
TCGA-91-A4BC-01A-11D-A24D-08	LUAD	MuTect	LAN	805	47	403	18	3	9	0.957245	0.978155	0.142857	0.967587	0.937644	0.100753	0.0580917	0.360606	0.00145	0.0016	0.005461	SBS46	0.056476	SBS46|SBS58	0.0564763670660886|0.0442763033417081	SBS58	0.058092	SBS58	0.058092	SBS57	0.150176	SBS27|SBS54|SBS57	0.144448647187156|0.0659814303606742|0.150176228725316
TCGA-91-A4BC-01A-11D-A24D-08	LUAD	MuTect	VAR	837	15	411	21	0	1	0.951389	0.997573	0	0.973934	0.949192	0.100753	0.0580917	0.360606	0.00145	0.0016	0.005461	SBS46	0.056476	SBS46|SBS58	0.0564763670660886|0.0442763033417081	SBS58	0.058092	SBS58	0.058092	SBS57	0.150176	SBS27|SBS54|SBS57	0.144448647187156|0.0659814303606742|0.150176228725316
TCGA-91-A4BC-01A-11D-A24D-08	LUAD	MuTect	FIREVAT	742	110	393	16	5	19	0.96088	0.953883	0.238095	0.957369	0.919169	0.100753	0.0580917	0.360606	0.00145	0.0016	0.005461	SBS46	0.056476	SBS46|SBS58	0.0564763670660886|0.0442763033417081	SBS58	0.058092	SBS58	0.058092	SBS57	0.150176	SBS27|SBS54|SBS57	0.144448647187156|0.0659814303606742|0.150176228725316
TCGA-95-7039-01A-11D-1945-08	LUAD	MuTect	MUT	2563	137	1277	11	3	75	0.99146	0.944527	0.214286	0.967424	0.937042	0.064584	0.0682134	0.388509	0.00069	0.000719	0.010199	SBS58	0.043409	SBS54|SBS58	0.021174982985437|0.0434089685104274	SBS58	0.046423	SBS54|SBS58	0.0217902573505384|0.0464231396568265	SBS45	0.388509	SBS45	0.388509
TCGA-95-7039-01A-11D-1945-08	LUAD	MuTect	LAN	2452	248	1264	10	4	88	0.992151	0.934911	0.285714	0.962681	0.928258	0.064584	0.0682134	0.388509	0.00069	0.000719	0.010199	SBS58	0.043409	SBS54|SBS58	0.021174982985437|0.0434089685104274	SBS58	0.046423	SBS54|SBS58	0.0217902573505384|0.0464231396568265	SBS45	0.388509	SBS45	0.388509
TCGA-95-7039-01A-11D-1945-08	LUAD	MuTect	VAR	2535	165	1319	14	0	33	0.989497	0.975592	0	0.982495	0.965593	0.064584	0.0682134	0.388509	0.00069	0.000719	0.010199	SBS58	0.043409	SBS54|SBS58	0.021174982985437|0.0434089685104274	SBS58	0.046423	SBS54|SBS58	0.0217902573505384|0.0464231396568265	SBS45	0.388509	SBS45	0.388509
TCGA-95-7039-01A-11D-1945-08	LUAD	MuTect	FIREVAT	2561	139	1277	11	3	75	0.99146	0.944527	0.214286	0.967424	0.937042	0.064584	0.0682134	0.388509	0.00069	0.000719	0.010199	SBS58	0.043409	SBS54|SBS58	0.021174982985437|0.0434089685104274	SBS58	0.046423	SBS54|SBS58	0.0217902573505384|0.0464231396568265	SBS45	0.388509	SBS45	0.388509
TCGA-97-7937-01A-11D-2167-08	LUAD	MuTect	MUT	864	20	458	5	1	9	0.989201	0.980728	0.166667	0.984946	0.970402	0	0	0.24384	0.001258	0.001385	0.003576	NA	NA	NA	NA	NA	NA	NA	NA	SBS46	0.130011	SBS46|SBS50	0.130011269368713|0.113828974670246
TCGA-97-7937-01A-11D-2167-08	LUAD	MuTect	LAN	811	73	447	5	1	20	0.988938	0.957173	0.166667	0.972797	0.947146	0	0	0.24384	0.001258	0.001385	0.003576	NA	NA	NA	NA	NA	NA	NA	NA	SBS46	0.130011	SBS46|SBS50	0.130011269368713|0.113828974670246
TCGA-97-7937-01A-11D-2167-08	LUAD	MuTect	VAR	790	94	442	6	0	25	0.986607	0.946467	0	0.96612	0.934461	0	0	0.24384	0.001258	0.001385	0.003576	NA	NA	NA	NA	NA	NA	NA	NA	SBS46	0.130011	SBS46|SBS50	0.130011269368713|0.113828974670246
TCGA-97-7937-01A-11D-2167-08	LUAD	MuTect	FIREVAT	776	108	455	4	2	12	0.991285	0.974304	0.333333	0.982721	0.966173	0	0	0.24384	0.001258	0.001385	0.003576	NA	NA	NA	NA	NA	NA	NA	NA	SBS46	0.130011	SBS46|SBS50	0.130011269368713|0.113828974670246
TCGA-97-8172-01A-11D-2284-08	LUAD	MuTect	MUT	604	1	268	13	0	0	0.953737	1	0	0.976321	0.953737	0.106017	0.151232	0.413705	0.001665	0.001916	0.0083	SBS46	0.060203	SBS46|SBS57	0.0602028577306767|0.0458139958557397	SBS57	0.096087	SBS46|SBS57	0.0551449056571601|0.0960867025125243	SBS57	0.413705	SBS57	0.413705
TCGA-97-8172-01A-11D-2284-08	LUAD	MuTect	LAN	550	55	263	12	1	5	0.956364	0.981343	0.0769231	0.968692	0.939502	0.106017	0.151232	0.413705	0.001665	0.001916	0.0083	SBS46	0.060203	SBS46|SBS57	0.0602028577306767|0.0458139958557397	SBS57	0.096087	SBS46|SBS57	0.0551449056571601|0.0960867025125243	SBS57	0.413705	SBS57	0.413705
TCGA-97-8172-01A-11D-2284-08	LUAD	MuTect	VAR	585	20	267	13	0	1	0.953571	0.996269	0	0.974453	0.950178	0.106017	0.151232	0.413705	0.001665	0.001916	0.0083	SBS46	0.060203	SBS46|SBS57	0.0602028577306767|0.0458139958557397	SBS57	0.096087	SBS46|SBS57	0.0551449056571601|0.0960867025125243	SBS57	0.413705	SBS57	0.413705
TCGA-97-8172-01A-11D-2284-08	LUAD	MuTect	FIREVAT	545	60	264	10	3	4	0.963504	0.985075	0.230769	0.97417	0.950178	0.106017	0.151232	0.413705	0.001665	0.001916	0.0083	SBS46	0.060203	SBS46|SBS57	0.0602028577306767|0.0458139958557397	SBS57	0.096087	SBS46|SBS57	0.0551449056571601|0.0960867025125243	SBS57	0.413705	SBS57	0.413705
TCGA-97-8179-01A-11D-2284-08	LUAD	MuTect	MUT	518	9	202	26	1	0	0.885965	1	0.037037	0.939535	0.886463	0.0718275	0	1	0.001089	0.00127	0.017677	SBS51	0.071827	SBS51	0.071827	NA	NA	NA	NA	SBS51	0.628394	SBS50|SBS51	0.371606485004642|0.628393514995358
TCGA-97-8179-01A-11D-2284-08	LUAD	MuTect	LAN	465	62	193	24	3	9	0.889401	0.955446	0.111111	0.921241	0.855895	0.0718275	0	1	0.001089	0.00127	0.017677	SBS51	0.071827	SBS51	0.071827	NA	NA	NA	NA	SBS51	0.628394	SBS50|SBS51	0.371606485004642|0.628393514995358
TCGA-97-8179-01A-11D-2284-08	LUAD	MuTect	VAR	501	26	194	27	0	8	0.877828	0.960396	0	0.917258	0.847162	0.0718275	0	1	0.001089	0.00127	0.017677	SBS51	0.071827	SBS51	0.071827	NA	NA	NA	NA	SBS51	0.628394	SBS50|SBS51	0.371606485004642|0.628393514995358
TCGA-97-8179-01A-11D-2284-08	LUAD	MuTect	FIREVAT	511	16	201	26	1	1	0.885463	0.99505	0.037037	0.937063	0.882096	0.0718275	0	1	0.001089	0.00127	0.017677	SBS51	0.071827	SBS51	0.071827	NA	NA	NA	NA	SBS51	0.628394	SBS50|SBS51	0.371606485004642|0.628393514995358
TCGA-97-A4M3-01A-11D-A24P-08	LUAD	MuTect	MUT	556	19	222	20	4	4	0.917355	0.982301	0.166667	0.948718	0.904	0.0323422	0	0.114125	0.001118	0.00162	0.002858	SBS54	0.032342	SBS54	0.032342	NA	NA	NA	NA	SBS54	0.114125	SBS54	0.114125
TCGA-97-A4M3-01A-11D-A24P-08	LUAD	MuTect	LAN	533	42	222	18	6	4	0.925	0.982301	0.25	0.95279	0.912	0.0323422	0	0.114125	0.001118	0.00162	0.002858	SBS54	0.032342	SBS54	0.032342	NA	NA	NA	NA	SBS54	0.114125	SBS54	0.114125
TCGA-97-A4M3-01A-11D-A24P-08	LUAD	MuTect	VAR	540	35	222	24	0	4	0.902439	0.982301	0	0.940678	0.888	0.0323422	0	0.114125	0.001118	0.00162	0.002858	SBS54	0.032342	SBS54	0.032342	NA	NA	NA	NA	SBS54	0.114125	SBS54	0.114125
TCGA-97-A4M3-01A-11D-A24P-08	LUAD	MuTect	FIREVAT	488	87	219	8	16	7	0.964758	0.969027	0.666667	0.966887	0.94	0.0323422	0	0.114125	0.001118	0.00162	0.002858	SBS54	0.032342	SBS54	0.032342	NA	NA	NA	NA	SBS54	0.114125	SBS54	0.114125
TCGA-J2-A4AD-01A-11D-A24D-08	LUAD	MuTect	MUT	684	14	329	15	4	4	0.956395	0.987988	0.210526	0.971935	0.946023	0.188401	0.156013	0.5003	0.001716	0.001692	0.012972	SBS58	0.117933	SBS54|SBS58	0.0704682697304457|0.117933181000477	SBS58	0.092986	SBS54|SBS58	0.0630266382588618|0.0929862168484639	SBS58	0.5003	SBS58	0.5003
TCGA-J2-A4AD-01A-11D-A24D-08	LUAD	MuTect	LAN	654	44	325	15	4	8	0.955882	0.975976	0.210526	0.965825	0.934659	0.188401	0.156013	0.5003	0.001716	0.001692	0.012972	SBS58	0.117933	SBS54|SBS58	0.0704682697304457|0.117933181000477	SBS58	0.092986	SBS54|SBS58	0.0630266382588618|0.0929862168484639	SBS58	0.5003	SBS58	0.5003
TCGA-J2-A4AD-01A-11D-A24D-08	LUAD	MuTect	VAR	668	30	327	19	0	6	0.945087	0.981982	0	0.963181	0.928977	0.188401	0.156013	0.5003	0.001716	0.001692	0.012972	SBS58	0.117933	SBS54|SBS58	0.0704682697304457|0.117933181000477	SBS58	0.092986	SBS54|SBS58	0.0630266382588618|0.0929862168484639	SBS58	0.5003	SBS58	0.5003
TCGA-J2-A4AD-01A-11D-A24D-08	LUAD	MuTect	FIREVAT	653	45	324	15	4	9	0.955752	0.972973	0.210526	0.964286	0.931818	0.188401	0.156013	0.5003	0.001716	0.001692	0.012972	SBS58	0.117933	SBS54|SBS58	0.0704682697304457|0.117933181000477	SBS58	0.092986	SBS54|SBS58	0.0630266382588618|0.0929862168484639	SBS58	0.5003	SBS58	0.5003
TCGA-MP-A4TA-01A-21D-A24P-08	LUAD	MuTect	MUT	709	13	337	7	1	8	0.979651	0.976812	0.125	0.978229	0.957507	0.0769095	0.0769278	0.190795	0.002385	0.00245	0.008586	SBS58	0.076909	SBS58	0.076909	SBS58	0.076928	SBS58	0.076928	SBS51	0.190795	SBS51	0.190795
TCGA-MP-A4TA-01A-21D-A24P-08	LUAD	MuTect	LAN	704	18	337	7	1	8	0.979651	0.976812	0.125	0.978229	0.957507	0.0769095	0.0769278	0.190795	0.002385	0.00245	0.008586	SBS58	0.076909	SBS58	0.076909	SBS58	0.076928	SBS58	0.076928	SBS51	0.190795	SBS51	0.190795
TCGA-MP-A4TA-01A-21D-A24P-08	LUAD	MuTect	VAR	715	7	344	8	0	1	0.977273	0.997101	0	0.987088	0.974504	0.0769095	0.0769278	0.190795	0.002385	0.00245	0.008586	SBS58	0.076909	SBS58	0.076909	SBS58	0.076928	SBS58	0.076928	SBS51	0.190795	SBS51	0.190795
TCGA-MP-A4TA-01A-21D-A24P-08	LUAD	MuTect	FIREVAT	655	67	324	6	2	21	0.981818	0.93913	0.25	0.96	0.923513	0.0769095	0.0769278	0.190795	0.002385	0.00245	0.008586	SBS58	0.076909	SBS58	0.076909	SBS58	0.076928	SBS58	0.076928	SBS51	0.190795	SBS51	0.190795
TCGA-MP-A4TC-01A-11D-A24P-08	LUAD	MuTect	MUT	641	13	278	3	4	2	0.989324	0.992857	0.571429	0.991087	0.982578	0	0	0.268096	0.001176	0.001119	0.013836	NA	NA	NA	NA	NA	NA	NA	NA	SBS54	0.268096	SBS54	0.268096
TCGA-MP-A4TC-01A-11D-A24P-08	LUAD	MuTect	LAN	627	27	277	3	4	3	0.989286	0.989286	0.571429	0.989286	0.979094	0	0	0.268096	0.001176	0.001119	0.013836	NA	NA	NA	NA	NA	NA	NA	NA	SBS54	0.268096	SBS54	0.268096
TCGA-MP-A4TC-01A-11D-A24P-08	LUAD	MuTect	VAR	628	26	276	7	0	4	0.975265	0.985714	0	0.980462	0.961672	0	0	0.268096	0.001176	0.001119	0.013836	NA	NA	NA	NA	NA	NA	NA	NA	SBS54	0.268096	SBS54	0.268096
TCGA-MP-A4TC-01A-11D-A24P-08	LUAD	MuTect	FIREVAT	626	28	275	3	4	5	0.989209	0.982143	0.571429	0.985663	0.972125	0	0	0.268096	0.001176	0.001119	0.013836	NA	NA	NA	NA	NA	NA	NA	NA	SBS54	0.268096	SBS54	0.268096
TCGA-NJ-A4YQ-01A-11D-A25L-08	LUAD	MuTect	MUT	2313	84	1009	20	3	40	0.980564	0.961868	0.130435	0.971126	0.94403	0.061721	0.0390277	0.209512	0.000474	0.000553	0.002411	SBS51	0.031413	SBS51|SBS53	0.0314125982728721|0.0303084050677859	SBS53	0.039028	SBS53	0.039028	SBS45	0.11244	SBS45|SBS51	0.112440313420316|0.0970715361189958
TCGA-NJ-A4YQ-01A-11D-A25L-08	LUAD	MuTect	LAN	2297	100	1009	20	3	40	0.980564	0.961868	0.130435	0.971126	0.94403	0.061721	0.0390277	0.209512	0.000474	0.000553	0.002411	SBS51	0.031413	SBS51|SBS53	0.0314125982728721|0.0303084050677859	SBS53	0.039028	SBS53	0.039028	SBS45	0.11244	SBS45|SBS51	0.112440313420316|0.0970715361189958
TCGA-NJ-A4YQ-01A-11D-A25L-08	LUAD	MuTect	VAR	2359	38	1048	23	0	1	0.978525	0.999047	0	0.988679	0.977612	0.061721	0.0390277	0.209512	0.000474	0.000553	0.002411	SBS51	0.031413	SBS51|SBS53	0.0314125982728721|0.0303084050677859	SBS53	0.039028	SBS53	0.039028	SBS45	0.11244	SBS45|SBS51	0.112440313420316|0.0970715361189958
TCGA-NJ-A4YQ-01A-11D-A25L-08	LUAD	MuTect	FIREVAT	2192	205	1000	20	3	49	0.980392	0.953289	0.130435	0.966651	0.935634	0.061721	0.0390277	0.209512	0.000474	0.000553	0.002411	SBS51	0.031413	SBS51|SBS53	0.0314125982728721|0.0303084050677859	SBS53	0.039028	SBS53	0.039028	SBS45	0.11244	SBS45|SBS51	0.112440313420316|0.0970715361189958
TCGA-18-3415-01A-01D-0983-08	LUSC	MuTect	MUT	478	45	195	28	17	6	0.874439	0.970149	0.377778	0.919811	0.861789	0.0590039	0	0.160352	0.001513	0.001796	0.006972	SBS50	0.059004	SBS50	0.059004	NA	NA	NA	NA	SBS45	0.160352	SBS45	0.160352
TCGA-18-3415-01A-01D-0983-08	LUSC	MuTect	LAN	439	84	195	23	22	6	0.894495	0.970149	0.488889	0.930788	0.882114	0.0590039	0	0.160352	0.001513	0.001796	0.006972	SBS50	0.059004	SBS50	0.059004	NA	NA	NA	NA	SBS45	0.160352	SBS45	0.160352
TCGA-18-3415-01A-01D-0983-08	LUSC	MuTect	VAR	464	59	197	40	5	4	0.831224	0.9801	0.111111	0.899543	0.821138	0.0590039	0	0.160352	0.001513	0.001796	0.006972	SBS50	0.059004	SBS50	0.059004	NA	NA	NA	NA	SBS45	0.160352	SBS45	0.160352
TCGA-18-3415-01A-01D-0983-08	LUSC	MuTect	FIREVAT	471	52	195	28	17	6	0.874439	0.970149	0.377778	0.919811	0.861789	0.0590039	0	0.160352	0.001513	0.001796	0.006972	SBS50	0.059004	SBS50	0.059004	NA	NA	NA	NA	SBS45	0.160352	SBS45	0.160352
TCGA-21-1076-01A-02D-1521-08	LUSC	MuTect	MUT	624	39	270	10	1	18	0.964286	0.9375	0.0909091	0.950704	0.906355	0.079571	0	0.319789	0.00165	0.001687	0.00631	SBS46	0.079571	SBS46	0.079571	NA	NA	NA	NA	SBS46	0.165004	SBS46|SBS50	0.16500369987027|0.154785539055689
TCGA-21-1076-01A-02D-1521-08	LUSC	MuTect	LAN	613	50	270	9	2	18	0.967742	0.9375	0.181818	0.952381	0.909699	0.079571	0	0.319789	0.00165	0.001687	0.00631	SBS46	0.079571	SBS46	0.079571	NA	NA	NA	NA	SBS46	0.165004	SBS46|SBS50	0.16500369987027|0.154785539055689
TCGA-21-1076-01A-02D-1521-08	LUSC	MuTect	VAR	652	11	288	11	0	0	0.963211	1	0	0.981261	0.963211	0.079571	0	0.319789	0.00165	0.001687	0.00631	SBS46	0.079571	SBS46	0.079571	NA	NA	NA	NA	SBS46	0.165004	SBS46|SBS50	0.16500369987027|0.154785539055689
TCGA-21-1076-01A-02D-1521-08	LUSC	MuTect	FIREVAT	533	130	260	6	5	28	0.977444	0.902778	0.454545	0.938628	0.886288	0.079571	0	0.319789	0.00165	0.001687	0.00631	SBS46	0.079571	SBS46	0.079571	NA	NA	NA	NA	SBS46	0.165004	SBS46|SBS50	0.16500369987027|0.154785539055689
TCGA-21-1082-01A-01D-1521-08	LUSC	MuTect	MUT	911	57	391	15	5	31	0.963054	0.92654	0.25	0.944444	0.895928	0	0	0	0.001631	0.001735	0.007497	NA	NA	NA	NA	NA	NA	NA	NA	NA	NA	NA	NA
TCGA-21-1082-01A-01D-1521-08	LUSC	MuTect	LAN	861	107	385	14	6	37	0.964912	0.912322	0.3	0.937881	0.884615	0	0	0	0.001631	0.001735	0.007497	NA	NA	NA	NA	NA	NA	NA	NA	NA	NA	NA	NA
TCGA-21-1082-01A-01D-1521-08	LUSC	MuTect	VAR	876	92	407	19	1	15	0.955399	0.964455	0.05	0.959906	0.923077	0	0	0	0.001631	0.001735	0.007497	NA	NA	NA	NA	NA	NA	NA	NA	NA	NA	NA	NA
TCGA-21-1082-01A-01D-1521-08	LUSC	MuTect	FIREVAT	881	87	388	12	8	34	0.97	0.919431	0.4	0.944039	0.895928	0	0	0	0.001631	0.001735	0.007497	NA	NA	NA	NA	NA	NA	NA	NA	NA	NA	NA	NA
TCGA-21-1083-01A-01D-1521-08	LUSC	MuTect	MUT	2075	1	875	7	0	0	0.992063	1	0	0.996016	0.992063	0.0643679	0.0498402	0.370858	0.00074	0.000751	0.008653	SBS58	0.064368	SBS58	0.064368	SBS50	0.04984	SBS50	0.04984	SBS58	0.370858	SBS58	0.370858
TCGA-21-1083-01A-01D-1521-08	LUSC	MuTect	LAN	1829	247	780	3	4	95	0.996169	0.891429	0.571429	0.940893	0.888889	0.0643679	0.0498402	0.370858	0.00074	0.000751	0.008653	SBS58	0.064368	SBS58	0.064368	SBS50	0.04984	SBS50	0.04984	SBS58	0.370858	SBS58	0.370858
TCGA-21-1083-01A-01D-1521-08	LUSC	MuTect	VAR	1872	204	848	7	0	27	0.991813	0.969143	0	0.980347	0.961451	0.0643679	0.0498402	0.370858	0.00074	0.000751	0.008653	SBS58	0.064368	SBS58	0.064368	SBS50	0.04984	SBS50	0.04984	SBS58	0.370858	SBS58	0.370858
TCGA-21-1083-01A-01D-1521-08	LUSC	MuTect	FIREVAT	2022	54	871	7	0	4	0.992027	0.995429	0	0.993725	0.987528	0.0643679	0.0498402	0.370858	0.00074	0.000751	0.008653	SBS58	0.064368	SBS58	0.064368	SBS50	0.04984	SBS50	0.04984	SBS58	0.370858	SBS58	0.370858
TCGA-21-5782-01A-01D-1632-08	LUSC	MuTect	MUT	814	2	427	3	0	0	0.993023	1	0	0.996499	0.993023	0	0	0.296007	0.001352	0.001299	0.009366	NA	NA	NA	NA	NA	NA	NA	NA	SBS58	0.296007	SBS58|SBS59	0.296007209361191|0
TCGA-21-5782-01A-01D-1632-08	LUSC	MuTect	LAN	733	83	396	2	1	31	0.994975	0.9274	0.333333	0.96	0.923256	0	0	0.296007	0.001352	0.001299	0.009366	NA	NA	NA	NA	NA	NA	NA	NA	SBS58	0.296007	SBS58|SBS59	0.296007209361191|0
TCGA-21-5782-01A-01D-1632-08	LUSC	MuTect	VAR	774	42	419	3	0	8	0.992891	0.981265	0	0.987044	0.974419	0	0	0.296007	0.001352	0.001299	0.009366	NA	NA	NA	NA	NA	NA	NA	NA	SBS58	0.296007	SBS58|SBS59	0.296007209361191|0
TCGA-21-5782-01A-01D-1632-08	LUSC	MuTect	FIREVAT	756	60	420	3	0	7	0.992908	0.983607	0	0.988235	0.976744	0	0	0.296007	0.001352	0.001299	0.009366	NA	NA	NA	NA	NA	NA	NA	NA	SBS58	0.296007	SBS58|SBS59	0.296007209361191|0
TCGA-22-1016-01A-01D-1521-08	LUSC	MuTect	MUT	933	53	359	10	0	28	0.9729	0.927649	0	0.949735	0.904282	0.0216428	0.0221006	0.129625	0.001412	0.001542	0.009749	SBS27	0.021643	SBS27	0.021643	SBS27	0.022101	SBS27	0.022101	SBS52	0.129625	SBS52|SBS57	0.129625036247672|0
TCGA-22-1016-01A-01D-1521-08	LUSC	MuTect	LAN	910	76	357	10	0	30	0.972752	0.922481	0	0.94695	0.899244	0.0216428	0.0221006	0.129625	0.001412	0.001542	0.009749	SBS27	0.021643	SBS27	0.021643	SBS27	0.022101	SBS27	0.022101	SBS52	0.129625	SBS52|SBS57	0.129625036247672|0
TCGA-22-1016-01A-01D-1521-08	LUSC	MuTect	VAR	948	38	385	10	0	2	0.974684	0.994832	0	0.984655	0.969773	0.0216428	0.0221006	0.129625	0.001412	0.001542	0.009749	SBS27	0.021643	SBS27	0.021643	SBS27	0.022101	SBS27	0.022101	SBS52	0.129625	SBS52|SBS57	0.129625036247672|0
TCGA-22-1016-01A-01D-1521-08	LUSC	MuTect	FIREVAT	932	54	359	10	0	28	0.9729	0.927649	0	0.949735	0.904282	0.0216428	0.0221006	0.129625	0.001412	0.001542	0.009749	SBS27	0.021643	SBS27	0.021643	SBS27	0.022101	SBS27	0.022101	SBS52	0.129625	SBS52|SBS57	0.129625036247672|0
TCGA-22-5485-01A-01D-1632-08	LUSC	MuTect	MUT	513	1	231	1	0	1	0.99569	0.99569	0	0.99569	0.991416	0	0	0.0569057	0.001642	0.001685	0.009175	NA	NA	NA	NA	NA	NA	NA	NA	SBS49	0.056906	SBS49	0.056906
TCGA-22-5485-01A-01D-1632-08	LUSC	MuTect	LAN	452	62	218	1	0	14	0.995434	0.939655	0	0.966741	0.935622	0	0	0.0569057	0.001642	0.001685	0.009175	NA	NA	NA	NA	NA	NA	NA	NA	SBS49	0.056906	SBS49	0.056906
TCGA-22-5485-01A-01D-1632-08	LUSC	MuTect	VAR	436	78	220	1	0	12	0.995475	0.948276	0	0.971302	0.944206	0	0	0.0569057	0.001642	0.001685	0.009175	NA	NA	NA	NA	NA	NA	NA	NA	SBS49	0.056906	SBS49	0.056906
TCGA-22-5485-01A-01D-1632-08	LUSC	MuTect	FIREVAT	466	48	222	1	0	10	0.995516	0.956897	0	0.975824	0.95279	0	0	0.0569057	0.001642	0.001685	0.009175	NA	NA	NA	NA	NA	NA	NA	NA	SBS49	0.056906	SBS49	0.056906
TCGA-33-4586-01A-01D-1441-08	LUSC	MuTect	MUT	993	36	424	4	2	23	0.990654	0.948546	0.333333	0.969143	0.940397	0.0322613	0.0556198	0.26062	0.000981	0.001069	0.006364	SBS54	0.032261	SBS54	0.032261	SBS54	0.029138	SBS52|SBS54	0.0264816355272146|0.0291381153649022	SBS53	0.195829	SBS53|SBS59	0.195828779305164|0.0647913250412835
TCGA-33-4586-01A-01D-1441-08	LUSC	MuTect	LAN	939	90	416	3	3	31	0.99284	0.930649	0.5	0.960739	0.924945	0.0322613	0.0556198	0.26062	0.000981	0.001069	0.006364	SBS54	0.032261	SBS54	0.032261	SBS54	0.029138	SBS52|SBS54	0.0264816355272146|0.0291381153649022	SBS53	0.195829	SBS53|SBS59	0.195828779305164|0.0647913250412835
TCGA-33-4586-01A-01D-1441-08	LUSC	MuTect	VAR	929	100	431	5	1	16	0.988532	0.964206	0.166667	0.976217	0.953642	0.0322613	0.0556198	0.26062	0.000981	0.001069	0.006364	SBS54	0.032261	SBS54	0.032261	SBS54	0.029138	SBS52|SBS54	0.0264816355272146|0.0291381153649022	SBS53	0.195829	SBS53|SBS59	0.195828779305164|0.0647913250412835
TCGA-33-4586-01A-01D-1441-08	LUSC	MuTect	FIREVAT	952	77	417	3	3	30	0.992857	0.932886	0.5	0.961938	0.927152	0.0322613	0.0556198	0.26062	0.000981	0.001069	0.006364	SBS54	0.032261	SBS54	0.032261	SBS54	0.029138	SBS52|SBS54	0.0264816355272146|0.0291381153649022	SBS53	0.195829	SBS53|SBS59	0.195828779305164|0.0647913250412835
TCGA-34-2596-01A-01D-1522-08	LUSC	MuTect	MUT	724	47	269	8	4	19	0.971119	0.934028	0.333333	0.952212	0.91	0	0	0	0.001219	0.001255	0.013493	NA	NA	NA	NA	NA	NA	NA	NA	SBS43	0	SBS43	0
TCGA-34-2596-01A-01D-1522-08	LUSC	MuTect	LAN	693	78	265	8	4	23	0.970696	0.920139	0.333333	0.944742	0.896667	0	0	0	0.001219	0.001255	0.013493	NA	NA	NA	NA	NA	NA	NA	NA	SBS43	0	SBS43	0
TCGA-34-2596-01A-01D-1522-08	LUSC	MuTect	VAR	702	69	277	12	0	11	0.958478	0.961806	0	0.960139	0.923333	0	0	0	0.001219	0.001255	0.013493	NA	NA	NA	NA	NA	NA	NA	NA	SBS43	0	SBS43	0
TCGA-34-2596-01A-01D-1522-08	LUSC	MuTect	FIREVAT	721	50	268	8	4	20	0.971014	0.930556	0.333333	0.950355	0.906667	0	0	0	0.001219	0.001255	0.013493	NA	NA	NA	NA	NA	NA	NA	NA	SBS43	0	SBS43	0
TCGA-34-2600-01A-01D-1522-08	LUSC	MuTect	MUT	1091	2	377	83	1	0	0.819565	1	0.0119048	0.900836	0.819957	0.0634365	0.0633933	0.317088	0.001272	0.001287	0.004881	SBS57	0.063437	SBS57	0.063437	SBS57	0.063393	SBS57	0.063393	SBS52	0.181709	SBS50|SBS52	0.135379097032158|0.181709060864485
TCGA-34-2600-01A-01D-1522-08	LUSC	MuTect	LAN	912	181	315	70	14	62	0.818182	0.835544	0.166667	0.826772	0.713666	0.0634365	0.0633933	0.317088	0.001272	0.001287	0.004881	SBS57	0.063437	SBS57	0.063437	SBS57	0.063393	SBS57	0.063393	SBS52	0.181709	SBS50|SBS52	0.135379097032158|0.181709060864485
TCGA-34-2600-01A-01D-1522-08	LUSC	MuTect	VAR	970	123	362	80	4	15	0.819005	0.960212	0.047619	0.884005	0.793926	0.0634365	0.0633933	0.317088	0.001272	0.001287	0.004881	SBS57	0.063437	SBS57	0.063437	SBS57	0.063393	SBS57	0.063393	SBS52	0.181709	SBS50|SBS52	0.135379097032158|0.181709060864485
TCGA-34-2600-01A-01D-1522-08	LUSC	MuTect	FIREVAT	988	105	323	73	11	54	0.815657	0.856764	0.130952	0.835705	0.724512	0.0634365	0.0633933	0.317088	0.001272	0.001287	0.004881	SBS57	0.063437	SBS57	0.063437	SBS57	0.063393	SBS57	0.063393	SBS52	0.181709	SBS50|SBS52	0.135379097032158|0.181709060864485
TCGA-34-5240-01A-01D-1441-08	LUSC	MuTect	MUT	522	17	198	4	2	9	0.980198	0.956522	0.333333	0.968215	0.938967	0.0323324	0	0.113153	0.001585	0.002106	0.006592	SBS54	0.032332	SBS54	0.032332	NA	NA	NA	NA	SBS45	0.113153	SBS45	0.113153
TCGA-34-5240-01A-01D-1441-08	LUSC	MuTect	LAN	471	68	193	4	2	14	0.979695	0.932367	0.333333	0.955446	0.915493	0.0323324	0	0.113153	0.001585	0.002106	0.006592	SBS54	0.032332	SBS54	0.032332	NA	NA	NA	NA	SBS45	0.113153	SBS45	0.113153
TCGA-34-5240-01A-01D-1441-08	LUSC	MuTect	VAR	464	75	198	6	0	9	0.970588	0.956522	0	0.963504	0.929577	0.0323324	0	0.113153	0.001585	0.002106	0.006592	SBS54	0.032332	SBS54	0.032332	NA	NA	NA	NA	SBS45	0.113153	SBS45	0.113153
TCGA-34-5240-01A-01D-1441-08	LUSC	MuTect	FIREVAT	481	58	195	1	5	12	0.994898	0.942029	0.833333	0.967742	0.938967	0.0323324	0	0.113153	0.001585	0.002106	0.006592	SBS54	0.032332	SBS54	0.032332	NA	NA	NA	NA	SBS45	0.113153	SBS45	0.113153
TCGA-37-4135-01A-01D-1352-08	LUSC	MuTect	MUT	880	1	364	8	0	1	0.978495	0.99726	0	0.987788	0.975871	0.0466465	0.0481476	0.124336	0.002212	0.002231	0.010797	SBS54	0.046647	SBS54	0.046647	SBS54	0.048148	SBS54	0.048148	SBS49	0.124336	SBS49	0.124336
TCGA-37-4135-01A-01D-1352-08	LUSC	MuTect	LAN	677	204	299	3	5	66	0.990066	0.819178	0.625	0.896552	0.815013	0.0466465	0.0481476	0.124336	0.002212	0.002231	0.010797	SBS54	0.046647	SBS54	0.046647	SBS54	0.048148	SBS54	0.048148	SBS49	0.124336	SBS49	0.124336
TCGA-37-4135-01A-01D-1352-08	LUSC	MuTect	VAR	695	186	327	8	0	38	0.976119	0.89589	0	0.934286	0.876676	0.0466465	0.0481476	0.124336	0.002212	0.002231	0.010797	SBS54	0.046647	SBS54	0.046647	SBS54	0.048148	SBS54	0.048148	SBS49	0.124336	SBS49	0.124336
TCGA-37-4135-01A-01D-1352-08	LUSC	MuTect	FIREVAT	846	35	357	7	1	8	0.980769	0.978082	0.125	0.979424	0.959786	0.0466465	0.0481476	0.124336	0.002212	0.002231	0.010797	SBS54	0.046647	SBS54	0.046647	SBS54	0.048148	SBS54	0.048148	SBS49	0.124336	SBS49	0.124336
TCGA-56-1622-01A-01D-1521-08	LUSC	MuTect	MUT	618	52	239	9	1	31	0.96371	0.885185	0.1	0.92278	0.857143	0	0	0.114006	0.001471	0.00144	0.005238	NA	NA	NA	NA	NA	NA	NA	NA	SBS51	0.114006	SBS51	0.114006
TCGA-56-1622-01A-01D-1521-08	LUSC	MuTect	LAN	538	132	227	8	2	43	0.965957	0.840741	0.2	0.89901	0.817857	0	0	0.114006	0.001471	0.00144	0.005238	NA	NA	NA	NA	NA	NA	NA	NA	SBS51	0.114006	SBS51	0.114006
TCGA-56-1622-01A-01D-1521-08	LUSC	MuTect	VAR	531	139	244	9	1	26	0.964427	0.903704	0.1	0.933078	0.875	0	0	0.114006	0.001471	0.00144	0.005238	NA	NA	NA	NA	NA	NA	NA	NA	SBS51	0.114006	SBS51	0.114006
TCGA-56-1622-01A-01D-1521-08	LUSC	MuTect	FIREVAT	603	67	236	8	2	34	0.967213	0.874074	0.2	0.918288	0.85	0	0	0.114006	0.001471	0.00144	0.005238	NA	NA	NA	NA	NA	NA	NA	NA	SBS51	0.114006	SBS51	0.114006
TCGA-60-2695-01A-01D-1522-08	LUSC	MuTect	MUT	410	108	116	22	5	49	0.84058	0.70303	0.185185	0.765677	0.630208	0	0	0	0.002299	0.003137	0.005766	NA	NA	NA	NA	NA	NA	NA	NA	NA	NA	NA	NA
TCGA-60-2695-01A-01D-1522-08	LUSC	MuTect	LAN	375	143	112	20	7	53	0.848485	0.678788	0.259259	0.754209	0.619792	0	0	0	0.002299	0.003137	0.005766	NA	NA	NA	NA	NA	NA	NA	NA	NA	NA	NA	NA
TCGA-60-2695-01A-01D-1522-08	LUSC	MuTect	VAR	452	66	154	26	1	11	0.855556	0.933333	0.037037	0.892754	0.807292	0	0	0	0.002299	0.003137	0.005766	NA	NA	NA	NA	NA	NA	NA	NA	NA	NA	NA	NA
TCGA-60-2695-01A-01D-1522-08	LUSC	MuTect	FIREVAT	394	124	114	20	7	51	0.850746	0.690909	0.259259	0.762542	0.630208	0	0	0	0.002299	0.003137	0.005766	NA	NA	NA	NA	NA	NA	NA	NA	NA	NA	NA	NA
TCGA-60-2698-01A-01D-1522-08	LUSC	MuTect	MUT	2735	4	1085	54	0	3	0.95259	0.997243	0	0.974405	0.950088	0.0254309	0.0245857	0.477586	0.000577	0.000606	0.024971	SBS57	0.025431	SBS57	0.025431	SBS57	0.024586	SBS57	0.024586	SBS46	0.265221	SBS46|SBS58|SBS59	0.265221327041684|0.212364318950452|0
TCGA-60-2698-01A-01D-1522-08	LUSC	MuTect	LAN	2577	162	1033	50	4	55	0.953832	0.949449	0.0740741	0.951635	0.908056	0.0254309	0.0245857	0.477586	0.000577	0.000606	0.024971	SBS57	0.025431	SBS57	0.025431	SBS57	0.024586	SBS57	0.024586	SBS46	0.265221	SBS46|SBS58|SBS59	0.265221327041684|0.212364318950452|0
TCGA-60-2698-01A-01D-1522-08	LUSC	MuTect	VAR	2627	112	1075	54	0	13	0.95217	0.988051	0	0.969779	0.941331	0.0254309	0.0245857	0.477586	0.000577	0.000606	0.024971	SBS57	0.025431	SBS57	0.025431	SBS57	0.024586	SBS57	0.024586	SBS46	0.265221	SBS46|SBS58|SBS59	0.265221327041684|0.212364318950452|0
TCGA-60-2698-01A-01D-1522-08	LUSC	MuTect	FIREVAT	2694	45	1083	47	7	5	0.958407	0.995404	0.12963	0.976555	0.954466	0.0254309	0.0245857	0.477586	0.000577	0.000606	0.024971	SBS57	0.025431	SBS57	0.025431	SBS57	0.024586	SBS57	0.024586	SBS46	0.265221	SBS46|SBS58|SBS59	0.265221327041684|0.212364318950452|0
TCGA-60-2713-01A-01D-1522-08	LUSC	MuTect	MUT	657	1	295	6	0	0	0.980066	1	0	0.989933	0.980066	0	0.0235504	0.0631531	0.001352	0.001546	0.007742	NA	NA	NA	NA	SBS59	0.02355	SBS59	0.02355	SBS60	0.063153	SBS60	0.063153
TCGA-60-2713-01A-01D-1522-08	LUSC	MuTect	LAN	606	52	277	5	1	18	0.98227	0.938983	0.166667	0.960139	0.923588	0	0.0235504	0.0631531	0.001352	0.001546	0.007742	NA	NA	NA	NA	SBS59	0.02355	SBS59	0.02355	SBS60	0.063153	SBS60	0.063153
TCGA-60-2713-01A-01D-1522-08	LUSC	MuTect	VAR	601	57	282	5	1	13	0.982578	0.955932	0.166667	0.969072	0.940199	0	0.0235504	0.0631531	0.001352	0.001546	0.007742	NA	NA	NA	NA	SBS59	0.02355	SBS59	0.02355	SBS60	0.063153	SBS60	0.063153
TCGA-60-2713-01A-01D-1522-08	LUSC	MuTect	FIREVAT	611	47	284	4	2	11	0.986111	0.962712	0.333333	0.974271	0.950166	0	0.0235504	0.0631531	0.001352	0.001546	0.007742	NA	NA	NA	NA	SBS59	0.02355	SBS59	0.02355	SBS60	0.063153	SBS60	0.063153
TCGA-60-2719-01A-01D-1522-08	LUSC	MuTect	MUT	449	96	183	7	7	54	0.963158	0.772152	0.5	0.857143	0.756972	0	0.0487934	0.393996	0.001873	0.001737	0.006633	NA	NA	NA	NA	SBS54	0.048793	SBS54	0.048793	SBS58	0.321948	SBS52|SBS58	0.0720478316497145|0.321948324361805
TCGA-60-2719-01A-01D-1522-08	LUSC	MuTect	LAN	427	118	180	7	7	57	0.962567	0.759494	0.5	0.849057	0.74502	0	0.0487934	0.393996	0.001873	0.001737	0.006633	NA	NA	NA	NA	SBS54	0.048793	SBS54	0.048793	SBS58	0.321948	SBS52|SBS58	0.0720478316497145|0.321948324361805
TCGA-60-2719-01A-01D-1522-08	LUSC	MuTect	VAR	487	58	221	14	0	16	0.940426	0.932489	0	0.936441	0.880478	0	0.0487934	0.393996	0.001873	0.001737	0.006633	NA	NA	NA	NA	SBS54	0.048793	SBS54	0.048793	SBS58	0.321948	SBS52|SBS58	0.0720478316497145|0.321948324361805
TCGA-60-2719-01A-01D-1522-08	LUSC	MuTect	FIREVAT	433	112	180	3	11	57	0.983607	0.759494	0.785714	0.857143	0.760956	0	0.0487934	0.393996	0.001873	0.001737	0.006633	NA	NA	NA	NA	SBS54	0.048793	SBS54	0.048793	SBS58	0.321948	SBS52|SBS58	0.0720478316497145|0.321948324361805
TCGA-60-2722-01A-01D-1522-08	LUSC	MuTect	MUT	778	79	295	15	3	48	0.951613	0.860058	0.166667	0.903522	0.825485	0	0	0	0.001005	0.001247	0.004422	NA	NA	NA	NA	NA	NA	NA	NA	NA	NA	NA	NA
TCGA-60-2722-01A-01D-1522-08	LUSC	MuTect	LAN	700	157	282	14	4	61	0.952703	0.822157	0.222222	0.882629	0.792244	0	0	0	0.001005	0.001247	0.004422	NA	NA	NA	NA	NA	NA	NA	NA	NA	NA	NA	NA
TCGA-60-2722-01A-01D-1522-08	LUSC	MuTect	VAR	719	138	316	16	2	27	0.951807	0.921283	0.111111	0.936296	0.880886	0	0	0	0.001005	0.001247	0.004422	NA	NA	NA	NA	NA	NA	NA	NA	NA	NA	NA	NA
TCGA-60-2722-01A-01D-1522-08	LUSC	MuTect	FIREVAT	683	174	284	14	4	59	0.95302	0.827988	0.222222	0.886115	0.797784	0	0	0	0.001005	0.001247	0.004422	NA	NA	NA	NA	NA	NA	NA	NA	NA	NA	NA	NA
TCGA-60-2724-01A-01D-1522-08	LUSC	MuTect	MUT	846	61	355	7	4	34	0.980663	0.912596	0.363636	0.945406	0.8975	0.0568615	0.0737634	0.114069	0.001205	0.001377	0.003013	SBS57	0.056861	SBS57	0.056861	SBS57	0.073763	SBS57	0.073763	SBS51	0.114069	SBS51	0.114069
TCGA-60-2724-01A-01D-1522-08	LUSC	MuTect	LAN	811	96	353	6	5	36	0.983287	0.907455	0.454545	0.94385	0.895	0.0568615	0.0737634	0.114069	0.001205	0.001377	0.003013	SBS57	0.056861	SBS57	0.056861	SBS57	0.073763	SBS57	0.073763	SBS51	0.114069	SBS51	0.114069
TCGA-60-2724-01A-01D-1522-08	LUSC	MuTect	VAR	863	44	384	10	1	5	0.974619	0.987147	0.0909091	0.980843	0.9625	0.0568615	0.0737634	0.114069	0.001205	0.001377	0.003013	SBS57	0.056861	SBS57	0.056861	SBS57	0.073763	SBS57	0.073763	SBS51	0.114069	SBS51	0.114069
TCGA-60-2724-01A-01D-1522-08	LUSC	MuTect	FIREVAT	778	129	347	6	5	42	0.983003	0.892031	0.454545	0.93531	0.88	0.0568615	0.0737634	0.114069	0.001205	0.001377	0.003013	SBS57	0.056861	SBS57	0.056861	SBS57	0.073763	SBS57	0.073763	SBS51	0.114069	SBS51	0.114069
TCGA-60-2726-01A-01D-1522-08	LUSC	MuTect	MUT	624	202	216	6	0	115	0.972973	0.652568	0	0.781193	0.64095	0.10924	0.113752	0.192957	0.001638	0.002169	0.002969	SBS58	0.058266	SBS54|SBS58	0.0509743993166834|0.0582659619578664	SBS58	0.069815	SBS54|SBS58	0.0439365728896471|0.069815055301603	SBS51	0.105541	SBS49|SBS51|SBS54	0.0333388287161458|0.105540779946048|0.0540769806292581
TCGA-60-2726-01A-01D-1522-08	LUSC	MuTect	LAN	599	227	216	6	0	115	0.972973	0.652568	0	0.781193	0.64095	0.10924	0.113752	0.192957	0.001638	0.002169	0.002969	SBS58	0.058266	SBS54|SBS58	0.0509743993166834|0.0582659619578664	SBS58	0.069815	SBS54|SBS58	0.0439365728896471|0.069815055301603	SBS51	0.105541	SBS49|SBS51|SBS54	0.0333388287161458|0.105540779946048|0.0540769806292581
TCGA-60-2726-01A-01D-1522-08	LUSC	MuTect	VAR	780	46	324	6	0	7	0.981818	0.978852	0	0.980333	0.961424	0.10924	0.113752	0.192957	0.001638	0.002169	0.002969	SBS58	0.058266	SBS54|SBS58	0.0509743993166834|0.0582659619578664	SBS58	0.069815	SBS54|SBS58	0.0439365728896471|0.069815055301603	SBS51	0.105541	SBS49|SBS51|SBS54	0.0333388287161458|0.105540779946048|0.0540769806292581
TCGA-60-2726-01A-01D-1522-08	LUSC	MuTect	FIREVAT	604	222	206	4	2	125	0.980952	0.622356	0.333333	0.761553	0.617211	0.10924	0.113752	0.192957	0.001638	0.002169	0.002969	SBS58	0.058266	SBS54|SBS58	0.0509743993166834|0.0582659619578664	SBS58	0.069815	SBS54|SBS58	0.0439365728896471|0.069815055301603	SBS51	0.105541	SBS49|SBS51|SBS54	0.0333388287161458|0.105540779946048|0.0540769806292581
TCGA-66-2744-01A-01D-0983-08	LUSC	MuTect	MUT	493	37	206	29	4	10	0.876596	0.953704	0.121212	0.913525	0.843373	0.0872291	0.14844	0	0.001908	0.002289	0.005051	SBS58	0.087229	SBS58	0.087229	SBS58	0.097573	SBS51|SBS58	0.050867050399837|0.0975728171381396	NA	NA	NA	NA
TCGA-66-2744-01A-01D-0983-08	LUSC	MuTect	LAN	449	81	205	24	9	11	0.895197	0.949074	0.272727	0.921348	0.859438	0.0872291	0.14844	0	0.001908	0.002289	0.005051	SBS58	0.087229	SBS58	0.087229	SBS58	0.097573	SBS51|SBS58	0.050867050399837|0.0975728171381396	NA	NA	NA	NA
TCGA-66-2744-01A-01D-0983-08	LUSC	MuTect	VAR	477	53	211	32	1	5	0.868313	0.976852	0.030303	0.91939	0.851406	0.0872291	0.14844	0	0.001908	0.002289	0.005051	SBS58	0.087229	SBS58	0.087229	SBS58	0.097573	SBS51|SBS58	0.050867050399837|0.0975728171381396	NA	NA	NA	NA
TCGA-66-2744-01A-01D-0983-08	LUSC	MuTect	FIREVAT	461	69	205	23	10	11	0.899123	0.949074	0.30303	0.923423	0.863454	0.0872291	0.14844	0	0.001908	0.002289	0.005051	SBS58	0.087229	SBS58	0.087229	SBS58	0.097573	SBS51|SBS58	0.050867050399837|0.0975728171381396	NA	NA	NA	NA
TCGA-66-2756-01A-01D-1522-08	LUSC	MuTect	MUT	1342	1	517	17	0	0	0.968165	1	0	0.983825	0.968165	0.0367962	0.0543134	0.188611	0.001089	0.001321	0.002707	SBS54	0.036796	SBS54	0.036796	SBS51	0.054313	SBS51	0.054313	SBS54	0.108777	SBS54|SBS56	0.108777067884955|0.0798338082273948
TCGA-66-2756-01A-01D-1522-08	LUSC	MuTect	LAN	1120	223	423	15	2	94	0.965753	0.818182	0.117647	0.885864	0.79588	0.0367962	0.0543134	0.188611	0.001089	0.001321	0.002707	SBS54	0.036796	SBS54	0.036796	SBS51	0.054313	SBS51	0.054313	SBS54	0.108777	SBS54|SBS56	0.108777067884955|0.0798338082273948
TCGA-66-2756-01A-01D-1522-08	LUSC	MuTect	VAR	1176	167	499	14	3	18	0.97271	0.965184	0.176471	0.968932	0.940075	0.0367962	0.0543134	0.188611	0.001089	0.001321	0.002707	SBS54	0.036796	SBS54	0.036796	SBS51	0.054313	SBS51	0.054313	SBS54	0.108777	SBS54|SBS56	0.108777067884955|0.0798338082273948
TCGA-66-2756-01A-01D-1522-08	LUSC	MuTect	FIREVAT	1194	149	427	16	1	90	0.963883	0.825919	0.0588235	0.889583	0.801498	0.0367962	0.0543134	0.188611	0.001089	0.001321	0.002707	SBS54	0.036796	SBS54	0.036796	SBS51	0.054313	SBS51	0.054313	SBS54	0.108777	SBS54|SBS56	0.108777067884955|0.0798338082273948
TCGA-66-2757-01A-01D-1522-08	LUSC	MuTect	MUT	707	35	226	37	2	20	0.859316	0.918699	0.0512821	0.888016	0.8	0.0205068	0	0	0.001285	0.001471	0.00979	SBS27	0.020507	SBS27	0.020507	NA	NA	NA	NA	NA	NA	NA	NA
TCGA-66-2757-01A-01D-1522-08	LUSC	MuTect	LAN	655	87	215	35	4	31	0.86	0.873984	0.102564	0.866935	0.768421	0.0205068	0	0	0.001285	0.001471	0.00979	SBS27	0.020507	SBS27	0.020507	NA	NA	NA	NA	NA	NA	NA	NA
TCGA-66-2757-01A-01D-1522-08	LUSC	MuTect	VAR	649	93	228	37	2	18	0.860377	0.926829	0.0512821	0.892368	0.807018	0.0205068	0	0	0.001285	0.001471	0.00979	SBS27	0.020507	SBS27	0.020507	NA	NA	NA	NA	NA	NA	NA	NA
TCGA-66-2757-01A-01D-1522-08	LUSC	MuTect	FIREVAT	695	47	226	33	6	20	0.872587	0.918699	0.153846	0.89505	0.814035	0.0205068	0	0	0.001285	0.001471	0.00979	SBS27	0.020507	SBS27	0.020507	NA	NA	NA	NA	NA	NA	NA	NA
TCGA-66-2759-01A-01D-1522-08	LUSC	MuTect	MUT	1147	46	486	1	0	22	0.997947	0.956693	0	0.976884	0.954813	0.0211146	0	0.146483	0.0007	0.000928	0.003083	SBS27	0.021115	SBS27	0.021115	NA	NA	NA	NA	SBS50	0.109463	SBS50|SBS56	0.109463042035195|0.0370195685713648
TCGA-66-2759-01A-01D-1522-08	LUSC	MuTect	LAN	1106	87	478	1	0	30	0.997912	0.940945	0	0.968592	0.939096	0.0211146	0	0.146483	0.0007	0.000928	0.003083	SBS27	0.021115	SBS27	0.021115	NA	NA	NA	NA	SBS50	0.109463	SBS50|SBS56	0.109463042035195|0.0370195685713648
TCGA-66-2759-01A-01D-1522-08	LUSC	MuTect	VAR	1100	93	492	1	0	16	0.997972	0.968504	0	0.983017	0.966601	0.0211146	0	0.146483	0.0007	0.000928	0.003083	SBS27	0.021115	SBS27	0.021115	NA	NA	NA	NA	SBS50	0.109463	SBS50|SBS56	0.109463042035195|0.0370195685713648
TCGA-66-2759-01A-01D-1522-08	LUSC	MuTect	FIREVAT	984	209	465	0	1	43	1	0.915354	1	0.955807	0.915521	0.0211146	0	0.146483	0.0007	0.000928	0.003083	SBS27	0.021115	SBS27	0.021115	NA	NA	NA	NA	SBS50	0.109463	SBS50|SBS56	0.109463042035195|0.0370195685713648
TCGA-66-2766-01A-01D-1522-08	LUSC	MuTect	MUT	1053	34	455	14	2	15	0.970149	0.968085	0.125	0.969116	0.940329	0	0	0.172935	0.001021	0.001108	0.009246	NA	NA	NA	NA	NA	NA	NA	NA	SBS51	0.166768	SBS27|SBS51|SBS54	0.00616679983865916|0.166768462529376|0
TCGA-66-2766-01A-01D-1522-08	LUSC	MuTect	LAN	968	119	443	14	2	27	0.969365	0.942553	0.125	0.955771	0.915638	0	0	0.172935	0.001021	0.001108	0.009246	NA	NA	NA	NA	NA	NA	NA	NA	SBS51	0.166768	SBS27|SBS51|SBS54	0.00616679983865916|0.166768462529376|0
TCGA-66-2766-01A-01D-1522-08	LUSC	MuTect	VAR	935	152	441	16	0	29	0.964989	0.938298	0	0.951456	0.907407	0	0	0.172935	0.001021	0.001108	0.009246	NA	NA	NA	NA	NA	NA	NA	NA	SBS51	0.166768	SBS27|SBS51|SBS54	0.00616679983865916|0.166768462529376|0
TCGA-66-2766-01A-01D-1522-08	LUSC	MuTect	FIREVAT	1044	43	454	13	3	16	0.972163	0.965957	0.1875	0.96905	0.940329	0	0	0.172935	0.001021	0.001108	0.009246	NA	NA	NA	NA	NA	NA	NA	NA	SBS51	0.166768	SBS27|SBS51|SBS54	0.00616679983865916|0.166768462529376|0
TCGA-66-2789-01A-01D-0983-08	LUSC	MuTect	MUT	795	60	370	22	9	32	0.943878	0.920398	0.290323	0.93199	0.875289	0	0.0225648	0.251437	0.001447	0.001582	0.007235	NA	NA	NA	NA	SBS27	0.022565	SBS27	0.022565	SBS57	0.16919	SBS48|SBS57	0.0822464042039757|0.169190278653667
TCGA-66-2789-01A-01D-0983-08	LUSC	MuTect	LAN	743	112	365	20	11	37	0.948052	0.90796	0.354839	0.927573	0.86836	0	0.0225648	0.251437	0.001447	0.001582	0.007235	NA	NA	NA	NA	SBS27	0.022565	SBS27	0.022565	SBS57	0.16919	SBS48|SBS57	0.0822464042039757|0.169190278653667
TCGA-66-2789-01A-01D-0983-08	LUSC	MuTect	VAR	770	85	397	25	6	5	0.940758	0.987562	0.193548	0.963592	0.930716	0	0.0225648	0.251437	0.001447	0.001582	0.007235	NA	NA	NA	NA	SBS27	0.022565	SBS27	0.022565	SBS57	0.16919	SBS48|SBS57	0.0822464042039757|0.169190278653667
TCGA-66-2789-01A-01D-0983-08	LUSC	MuTect	FIREVAT	789	66	365	22	9	37	0.943152	0.90796	0.290323	0.925222	0.863741	0	0.0225648	0.251437	0.001447	0.001582	0.007235	NA	NA	NA	NA	SBS27	0.022565	SBS27	0.022565	SBS57	0.16919	SBS48|SBS57	0.0822464042039757|0.169190278653667
TCGA-66-2793-01A-01D-1267-08	LUSC	MuTect	MUT	756	2	349	1	0	2	0.997143	0.994302	0	0.99572	0.991477	0.0263883	0	0.624224	0.001588	0.001833	0.004106	SBS54	0.026388	SBS54	0.026388	NA	NA	NA	NA	SBS45	0.160878	SBS45|SBS46|SBS50|SBS53	0.160877886902818|0.159379000923261|0.153548788002656|0.150418316852019
TCGA-66-2793-01A-01D-1267-08	LUSC	MuTect	LAN	587	171	279	0	1	72	1	0.794872	1	0.885714	0.795455	0.0263883	0	0.624224	0.001588	0.001833	0.004106	SBS54	0.026388	SBS54	0.026388	NA	NA	NA	NA	SBS45	0.160878	SBS45|SBS46|SBS50|SBS53	0.160877886902818|0.159379000923261|0.153548788002656|0.150418316852019
TCGA-66-2793-01A-01D-1267-08	LUSC	MuTect	VAR	568	190	289	1	0	62	0.996552	0.823362	0	0.901716	0.821023	0.0263883	0	0.624224	0.001588	0.001833	0.004106	SBS54	0.026388	SBS54	0.026388	NA	NA	NA	NA	SBS45	0.160878	SBS45|SBS46|SBS50|SBS53	0.160877886902818|0.159379000923261|0.153548788002656|0.150418316852019
TCGA-66-2793-01A-01D-1267-08	LUSC	MuTect	FIREVAT	673	85	308	0	1	43	1	0.877493	1	0.93475	0.877841	0.0263883	0	0.624224	0.001588	0.001833	0.004106	SBS54	0.026388	SBS54	0.026388	NA	NA	NA	NA	SBS45	0.160878	SBS45|SBS46|SBS50|SBS53	0.160877886902818|0.159379000923261|0.153548788002656|0.150418316852019
TCGA-66-2795-01A-02D-0983-08	LUSC	MuTect	MUT	779	2	335	22	0	1	0.938375	0.997024	0	0.966811	0.935754	0	0	0	0.001492	0.001604	0.010257	NA	NA	NA	NA	NA	NA	NA	NA	SBS43	0	SBS43	0
TCGA-66-2795-01A-02D-0983-08	LUSC	MuTect	LAN	661	120	296	13	9	40	0.957929	0.880952	0.409091	0.917829	0.851955	0	0	0	0.001492	0.001604	0.010257	NA	NA	NA	NA	NA	NA	NA	NA	SBS43	0	SBS43	0
TCGA-66-2795-01A-02D-0983-08	LUSC	MuTect	VAR	687	94	322	19	3	14	0.944282	0.958333	0.136364	0.951256	0.907821	0	0	0	0.001492	0.001604	0.010257	NA	NA	NA	NA	NA	NA	NA	NA	SBS43	0	SBS43	0
TCGA-66-2795-01A-02D-0983-08	LUSC	MuTect	FIREVAT	743	38	332	20	2	4	0.943182	0.988095	0.0909091	0.965116	0.932961	0	0	0	0.001492	0.001604	0.010257	NA	NA	NA	NA	NA	NA	NA	NA	SBS43	0	SBS43	0
TCGA-68-8250-01A-11D-2293-08	LUSC	MuTect	MUT	704	17	321	2	2	10	0.993808	0.969789	0.5	0.981651	0.964179	0.111343	0.107381	0.196153	0.001073	0.001167	0.010108	SBS51	0.06436	SBS51|SBS54	0.0643599486241274|0.0469829268686799	SBS51	0.065588	SBS51|SBS54	0.0655882823282999|0.0417931003649171	SBS46	0.196153	SBS46|SBS59	0.196153434725531|0
TCGA-68-8250-01A-11D-2293-08	LUSC	MuTect	LAN	673	48	316	2	2	15	0.993711	0.954683	0.5	0.973806	0.949254	0.111343	0.107381	0.196153	0.001073	0.001167	0.010108	SBS51	0.06436	SBS51|SBS54	0.0643599486241274|0.0469829268686799	SBS51	0.065588	SBS51|SBS54	0.0655882823282999|0.0417931003649171	SBS46	0.196153	SBS46|SBS59	0.196153434725531|0
TCGA-68-8250-01A-11D-2293-08	LUSC	MuTect	VAR	680	41	322	4	0	9	0.98773	0.97281	0	0.980213	0.961194	0.111343	0.107381	0.196153	0.001073	0.001167	0.010108	SBS51	0.06436	SBS51|SBS54	0.0643599486241274|0.0469829268686799	SBS51	0.065588	SBS51|SBS54	0.0655882823282999|0.0417931003649171	SBS46	0.196153	SBS46|SBS59	0.196153434725531|0
TCGA-68-8250-01A-11D-2293-08	LUSC	MuTect	FIREVAT	668	53	304	0	4	27	1	0.918429	1	0.95748	0.919403	0.111343	0.107381	0.196153	0.001073	0.001167	0.010108	SBS51	0.06436	SBS51|SBS54	0.0643599486241274|0.0469829268686799	SBS51	0.065588	SBS51|SBS54	0.0655882823282999|0.0417931003649171	SBS46	0.196153	SBS46|SBS59	0.196153434725531|0
TCGA-85-8277-01A-11D-2293-08	LUSC	MuTect	MUT	570	25	271	4	6	11	0.985455	0.960993	0.6	0.97307	0.94863	0.0495966	0.0561998	0.140905	0.002521	0.003201	0.00551	SBS27	0.049597	SBS27	0.049597	SBS27	0.0562	SBS27	0.0562	SBS58	0.140905	SBS58	0.140905
TCGA-85-8277-01A-11D-2293-08	LUSC	MuTect	LAN	534	61	265	4	6	17	0.98513	0.939716	0.6	0.961887	0.928082	0.0495966	0.0561998	0.140905	0.002521	0.003201	0.00551	SBS27	0.049597	SBS27	0.049597	SBS27	0.0562	SBS27	0.0562	SBS58	0.140905	SBS58	0.140905
TCGA-85-8277-01A-11D-2293-08	LUSC	MuTect	VAR	544	51	272	10	0	10	0.964539	0.964539	0	0.964539	0.931507	0.0495966	0.0561998	0.140905	0.002521	0.003201	0.00551	SBS27	0.049597	SBS27	0.049597	SBS27	0.0562	SBS27	0.0562	SBS58	0.140905	SBS58	0.140905
TCGA-85-8277-01A-11D-2293-08	LUSC	MuTect	FIREVAT	500	95	263	4	6	19	0.985019	0.932624	0.6	0.958106	0.921233	0.0495966	0.0561998	0.140905	0.002521	0.003201	0.00551	SBS27	0.049597	SBS27	0.049597	SBS27	0.0562	SBS27	0.0562	SBS58	0.140905	SBS58	0.140905
TCGA-AG-A002-01A-01W-A00K-09	READ	MuTect	MUT	54848	5	16158	182	0	3	0.988862	0.999814	0	0.994308	0.98868	0.061125	0.0600304	0.28471	0.00057	0.000567	0.00342	SBS57	0.061125	SBS57	0.061125	SBS57	0.06003	SBS57	0.06003	SBS58	0.176619	SBS57|SBS58	0.108091168354182|0.176618965562782
TCGA-AG-A002-01A-01W-A00K-09	READ	MuTect	LAN	50190	4663	15096	156	26	1065	0.989772	0.934101	0.142857	0.961131	0.925289	0.061125	0.0600304	0.28471	0.00057	0.000567	0.00342	SBS57	0.061125	SBS57	0.061125	SBS57	0.06003	SBS57	0.06003	SBS58	0.176619	SBS57|SBS58	0.108091168354182|0.176618965562782
TCGA-AG-A002-01A-01W-A00K-09	READ	MuTect	VAR	47253	7600	15369	160	22	792	0.989697	0.950993	0.120879	0.969959	0.941749	0.061125	0.0600304	0.28471	0.00057	0.000567	0.00342	SBS57	0.061125	SBS57	0.061125	SBS57	0.06003	SBS57	0.06003	SBS58	0.176619	SBS57|SBS58	0.108091168354182|0.176618965562782
TCGA-AG-A002-01A-01W-A00K-09	READ	MuTect	FIREVAT	54800	53	16154	170	12	7	0.989586	0.999567	0.0659341	0.994551	0.98917	0.061125	0.0600304	0.28471	0.00057	0.000567	0.00342	SBS57	0.061125	SBS57	0.061125	SBS57	0.06003	SBS57	0.06003	SBS58	0.176619	SBS57|SBS58	0.108091168354182|0.176618965562782
TCGA-EI-6917-01A-11D-1924-10	READ	MuTect	MUT	14211	3	6449	18	0	0	0.997217	1	0	0.998606	0.997217	0	0	0.190345	0.000252	0.000356	0.017097	NA	NA	NA	NA	NA	NA	NA	NA	SBS46	0.190345	SBS46	0.190345
TCGA-EI-6917-01A-11D-1924-10	READ	MuTect	LAN	13277	937	6111	15	3	338	0.997551	0.947589	0.166667	0.971928	0.945415	0	0	0.190345	0.000252	0.000356	0.017097	NA	NA	NA	NA	NA	NA	NA	NA	SBS46	0.190345	SBS46	0.190345
TCGA-EI-6917-01A-11D-1924-10	READ	MuTect	VAR	13378	836	6365	17	1	84	0.997336	0.986975	0.0555556	0.992128	0.984382	0	0	0.190345	0.000252	0.000356	0.017097	NA	NA	NA	NA	NA	NA	NA	NA	SBS46	0.190345	SBS46	0.190345
TCGA-EI-6917-01A-11D-1924-10	READ	MuTect	FIREVAT	13415	799	6145	18	0	304	0.997079	0.952861	0	0.974469	0.950209	0	0	0.190345	0.000252	0.000356	0.017097	NA	NA	NA	NA	NA	NA	NA	NA	SBS46	0.190345	SBS46	0.190345
TCGA-F5-6814-01A-31D-1924-10	READ	MuTect	MUT	26107	9	11056	102	0	5	0.990859	0.999548	0	0.995184	0.990415	0.116368	0.118327	0.233979	0.000447	0.000773	0.01996	SBS57	0.075265	SBS46|SBS57	0.0411029419451269|0.0752654579563934	SBS57	0.08185	SBS46|SBS57	0.0364767482517771|0.0818502723589762	SBS54	0.233979	SBS54|SBS58	0.233978793561387|0
TCGA-F5-6814-01A-31D-1924-10	READ	MuTect	LAN	23554	2562	10170	87	15	891	0.991518	0.919447	0.147059	0.954123	0.912389	0.116368	0.118327	0.233979	0.000447	0.000773	0.01996	SBS57	0.075265	SBS46|SBS57	0.0411029419451269|0.0752654579563934	SBS57	0.08185	SBS46|SBS57	0.0364767482517771|0.0818502723589762	SBS54	0.233979	SBS54|SBS58	0.233978793561387|0
TCGA-F5-6814-01A-31D-1924-10	READ	MuTect	VAR	23205	2911	10585	97	5	476	0.990919	0.956966	0.0490196	0.973647	0.94867	0.116368	0.118327	0.233979	0.000447	0.000773	0.01996	SBS57	0.075265	SBS46|SBS57	0.0411029419451269|0.0752654579563934	SBS57	0.08185	SBS46|SBS57	0.0364767482517771|0.0818502723589762	SBS54	0.233979	SBS54|SBS58	0.233978793561387|0
TCGA-F5-6814-01A-31D-1924-10	READ	MuTect	FIREVAT	25551	565	10805	98	4	256	0.991012	0.976856	0.0392157	0.983883	0.968288	0.116368	0.118327	0.233979	0.000447	0.000773	0.01996	SBS57	0.075265	SBS46|SBS57	0.0411029419451269|0.0752654579563934	SBS57	0.08185	SBS46|SBS57	0.0364767482517771|0.0818502723589762	SBS54	0.233979	SBS54|SBS58	0.233978793561387|0
TCGA-D3-A1Q5-06A-11D-A196-08	SKCM	MuTect	MUT	891	28	438	5	3	18	0.988713	0.960526	0.375	0.974416	0.950431	0.048715	0.0442485	0.415517	0.001523	0.001535	0.009975	SBS45	0.048715	SBS45	0.048715	SBS53	0.044249	SBS53	0.044249	SBS50	0.415517	SBS50	0.415517
TCGA-D3-A1Q5-06A-11D-A196-08	SKCM	MuTect	LAN	793	126	408	5	3	48	0.987893	0.894737	0.375	0.93901	0.885776	0.048715	0.0442485	0.415517	0.001523	0.001535	0.009975	SBS45	0.048715	SBS45	0.048715	SBS53	0.044249	SBS53	0.044249	SBS50	0.415517	SBS50	0.415517
TCGA-D3-A1Q5-06A-11D-A196-08	SKCM	MuTect	VAR	785	134	417	7	1	39	0.983491	0.914474	0.125	0.947727	0.900862	0.048715	0.0442485	0.415517	0.001523	0.001535	0.009975	SBS45	0.048715	SBS45	0.048715	SBS53	0.044249	SBS53	0.044249	SBS50	0.415517	SBS50	0.415517
TCGA-D3-A1Q5-06A-11D-A196-08	SKCM	MuTect	FIREVAT	849	70	429	4	4	27	0.990762	0.940789	0.5	0.965129	0.93319	0.048715	0.0442485	0.415517	0.001523	0.001535	0.009975	SBS45	0.048715	SBS45	0.048715	SBS53	0.044249	SBS53	0.044249	SBS50	0.415517	SBS50	0.415517
TCGA-D9-A148-06A-11D-A19A-08	SKCM	MuTect	MUT	711	45	354	9	6	11	0.975207	0.969863	0.4	0.972527	0.947368	0.342032	0.283371	0.870464	0.00169	0.002895	0.005819	SBS58	0.199687	SBS49|SBS53|SBS58	0.0506435590082208|0.0917010307695486|0.199687388905134	SBS58	0.283371	SBS58	0.283371	SBS53	0.50808	SBS49|SBS53	0.362383666677684|0.508080101032775
TCGA-D9-A148-06A-11D-A19A-08	SKCM	MuTect	LAN	655	101	337	9	6	28	0.973988	0.923288	0.4	0.947961	0.902632	0.342032	0.283371	0.870464	0.00169	0.002895	0.005819	SBS58	0.199687	SBS49|SBS53|SBS58	0.0506435590082208|0.0917010307695486|0.199687388905134	SBS58	0.283371	SBS58	0.283371	SBS53	0.50808	SBS49|SBS53	0.362383666677684|0.508080101032775
TCGA-D9-A148-06A-11D-A19A-08	SKCM	MuTect	VAR	640	116	328	15	0	37	0.956268	0.89863	0	0.926554	0.863158	0.342032	0.283371	0.870464	0.00169	0.002895	0.005819	SBS58	0.199687	SBS49|SBS53|SBS58	0.0506435590082208|0.0917010307695486|0.199687388905134	SBS58	0.283371	SBS58	0.283371	SBS53	0.50808	SBS49|SBS53	0.362383666677684|0.508080101032775
TCGA-D9-A148-06A-11D-A19A-08	SKCM	MuTect	FIREVAT	697	59	352	2	13	13	0.99435	0.964384	0.866667	0.979138	0.960526	0.342032	0.283371	0.870464	0.00169	0.002895	0.005819	SBS58	0.199687	SBS49|SBS53|SBS58	0.0506435590082208|0.0917010307695486|0.199687388905134	SBS58	0.283371	SBS58	0.283371	SBS53	0.50808	SBS49|SBS53	0.362383666677684|0.508080101032775
TCGA-DA-A1HV-06A-21D-A196-08	SKCM	MuTect	MUT	3317	65	1739	1	1	36	0.999425	0.979718	0.5	0.989474	0.979178	0.105123	0.0890509	0.252708	0.000538	0.000437	0.004928	SBS58	0.105123	SBS58	0.105123	SBS58	0.058735	SBS57|SBS58	0.0303158481811526|0.0587350800459156	SBS58	0.252708	SBS58	0.252708
TCGA-DA-A1HV-06A-21D-A196-08	SKCM	MuTect	LAN	3027	355	1667	1	1	108	0.9994	0.939155	0.5	0.968342	0.938661	0.105123	0.0890509	0.252708	0.000538	0.000437	0.004928	SBS58	0.105123	SBS58	0.105123	SBS58	0.058735	SBS57|SBS58	0.0303158481811526|0.0587350800459156	SBS58	0.252708	SBS58	0.252708
TCGA-DA-A1HV-06A-21D-A196-08	SKCM	MuTect	VAR	2752	630	1591	2	0	184	0.998745	0.896338	0	0.944774	0.895329	0.105123	0.0890509	0.252708	0.000538	0.000437	0.004928	SBS58	0.105123	SBS58	0.105123	SBS58	0.058735	SBS57|SBS58	0.0303158481811526|0.0587350800459156	SBS58	0.252708	SBS58	0.252708
TCGA-DA-A1HV-06A-21D-A196-08	SKCM	MuTect	FIREVAT	3156	226	1707	1	1	68	0.999415	0.96169	0.5	0.980189	0.961171	0.105123	0.0890509	0.252708	0.000538	0.000437	0.004928	SBS58	0.105123	SBS58	0.105123	SBS58	0.058735	SBS57|SBS58	0.0303158481811526|0.0587350800459156	SBS58	0.252708	SBS58	0.252708
TCGA-DA-A1HW-06A-11D-A19A-08	SKCM	MuTect	MUT	846	31	410	4	3	19	0.990338	0.955711	0.428571	0.972716	0.947248	0.149061	0.130965	0.504844	0.000413	0.00053	0.008334	SBS58	0.051111	SBS46|SBS52|SBS57|SBS58	0.0341595010684683|0.0364075578636159|0.0273823551858715|0.0511111558991812	SBS58	0.084621	SBS46|SBS58	0.0463443010872598|0.0846210276553917	SBS57	0.457355	SBS49|SBS57	0.047488892330968|0.457355065305837
TCGA-DA-A1HW-06A-11D-A19A-08	SKCM	MuTect	LAN	800	77	404	4	3	25	0.990196	0.941725	0.428571	0.965352	0.933486	0.149061	0.130965	0.504844	0.000413	0.00053	0.008334	SBS58	0.051111	SBS46|SBS52|SBS57|SBS58	0.0341595010684683|0.0364075578636159|0.0273823551858715|0.0511111558991812	SBS58	0.084621	SBS46|SBS58	0.0463443010872598|0.0846210276553917	SBS57	0.457355	SBS49|SBS57	0.047488892330968|0.457355065305837
TCGA-DA-A1HW-06A-11D-A19A-08	SKCM	MuTect	VAR	803	74	412	7	0	17	0.983294	0.960373	0	0.971698	0.944954	0.149061	0.130965	0.504844	0.000413	0.00053	0.008334	SBS58	0.051111	SBS46|SBS52|SBS57|SBS58	0.0341595010684683|0.0364075578636159|0.0273823551858715|0.0511111558991812	SBS58	0.084621	SBS46|SBS58	0.0463443010872598|0.0846210276553917	SBS57	0.457355	SBS49|SBS57	0.047488892330968|0.457355065305837
TCGA-DA-A1HW-06A-11D-A19A-08	SKCM	MuTect	FIREVAT	838	39	409	1	6	20	0.997561	0.95338	0.857143	0.97497	0.951835	0.149061	0.130965	0.504844	0.000413	0.00053	0.008334	SBS58	0.051111	SBS46|SBS52|SBS57|SBS58	0.0341595010684683|0.0364075578636159|0.0273823551858715|0.0511111558991812	SBS58	0.084621	SBS46|SBS58	0.0463443010872598|0.0846210276553917	SBS57	0.457355	SBS49|SBS57	0.047488892330968|0.457355065305837
TCGA-DA-A1HY-06A-11D-A19A-08	SKCM	MuTect	MUT	1944	1	976	6	1	0	0.99389	1	0.142857	0.996936	0.993896	0.0568865	0.0537759	0.344053	0.001638	0.00183	0.009234	SBS50	0.040455	SBS46|SBS50|SBS56	0.0164319377874688|0.0404545506746953|0	SBS50	0.040775	SBS46|SBS50|SBS57	0.0130012907091348|0.0407746267381741|0	SBS58	0.344053	SBS58	0.344053
TCGA-DA-A1HY-06A-11D-A19A-08	SKCM	MuTect	LAN	1725	220	913	4	3	63	0.995638	0.935451	0.428571	0.964606	0.931841	0.0568865	0.0537759	0.344053	0.001638	0.00183	0.009234	SBS50	0.040455	SBS46|SBS50|SBS56	0.0164319377874688|0.0404545506746953|0	SBS50	0.040775	SBS46|SBS50|SBS57	0.0130012907091348|0.0407746267381741|0	SBS58	0.344053	SBS58	0.344053
TCGA-DA-A1HY-06A-11D-A19A-08	SKCM	MuTect	VAR	1699	246	923	7	0	53	0.992473	0.945697	0	0.96852	0.938962	0.0568865	0.0537759	0.344053	0.001638	0.00183	0.009234	SBS50	0.040455	SBS46|SBS50|SBS56	0.0164319377874688|0.0404545506746953|0	SBS50	0.040775	SBS46|SBS50|SBS57	0.0130012907091348|0.0407746267381741|0	SBS58	0.344053	SBS58	0.344053
TCGA-DA-A1HY-06A-11D-A19A-08	SKCM	MuTect	FIREVAT	1871	74	940	3	4	36	0.996819	0.963115	0.571429	0.979677	0.960326	0.0568865	0.0537759	0.344053	0.001638	0.00183	0.009234	SBS50	0.040455	SBS46|SBS50|SBS56	0.0164319377874688|0.0404545506746953|0	SBS50	0.040775	SBS46|SBS50|SBS57	0.0130012907091348|0.0407746267381741|0	SBS58	0.344053	SBS58	0.344053
TCGA-DA-A1I0-06A-11D-A20D-08	SKCM	MuTect	MUT	1280	31	616	6	1	11	0.990354	0.982456	0.142857	0.986389	0.973186	0.0698778	0.0676382	0.265156	0.000345	0.000395	0.004311	SBS58	0.043589	SBS46|SBS58	0.0262887158129717|0.0435890682612435	SBS58	0.03537	SBS46|SBS58	0.0322685228456479|0.0353696929028618	SBS58	0.265156	SBS58	0.265156
TCGA-DA-A1I0-06A-11D-A20D-08	SKCM	MuTect	LAN	1223	88	612	4	3	15	0.993506	0.976077	0.428571	0.984714	0.970032	0.0698778	0.0676382	0.265156	0.000345	0.000395	0.004311	SBS58	0.043589	SBS46|SBS58	0.0262887158129717|0.0435890682612435	SBS58	0.03537	SBS46|SBS58	0.0322685228456479|0.0353696929028618	SBS58	0.265156	SBS58	0.265156
TCGA-DA-A1I0-06A-11D-A20D-08	SKCM	MuTect	VAR	1253	58	618	7	0	9	0.9888	0.985646	0	0.98722	0.974763	0.0698778	0.0676382	0.265156	0.000345	0.000395	0.004311	SBS58	0.043589	SBS46|SBS58	0.0262887158129717|0.0435890682612435	SBS58	0.03537	SBS46|SBS58	0.0322685228456479|0.0353696929028618	SBS58	0.265156	SBS58	0.265156
TCGA-DA-A1I0-06A-11D-A20D-08	SKCM	MuTect	FIREVAT	1236	75	612	3	4	15	0.995122	0.976077	0.571429	0.985507	0.971609	0.0698778	0.0676382	0.265156	0.000345	0.000395	0.004311	SBS58	0.043589	SBS46|SBS58	0.0262887158129717|0.0435890682612435	SBS58	0.03537	SBS46|SBS58	0.0322685228456479|0.0353696929028618	SBS58	0.265156	SBS58	0.265156
TCGA-DA-A1IC-06A-11D-A197-08	SKCM	MuTect	MUT	2552	106	1234	7	1	58	0.994359	0.955108	0.125	0.974339	0.95	0.0778678	0.0725703	0	0.000833	0.000798	0.070071	SBS57	0.077868	SBS57	0.077868	SBS57	0.07257	SBS57	0.07257	NA	NA	NA	NA
TCGA-DA-A1IC-06A-11D-A197-08	SKCM	MuTect	LAN	2417	241	1207	7	1	85	0.994234	0.934211	0.125	0.963288	0.929231	0.0778678	0.0725703	0	0.000833	0.000798	0.070071	SBS57	0.077868	SBS57	0.077868	SBS57	0.07257	SBS57	0.07257	NA	NA	NA	NA
TCGA-DA-A1IC-06A-11D-A197-08	SKCM	MuTect	VAR	2319	339	1213	8	0	79	0.993448	0.938854	0	0.96538	0.933077	0.0778678	0.0725703	0	0.000833	0.000798	0.070071	SBS57	0.077868	SBS57	0.077868	SBS57	0.07257	SBS57	0.07257	NA	NA	NA	NA
TCGA-DA-A1IC-06A-11D-A197-08	SKCM	MuTect	FIREVAT	2545	113	1233	4	4	59	0.996766	0.954334	0.5	0.975089	0.951538	0.0778678	0.0725703	0	0.000833	0.000798	0.070071	SBS57	0.077868	SBS57	0.077868	SBS57	0.07257	SBS57	0.07257	NA	NA	NA	NA
TCGA-DA-A3F3-06A-11D-A20D-08	SKCM	MuTect	MUT	703	16	360	2	2	9	0.994475	0.97561	0.5	0.984952	0.970509	0.159301	0.13324	0.114573	0.000909	0.000655	0.002428	SBS58	0.08566	SBS46|SBS58	0.073641232551356|0.0856600384331311	SBS58	0.056567	SBS46|SBS57|SBS58	0.0407263544485663|0.0359471279996985|0.0565667507747028	SBS46	0.114573	SBS46	0.114573
TCGA-DA-A3F3-06A-11D-A20D-08	SKCM	MuTect	LAN	638	81	341	2	2	28	0.994169	0.924119	0.5	0.957865	0.919571	0.159301	0.13324	0.114573	0.000909	0.000655	0.002428	SBS58	0.08566	SBS46|SBS58	0.073641232551356|0.0856600384331311	SBS58	0.056567	SBS46|SBS57|SBS58	0.0407263544485663|0.0359471279996985|0.0565667507747028	SBS46	0.114573	SBS46	0.114573
TCGA-DA-A3F3-06A-11D-A20D-08	SKCM	MuTect	VAR	577	142	331	4	0	38	0.98806	0.897019	0	0.940341	0.887399	0.159301	0.13324	0.114573	0.000909	0.000655	0.002428	SBS58	0.08566	SBS46|SBS58	0.073641232551356|0.0856600384331311	SBS58	0.056567	SBS46|SBS57|SBS58	0.0407263544485663|0.0359471279996985|0.0565667507747028	SBS46	0.114573	SBS46	0.114573
TCGA-DA-A3F3-06A-11D-A20D-08	SKCM	MuTect	FIREVAT	656	63	358	2	2	11	0.994444	0.97019	0.5	0.982167	0.965147	0.159301	0.13324	0.114573	0.000909	0.000655	0.002428	SBS58	0.08566	SBS46|SBS58	0.073641232551356|0.0856600384331311	SBS58	0.056567	SBS46|SBS57|SBS58	0.0407263544485663|0.0359471279996985|0.0565667507747028	SBS46	0.114573	SBS46	0.114573
TCGA-DA-A3F5-06A-11D-A20D-08	SKCM	MuTect	MUT	798	19	388	8	0	10	0.979798	0.974874	0	0.97733	0.955665	0.101303	0.101492	0.128948	0.000638	0.000838	0.005956	SBS58	0.047319	SBS27|SBS45|SBS58	0.0270689609017322|0.0269147648212269|0.0473187767208036	SBS58	0.050574	SBS27|SBS45|SBS58	0.0293344434912292|0.0215838548829849|0.0505735303995521	SBS53	0.128948	SBS53	0.128948
TCGA-DA-A3F5-06A-11D-A20D-08	SKCM	MuTect	LAN	766	51	387	5	3	11	0.987245	0.972362	0.375	0.979747	0.960591	0.101303	0.101492	0.128948	0.000638	0.000838	0.005956	SBS58	0.047319	SBS27|SBS45|SBS58	0.0270689609017322|0.0269147648212269|0.0473187767208036	SBS58	0.050574	SBS27|SBS45|SBS58	0.0293344434912292|0.0215838548829849|0.0505735303995521	SBS53	0.128948	SBS53	0.128948
TCGA-DA-A3F5-06A-11D-A20D-08	SKCM	MuTect	VAR	746	71	391	8	0	7	0.97995	0.982412	0	0.981179	0.963054	0.101303	0.101492	0.128948	0.000638	0.000838	0.005956	SBS58	0.047319	SBS27|SBS45|SBS58	0.0270689609017322|0.0269147648212269|0.0473187767208036	SBS58	0.050574	SBS27|SBS45|SBS58	0.0293344434912292|0.0215838548829849|0.0505735303995521	SBS53	0.128948	SBS53	0.128948
TCGA-DA-A3F5-06A-11D-A20D-08	SKCM	MuTect	FIREVAT	762	55	378	3	5	20	0.992126	0.949749	0.625	0.970475	0.94335	0.101303	0.101492	0.128948	0.000638	0.000838	0.005956	SBS58	0.047319	SBS27|SBS45|SBS58	0.0270689609017322|0.0269147648212269|0.0473187767208036	SBS58	0.050574	SBS27|SBS45|SBS58	0.0293344434912292|0.0215838548829849|0.0505735303995521	SBS53	0.128948	SBS53	0.128948
TCGA-DA-A3F8-06A-11D-A20D-08	SKCM	MuTect	MUT	2732	73	1319	9	3	40	0.993223	0.970567	0.25	0.981764	0.96426	0.0750468	0.0682231	0.159134	0.000963	0.001015	0.003674	SBS50	0.034683	SBS46|SBS50|SBS58|SBS59	0.0104367964870759|0.0346834163871628|0.0299265440322721|0	SBS50	0.035283	SBS46|SBS50|SBS58|SBS59	0.0110422440626295|0.0352831319944411|0.0218976760533586|0	SBS58	0.159134	SBS58	0.159134
TCGA-DA-A3F8-06A-11D-A20D-08	SKCM	MuTect	LAN	2671	134	1314	8	4	45	0.993949	0.966887	0.333333	0.980231	0.961342	0.0750468	0.0682231	0.159134	0.000963	0.001015	0.003674	SBS50	0.034683	SBS46|SBS50|SBS58|SBS59	0.0104367964870759|0.0346834163871628|0.0299265440322721|0	SBS50	0.035283	SBS46|SBS50|SBS58|SBS59	0.0110422440626295|0.0352831319944411|0.0218976760533586|0	SBS58	0.159134	SBS58	0.159134
TCGA-DA-A3F8-06A-11D-A20D-08	SKCM	MuTect	VAR	2738	67	1350	10	2	9	0.992647	0.993377	0.166667	0.993012	0.986142	0.0750468	0.0682231	0.159134	0.000963	0.001015	0.003674	SBS50	0.034683	SBS46|SBS50|SBS58|SBS59	0.0104367964870759|0.0346834163871628|0.0299265440322721|0	SBS50	0.035283	SBS46|SBS50|SBS58|SBS59	0.0110422440626295|0.0352831319944411|0.0218976760533586|0	SBS58	0.159134	SBS58	0.159134
TCGA-DA-A3F8-06A-11D-A20D-08	SKCM	MuTect	FIREVAT	2650	155	1290	8	4	69	0.993837	0.949227	0.333333	0.97102	0.943837	0.0750468	0.0682231	0.159134	0.000963	0.001015	0.003674	SBS50	0.034683	SBS46|SBS50|SBS58|SBS59	0.0104367964870759|0.0346834163871628|0.0299265440322721|0	SBS50	0.035283	SBS46|SBS50|SBS58|SBS59	0.0110422440626295|0.0352831319944411|0.0218976760533586|0	SBS58	0.159134	SBS58	0.159134
TCGA-EB-A24D-01A-11D-A197-08	SKCM	MuTect	MUT	1384	43	747	6	4	18	0.992032	0.976471	0.4	0.98419	0.969032	0.175741	0.154464	0.650395	0.00112	0.001168	0.004828	SBS58	0.111227	SBS46|SBS49|SBS50|SBS58	0.0173879892346049|0.0229693451264825|0.0241572093846362|0.111226601311722	SBS58	0.117271	SBS46|SBS50|SBS58	0.0141310975976587|0.0230615328909596|0.117270994296512	SBS49	0.420799	SBS49|SBS57	0.420798706115478|0.229596215210472
TCGA-EB-A24D-01A-11D-A197-08	SKCM	MuTect	LAN	1247	180	711	6	4	54	0.991632	0.929412	0.4	0.959514	0.922581	0.175741	0.154464	0.650395	0.00112	0.001168	0.004828	SBS58	0.111227	SBS46|SBS49|SBS50|SBS58	0.0173879892346049|0.0229693451264825|0.0241572093846362|0.111226601311722	SBS58	0.117271	SBS46|SBS50|SBS58	0.0141310975976587|0.0230615328909596|0.117270994296512	SBS49	0.420799	SBS49|SBS57	0.420798706115478|0.229596215210472
TCGA-EB-A24D-01A-11D-A197-08	SKCM	MuTect	VAR	1217	210	691	10	0	74	0.985735	0.903268	0	0.942701	0.891613	0.175741	0.154464	0.650395	0.00112	0.001168	0.004828	SBS58	0.111227	SBS46|SBS49|SBS50|SBS58	0.0173879892346049|0.0229693451264825|0.0241572093846362|0.111226601311722	SBS58	0.117271	SBS46|SBS50|SBS58	0.0141310975976587|0.0230615328909596|0.117270994296512	SBS49	0.420799	SBS49|SBS57	0.420798706115478|0.229596215210472
TCGA-EB-A24D-01A-11D-A197-08	SKCM	MuTect	FIREVAT	1366	61	745	1	9	20	0.99866	0.973856	0.9	0.986102	0.972903	0.175741	0.154464	0.650395	0.00112	0.001168	0.004828	SBS58	0.111227	SBS46|SBS49|SBS50|SBS58	0.0173879892346049|0.0229693451264825|0.0241572093846362|0.111226601311722	SBS58	0.117271	SBS46|SBS50|SBS58	0.0141310975976587|0.0230615328909596|0.117270994296512	SBS49	0.420799	SBS49|SBS57	0.420798706115478|0.229596215210472
TCGA-EE-A185-06A-11D-A196-08	SKCM	MuTect	MUT	507	0	257	0	0	0	1	1	NaN	1	1	NA	NA	NA	NA	NA	NA	NA	NA	NA	NA	NA	NA	NA	NA	NA	NA	NA	NA
TCGA-EE-A185-06A-11D-A196-08	SKCM	MuTect	LAN	405	102	213	0	0	44	1	0.828794	NaN	0.906383	0.828794	NA	NA	NA	NA	NA	NA	NA	NA	NA	NA	NA	NA	NA	NA	NA	NA	NA	NA
TCGA-EE-A185-06A-11D-A196-08	SKCM	MuTect	VAR	375	132	211	0	0	46	1	0.821012	NaN	0.901709	0.821012	NA	NA	NA	NA	NA	NA	NA	NA	NA	NA	NA	NA	NA	NA	NA	NA	NA	NA
TCGA-EE-A185-06A-11D-A196-08	SKCM	MuTect	FIREVAT	507	0	257	0	0	0	1	1	NaN	1	1	NA	NA	NA	NA	NA	NA	NA	NA	NA	NA	NA	NA	NA	NA	NA	NA	NA	NA
TCGA-EE-A29B-06A-11D-A197-08	SKCM	MuTect	MUT	1367	54	687	1	0	37	0.998547	0.948895	0	0.973088	0.947586	0.111033	0.106601	0.155882	0.001092	0.000676	0.006646	SBS58	0.111033	SBS58	0.111033	SBS58	0.048595	SBS46|SBS55|SBS58	0.0401069389563102|0.0178988304547622|0.0485949963076086	SBS50	0.155882	SBS50	0.155882
TCGA-EE-A29B-06A-11D-A197-08	SKCM	MuTect	LAN	1234	187	651	1	0	73	0.998466	0.899171	0	0.946221	0.897931	0.111033	0.106601	0.155882	0.001092	0.000676	0.006646	SBS58	0.111033	SBS58	0.111033	SBS58	0.048595	SBS46|SBS55|SBS58	0.0401069389563102|0.0178988304547622|0.0485949963076086	SBS50	0.155882	SBS50	0.155882
TCGA-EE-A29B-06A-11D-A197-08	SKCM	MuTect	VAR	1132	289	648	1	0	76	0.998459	0.895028	0	0.943918	0.893793	0.111033	0.106601	0.155882	0.001092	0.000676	0.006646	SBS58	0.111033	SBS58	0.111033	SBS58	0.048595	SBS46|SBS55|SBS58	0.0401069389563102|0.0178988304547622|0.0485949963076086	SBS50	0.155882	SBS50	0.155882
TCGA-EE-A29B-06A-11D-A197-08	SKCM	MuTect	FIREVAT	1317	104	677	1	0	47	0.998525	0.935083	0	0.965763	0.933793	0.111033	0.106601	0.155882	0.001092	0.000676	0.006646	SBS58	0.111033	SBS58	0.111033	SBS58	0.048595	SBS46|SBS55|SBS58	0.0401069389563102|0.0178988304547622|0.0485949963076086	SBS50	0.155882	SBS50	0.155882
TCGA-EE-A2A0-06A-11D-A196-08	SKCM	MuTect	MUT	808	33	441	7	7	18	0.984375	0.960784	0.5	0.972437	0.947146	0.12199	0.132696	0.226024	0.002634	0.003492	0.010222	SBS50	0.109782	SBS49|SBS50	0.0122082057617771|0.109781851192764	SBS50	0.132696	SBS50|SBS54	0.132695831044661|0	SBS58	0.15365	SBS49|SBS58|SBS59	0.072373867075704|0.153650030956183|0
TCGA-EE-A2A0-06A-11D-A196-08	SKCM	MuTect	LAN	783	58	437	7	7	22	0.984234	0.95207	0.5	0.967885	0.938689	0.12199	0.132696	0.226024	0.002634	0.003492	0.010222	SBS50	0.109782	SBS49|SBS50	0.0122082057617771|0.109781851192764	SBS50	0.132696	SBS50|SBS54	0.132695831044661|0	SBS58	0.15365	SBS49|SBS58|SBS59	0.072373867075704|0.153650030956183|0
TCGA-EE-A2A0-06A-11D-A196-08	SKCM	MuTect	VAR	831	10	458	14	0	1	0.970339	0.997821	0	0.983888	0.968288	0.12199	0.132696	0.226024	0.002634	0.003492	0.010222	SBS50	0.109782	SBS49|SBS50	0.0122082057617771|0.109781851192764	SBS50	0.132696	SBS50|SBS54	0.132695831044661|0	SBS58	0.15365	SBS49|SBS58|SBS59	0.072373867075704|0.153650030956183|0
TCGA-EE-A2A0-06A-11D-A196-08	SKCM	MuTect	FIREVAT	789	52	436	4	10	23	0.990909	0.949891	0.714286	0.969967	0.942918	0.12199	0.132696	0.226024	0.002634	0.003492	0.010222	SBS50	0.109782	SBS49|SBS50	0.0122082057617771|0.109781851192764	SBS50	0.132696	SBS50|SBS54	0.132695831044661|0	SBS58	0.15365	SBS49|SBS58|SBS59	0.072373867075704|0.153650030956183|0
TCGA-EE-A2GN-06A-11D-A196-08	SKCM	MuTect	MUT	896	73	499	5	11	35	0.990079	0.934457	0.6875	0.961464	0.927273	0	0.102493	0.408312	0.004473	0.001042	0.012028	NA	NA	NA	NA	SBS58	0.064633	SBS57|SBS58	0.0378598167958135|0.0646332151544143	SBS45	0.221222	SBS45|SBS49|SBS59	0.221221613136533|0.18709061589257|0
TCGA-EE-A2GN-06A-11D-A196-08	SKCM	MuTect	LAN	808	161	463	5	11	71	0.989316	0.867041	0.6875	0.924152	0.861818	0	0.102493	0.408312	0.004473	0.001042	0.012028	NA	NA	NA	NA	SBS58	0.064633	SBS57|SBS58	0.0378598167958135|0.0646332151544143	SBS45	0.221222	SBS45|SBS49|SBS59	0.221221613136533|0.18709061589257|0
TCGA-EE-A2GN-06A-11D-A196-08	SKCM	MuTect	VAR	777	192	456	16	0	78	0.966102	0.853933	0	0.906561	0.829091	0	0.102493	0.408312	0.004473	0.001042	0.012028	NA	NA	NA	NA	SBS58	0.064633	SBS57|SBS58	0.0378598167958135|0.0646332151544143	SBS45	0.221222	SBS45|SBS49|SBS59	0.221221613136533|0.18709061589257|0
TCGA-EE-A2GN-06A-11D-A196-08	SKCM	MuTect	FIREVAT	891	78	499	1	15	35	0.998	0.934457	0.9375	0.965184	0.934545	0	0.102493	0.408312	0.004473	0.001042	0.012028	NA	NA	NA	NA	SBS58	0.064633	SBS57|SBS58	0.0378598167958135|0.0646332151544143	SBS45	0.221222	SBS45|SBS49|SBS59	0.221221613136533|0.18709061589257|0
TCGA-EE-A2GT-06A-12D-A197-08	SKCM	MuTect	MUT	747	1	386	15	0	1	0.962594	0.997416	0	0.979695	0.960199	0.272208	0.205103	1	0.002162	0.002528	0.473351	SBS49	0.152734	SBS49|SBS53	0.152733680783743|0.119474283837555	SBS53	0.123644	SBS49|SBS53	0.0814582965115726|0.123644263702891	SBS49	1	SBS49	1
TCGA-EE-A2GT-06A-12D-A197-08	SKCM	MuTect	LAN	657	91	362	8	7	25	0.978378	0.935401	0.466667	0.956407	0.91791	0.272208	0.205103	1	0.002162	0.002528	0.473351	SBS49	0.152734	SBS49|SBS53	0.152733680783743|0.119474283837555	SBS53	0.123644	SBS49|SBS53	0.0814582965115726|0.123644263702891	SBS49	1	SBS49	1
TCGA-EE-A2GT-06A-12D-A197-08	SKCM	MuTect	VAR	725	23	385	15	0	2	0.9625	0.994832	0	0.978399	0.957711	0.272208	0.205103	1	0.002162	0.002528	0.473351	SBS49	0.152734	SBS49|SBS53	0.152733680783743|0.119474283837555	SBS53	0.123644	SBS49|SBS53	0.0814582965115726|0.123644263702891	SBS49	1	SBS49	1
TCGA-EE-A2GT-06A-12D-A197-08	SKCM	MuTect	FIREVAT	732	16	387	4	11	0	0.98977	1	0.733333	0.994859	0.99005	0.272208	0.205103	1	0.002162	0.002528	0.473351	SBS49	0.152734	SBS49|SBS53	0.152733680783743|0.119474283837555	SBS53	0.123644	SBS49|SBS53	0.0814582965115726|0.123644263702891	SBS49	1	SBS49	1
TCGA-EE-A2M5-06A-12D-A197-08	SKCM	MuTect	MUT	4744	165	2446	5	3	93	0.99796	0.963371	0.375	0.980361	0.961523	0.0740214	0.073848	0.18947	0.000456	0.000552	0.004125	SBS58	0.074021	SBS58	0.074021	SBS58	0.073848	SBS58	0.073848	SBS45	0.18947	SBS45	0.18947
TCGA-EE-A2M5-06A-12D-A197-08	SKCM	MuTect	LAN	4564	345	2407	5	3	132	0.997927	0.948011	0.375	0.972329	0.946211	0.0740214	0.073848	0.18947	0.000456	0.000552	0.004125	SBS58	0.074021	SBS58	0.074021	SBS58	0.073848	SBS58	0.073848	SBS45	0.18947	SBS45	0.18947
TCGA-EE-A2M5-06A-12D-A197-08	SKCM	MuTect	VAR	4624	285	2477	8	0	62	0.996781	0.975581	0	0.986067	0.972517	0.0740214	0.073848	0.18947	0.000456	0.000552	0.004125	SBS58	0.074021	SBS58	0.074021	SBS58	0.073848	SBS58	0.073848	SBS45	0.18947	SBS45	0.18947
TCGA-EE-A2M5-06A-12D-A197-08	SKCM	MuTect	FIREVAT	4724	185	2437	5	3	102	0.997952	0.959827	0.375	0.978518	0.95799	0.0740214	0.073848	0.18947	0.000456	0.000552	0.004125	SBS58	0.074021	SBS58	0.074021	SBS58	0.073848	SBS58	0.073848	SBS45	0.18947	SBS45	0.18947
TCGA-EE-A2MI-06A-11D-A197-08	SKCM	MuTect	MUT	2505	92	1273	7	4	52	0.994531	0.960755	0.363636	0.977351	0.955838	0.0584654	0.0527252	0.13031	0.000859	0.001	0.000969	SBS46	0.058465	SBS46	0.058465	SBS46	0.052725	SBS46	0.052725	SBS58	0.103769	SBS57|SBS58	0.0265407754879858|0.103769098871383
TCGA-EE-A2MI-06A-11D-A197-08	SKCM	MuTect	LAN	2383	214	1256	7	4	69	0.994458	0.947925	0.363636	0.970634	0.943114	0.0584654	0.0527252	0.13031	0.000859	0.001	0.000969	SBS46	0.058465	SBS46	0.058465	SBS46	0.052725	SBS46	0.052725	SBS58	0.103769	SBS57|SBS58	0.0265407754879858|0.103769098871383
TCGA-EE-A2MI-06A-11D-A197-08	SKCM	MuTect	VAR	2400	197	1301	10	1	24	0.992372	0.981887	0.0909091	0.987102	0.974551	0.0584654	0.0527252	0.13031	0.000859	0.001	0.000969	SBS46	0.058465	SBS46	0.058465	SBS46	0.052725	SBS46	0.052725	SBS58	0.103769	SBS57|SBS58	0.0265407754879858|0.103769098871383
TCGA-EE-A2MI-06A-11D-A197-08	SKCM	MuTect	FIREVAT	2202	395	1238	5	6	87	0.995977	0.93434	0.545455	0.964174	0.931138	0.0584654	0.0527252	0.13031	0.000859	0.001	0.000969	SBS46	0.058465	SBS46	0.058465	SBS46	0.052725	SBS46	0.052725	SBS58	0.103769	SBS57|SBS58	0.0265407754879858|0.103769098871383
TCGA-EE-A3J5-06A-11D-A20D-08	SKCM	MuTect	MUT	5597	1	2725	21	0	1	0.992353	0.999633	0	0.99598	0.991991	0	0	0.365192	0.001482	0.001394	0.012507	NA	NA	NA	NA	NA	NA	NA	NA	SBS50	0.365192	SBS50	0.365192
TCGA-EE-A3J5-06A-11D-A20D-08	SKCM	MuTect	LAN	5174	424	2606	17	4	120	0.993519	0.955979	0.190476	0.974388	0.950127	0	0	0.365192	0.001482	0.001394	0.012507	NA	NA	NA	NA	NA	NA	NA	NA	SBS50	0.365192	SBS50	0.365192
TCGA-EE-A3J5-06A-11D-A20D-08	SKCM	MuTect	VAR	5137	461	2648	19	2	78	0.992876	0.971387	0.0952381	0.982014	0.964689	0	0	0.365192	0.001482	0.001394	0.012507	NA	NA	NA	NA	NA	NA	NA	NA	SBS50	0.365192	SBS50	0.365192
TCGA-EE-A3J5-06A-11D-A20D-08	SKCM	MuTect	FIREVAT	5391	207	2724	18	3	2	0.993435	0.999266	0.142857	0.996342	0.992719	0	0	0.365192	0.001482	0.001394	0.012507	NA	NA	NA	NA	NA	NA	NA	NA	SBS50	0.365192	SBS50	0.365192
TCGA-EE-A3JI-06A-11D-A21A-08	SKCM	MuTect	MUT	2941	79	1412	13	0	50	0.990877	0.9658	0	0.978178	0.957288	0.123193	0.112938	0.324877	0.00096	0.000961	0.003612	SBS58	0.097263	SBS46|SBS58	0.0259301545509573|0.0972628891478134	SBS58	0.08655	SBS46|SBS58	0.0263881427352018|0.0865497792431481	SBS58	0.324877	SBS58	0.324877
TCGA-EE-A3JI-06A-11D-A21A-08	SKCM	MuTect	LAN	2690	330	1354	13	0	108	0.99049	0.926129	0	0.957229	0.917966	0.123193	0.112938	0.324877	0.00096	0.000961	0.003612	SBS58	0.097263	SBS46|SBS58	0.0259301545509573|0.0972628891478134	SBS58	0.08655	SBS46|SBS58	0.0263881427352018|0.0865497792431481	SBS58	0.324877	SBS58	0.324877
TCGA-EE-A3JI-06A-11D-A21A-08	SKCM	MuTect	VAR	2578	442	1358	13	0	104	0.990518	0.928865	0	0.958701	0.920678	0.123193	0.112938	0.324877	0.00096	0.000961	0.003612	SBS58	0.097263	SBS46|SBS58	0.0259301545509573|0.0972628891478134	SBS58	0.08655	SBS46|SBS58	0.0263881427352018|0.0865497792431481	SBS58	0.324877	SBS58	0.324877
TCGA-EE-A3JI-06A-11D-A21A-08	SKCM	MuTect	FIREVAT	2861	159	1412	11	2	50	0.99227	0.9658	0.153846	0.978856	0.958644	0.123193	0.112938	0.324877	0.00096	0.000961	0.003612	SBS58	0.097263	SBS46|SBS58	0.0259301545509573|0.0972628891478134	SBS58	0.08655	SBS46|SBS58	0.0263881427352018|0.0865497792431481	SBS58	0.324877	SBS58	0.324877
TCGA-ER-A19D-06A-11D-A197-08	SKCM	MuTect	MUT	1266	0	604	7	0	0	0.988543	1	0	0.994239	0.988543	0.128034	0.134298	0.279422	0.000542	0.000982	0.003216	SBS58	0.067521	SBS57|SBS58	0.0605131259927241|0.0675206146658904	SBS57	0.134298	SBS57	0.134298	SBS58	0.279422	SBS58	0.279422
TCGA-ER-A19D-06A-11D-A197-08	SKCM	MuTect	LAN	1139	127	573	4	3	31	0.993068	0.948675	0.428571	0.970364	0.942717	0.128034	0.134298	0.279422	0.000542	0.000982	0.003216	SBS58	0.067521	SBS57|SBS58	0.0605131259927241|0.0675206146658904	SBS57	0.134298	SBS57	0.134298	SBS58	0.279422	SBS58	0.279422
TCGA-ER-A19D-06A-11D-A197-08	SKCM	MuTect	VAR	1157	109	575	7	0	29	0.987973	0.951987	0	0.969646	0.94108	0.128034	0.134298	0.279422	0.000542	0.000982	0.003216	SBS58	0.067521	SBS57|SBS58	0.0605131259927241|0.0675206146658904	SBS57	0.134298	SBS57	0.134298	SBS58	0.279422	SBS58	0.279422
TCGA-ER-A19D-06A-11D-A197-08	SKCM	MuTect	FIREVAT	1204	62	581	2	5	23	0.996569	0.961921	0.714286	0.978939	0.959083	0.128034	0.134298	0.279422	0.000542	0.000982	0.003216	SBS58	0.067521	SBS57|SBS58	0.0605131259927241|0.0675206146658904	SBS57	0.134298	SBS57	0.134298	SBS58	0.279422	SBS58	0.279422
TCGA-ER-A19E-06A-11D-A197-08	SKCM	MuTect	MUT	1063	31	554	5	1	20	0.991055	0.965157	0.166667	0.977935	0.956897	0.191387	0.215203	0.332748	0.001748	0.001222	0.002296	SBS57	0.191387	SBS57	0.191387	SBS57	0.1217	SBS50|SBS57	0.0935026839482834|0.121699862402046	SBS58	0.214231	SBS47|SBS58	0.118516943756977|0.214231011422429
TCGA-ER-A19E-06A-11D-A197-08	SKCM	MuTect	LAN	928	166	517	5	1	57	0.990421	0.900697	0.166667	0.943431	0.893103	0.191387	0.215203	0.332748	0.001748	0.001222	0.002296	SBS57	0.191387	SBS57	0.191387	SBS57	0.1217	SBS50|SBS57	0.0935026839482834|0.121699862402046	SBS58	0.214231	SBS47|SBS58	0.118516943756977|0.214231011422429
TCGA-ER-A19E-06A-11D-A197-08	SKCM	MuTect	VAR	824	270	479	6	0	95	0.987629	0.834495	0	0.904627	0.825862	0.191387	0.215203	0.332748	0.001748	0.001222	0.002296	SBS57	0.191387	SBS57	0.191387	SBS57	0.1217	SBS50|SBS57	0.0935026839482834|0.121699862402046	SBS58	0.214231	SBS47|SBS58	0.118516943756977|0.214231011422429
TCGA-ER-A19E-06A-11D-A197-08	SKCM	MuTect	FIREVAT	941	153	527	4	2	47	0.992467	0.918118	0.333333	0.953846	0.912069	0.191387	0.215203	0.332748	0.001748	0.001222	0.002296	SBS57	0.191387	SBS57	0.191387	SBS57	0.1217	SBS50|SBS57	0.0935026839482834|0.121699862402046	SBS58	0.214231	SBS47|SBS58	0.118516943756977|0.214231011422429
TCGA-ER-A19J-06A-11D-A196-08	SKCM	MuTect	MUT	538	20	274	1	3	8	0.996364	0.971631	0.75	0.983842	0.968531	0.151147	0.119273	0.217429	0.000971	0.001214	0.010469	SBS57	0.064695	SBS46|SBS55|SBS57	0.0603518348242842|0.026100596638673|0.0646945626431953	SBS57	0.119273	SBS57	0.119273	SBS58	0.217429	SBS58|SBS59	0.217429037007551|0
TCGA-ER-A19J-06A-11D-A196-08	SKCM	MuTect	LAN	472	86	252	1	3	30	0.996047	0.893617	0.75	0.942056	0.891608	0.151147	0.119273	0.217429	0.000971	0.001214	0.010469	SBS57	0.064695	SBS46|SBS55|SBS57	0.0603518348242842|0.026100596638673|0.0646945626431953	SBS57	0.119273	SBS57	0.119273	SBS58	0.217429	SBS58|SBS59	0.217429037007551|0
TCGA-ER-A19J-06A-11D-A196-08	SKCM	MuTect	VAR	433	125	242	4	0	40	0.98374	0.858156	0	0.916667	0.846154	0.151147	0.119273	0.217429	0.000971	0.001214	0.010469	SBS57	0.064695	SBS46|SBS55|SBS57	0.0603518348242842|0.026100596638673|0.0646945626431953	SBS57	0.119273	SBS57	0.119273	SBS58	0.217429	SBS58|SBS59	0.217429037007551|0
TCGA-ER-A19J-06A-11D-A196-08	SKCM	MuTect	FIREVAT	507	51	263	1	3	19	0.996212	0.932624	0.75	0.96337	0.93007	0.151147	0.119273	0.217429	0.000971	0.001214	0.010469	SBS57	0.064695	SBS46|SBS55|SBS57	0.0603518348242842|0.026100596638673|0.0646945626431953	SBS57	0.119273	SBS57	0.119273	SBS58	0.217429	SBS58|SBS59	0.217429037007551|0
TCGA-FS-A1ZD-06A-11D-A197-08	SKCM	MuTect	MUT	656	25	311	5	1	17	0.984177	0.948171	0.166667	0.965839	0.934132	0.0662714	0.0740553	0.0994985	0.00098	0.001912	0.020724	SBS58	0.048878	SBS55|SBS58	0.0173935438697764|0.0488778695176135	SBS58	0.074055	SBS58	0.074055	SBS52	0.099498	SBS52	0.099498
TCGA-FS-A1ZD-06A-11D-A197-08	SKCM	MuTect	LAN	581	100	293	5	1	35	0.983221	0.893293	0.166667	0.936102	0.88024	0.0662714	0.0740553	0.0994985	0.00098	0.001912	0.020724	SBS58	0.048878	SBS55|SBS58	0.0173935438697764|0.0488778695176135	SBS58	0.074055	SBS58	0.074055	SBS52	0.099498	SBS52	0.099498
TCGA-FS-A1ZD-06A-11D-A197-08	SKCM	MuTect	VAR	564	117	293	6	0	35	0.979933	0.893293	0	0.934609	0.877246	0.0662714	0.0740553	0.0994985	0.00098	0.001912	0.020724	SBS58	0.048878	SBS55|SBS58	0.0173935438697764|0.0488778695176135	SBS58	0.074055	SBS58	0.074055	SBS52	0.099498	SBS52	0.099498
TCGA-FS-A1ZD-06A-11D-A197-08	SKCM	MuTect	FIREVAT	629	52	303	5	1	25	0.983766	0.92378	0.166667	0.95283	0.91018	0.0662714	0.0740553	0.0994985	0.00098	0.001912	0.020724	SBS58	0.048878	SBS55|SBS58	0.0173935438697764|0.0488778695176135	SBS58	0.074055	SBS58	0.074055	SBS52	0.099498	SBS52	0.099498
TCGA-FS-A1ZK-06A-11D-A197-08	SKCM	MuTect	MUT	4034	131	2024	10	5	77	0.995084	0.963351	0.333333	0.97896	0.958885	0.0533746	0.0448751	0.166801	0.001805	0.001726	0.003591	SBS58	0.053375	SBS58	0.053375	SBS58	0.044875	SBS58	0.044875	SBS58	0.166801	SBS58	0.166801
TCGA-FS-A1ZK-06A-11D-A197-08	SKCM	MuTect	LAN	3806	359	1956	9	6	145	0.99542	0.930985	0.4	0.962125	0.927221	0.0533746	0.0448751	0.166801	0.001805	0.001726	0.003591	SBS58	0.053375	SBS58	0.053375	SBS58	0.044875	SBS58	0.044875	SBS58	0.166801	SBS58	0.166801
TCGA-FS-A1ZK-06A-11D-A197-08	SKCM	MuTect	VAR	3686	479	1976	14	1	125	0.992965	0.940505	0.0666667	0.966023	0.93431	0.0533746	0.0448751	0.166801	0.001805	0.001726	0.003591	SBS58	0.053375	SBS58	0.053375	SBS58	0.044875	SBS58	0.044875	SBS58	0.166801	SBS58	0.166801
TCGA-FS-A1ZK-06A-11D-A197-08	SKCM	MuTect	FIREVAT	3823	342	1987	9	6	114	0.995491	0.94574	0.4	0.969978	0.941871	0.0533746	0.0448751	0.166801	0.001805	0.001726	0.003591	SBS58	0.053375	SBS58	0.053375	SBS58	0.044875	SBS58	0.044875	SBS58	0.166801	SBS58	0.166801
TCGA-FS-A1ZP-06A-11D-A197-08	SKCM	MuTect	MUT	1124	95	541	41	47	19	0.929553	0.966071	0.534091	0.947461	0.907407	0.222017	0.126384	0.839594	0.000549	0.000597	0.001389	SBS49	0.133926	SBS46|SBS49|SBS55	0.0631589887213955|0.13392557535925|0.0249322954462026	SBS46	0.061009	SBS46|SBS49|SBS55|SBS58	0.0610085293649876|0.0223494891089509|0.0235418883310818|0.0194845238459282	SBS49	0.76833	SBS45|SBS49	0.071264351664308|0.76832983325117
TCGA-FS-A1ZP-06A-11D-A197-08	SKCM	MuTect	LAN	1073	146	526	41	47	34	0.92769	0.939286	0.534091	0.933452	0.884259	0.222017	0.126384	0.839594	0.000549	0.000597	0.001389	SBS49	0.133926	SBS46|SBS49|SBS55	0.0631589887213955|0.13392557535925|0.0249322954462026	SBS46	0.061009	SBS46|SBS49|SBS55|SBS58	0.0610085293649876|0.0223494891089509|0.0235418883310818|0.0194845238459282	SBS49	0.76833	SBS45|SBS49	0.071264351664308|0.76832983325117
TCGA-FS-A1ZP-06A-11D-A197-08	SKCM	MuTect	VAR	1101	118	533	88	0	27	0.858293	0.951786	0	0.902625	0.822531	0.222017	0.126384	0.839594	0.000549	0.000597	0.001389	SBS49	0.133926	SBS46|SBS49|SBS55	0.0631589887213955|0.13392557535925|0.0249322954462026	SBS46	0.061009	SBS46|SBS49|SBS55|SBS58	0.0610085293649876|0.0223494891089509|0.0235418883310818|0.0194845238459282	SBS49	0.76833	SBS45|SBS49	0.071264351664308|0.76832983325117
TCGA-FS-A1ZP-06A-11D-A197-08	SKCM	MuTect	FIREVAT	1086	133	538	15	73	22	0.972875	0.960714	0.829545	0.966757	0.942901	0.222017	0.126384	0.839594	0.000549	0.000597	0.001389	SBS49	0.133926	SBS46|SBS49|SBS55	0.0631589887213955|0.13392557535925|0.0249322954462026	SBS46	0.061009	SBS46|SBS49|SBS55|SBS58	0.0610085293649876|0.0223494891089509|0.0235418883310818|0.0194845238459282	SBS49	0.76833	SBS45|SBS49	0.071264351664308|0.76832983325117
TCGA-GN-A262-06A-11D-A196-08	SKCM	MuTect	MUT	1007	63	461	28	26	24	0.94274	0.950515	0.481481	0.946612	0.903525	0.170049	0.0958626	0.791077	0.000991	0.001352	0.003151	SBS49	0.09903	SBS49|SBS58	0.0990295184329916|0.0710193273953383	SBS58	0.073877	SBS49|SBS58	0.0219857622750401|0.0738767922214409	SBS49	0.727529	SBS49|SBS51	0.727529225997751|0.0635478510617627
TCGA-GN-A262-06A-11D-A196-08	SKCM	MuTect	LAN	842	228	402	28	26	83	0.934884	0.828866	0.481481	0.878689	0.794063	0.170049	0.0958626	0.791077	0.000991	0.001352	0.003151	SBS49	0.09903	SBS49|SBS58	0.0990295184329916|0.0710193273953383	SBS58	0.073877	SBS49|SBS58	0.0219857622750401|0.0738767922214409	SBS49	0.727529	SBS49|SBS51	0.727529225997751|0.0635478510617627
TCGA-GN-A262-06A-11D-A196-08	SKCM	MuTect	VAR	820	250	406	54	0	79	0.882609	0.837113	0	0.859259	0.753247	0.170049	0.0958626	0.791077	0.000991	0.001352	0.003151	SBS49	0.09903	SBS49|SBS58	0.0990295184329916|0.0710193273953383	SBS58	0.073877	SBS49|SBS58	0.0219857622750401|0.0738767922214409	SBS49	0.727529	SBS49|SBS51	0.727529225997751|0.0635478510617627
TCGA-GN-A262-06A-11D-A196-08	SKCM	MuTect	FIREVAT	973	97	460	9	45	25	0.98081	0.948454	0.833333	0.964361	0.93692	0.170049	0.0958626	0.791077	0.000991	0.001352	0.003151	SBS49	0.09903	SBS49|SBS58	0.0990295184329916|0.0710193273953383	SBS58	0.073877	SBS49|SBS58	0.0219857622750401|0.0738767922214409	SBS49	0.727529	SBS49|SBS51	0.727529225997751|0.0635478510617627
TCGA-GN-A266-06A-11D-A197-08	SKCM	MuTect	MUT	8981	247	4524	27	1	143	0.994067	0.969359	0.0357143	0.981558	0.963791	0.0958447	0.091866	0.0459537	0.000375	0.000389	0.003399	SBS58	0.048107	SBS45|SBS46|SBS57|SBS58	0.01|0.0120890627112341|0.0256488801236921|0.0481067450491047	SBS58	0.057707	SBS57|SBS58	0.0341585342615142|0.0577074377944506	SBS45	0.045954	SBS45	0.045954
TCGA-GN-A266-06A-11D-A197-08	SKCM	MuTect	LAN	8652	576	4466	27	1	201	0.993991	0.956932	0.0357143	0.975109	0.951438	0.0958447	0.091866	0.0459537	0.000375	0.000389	0.003399	SBS58	0.048107	SBS45|SBS46|SBS57|SBS58	0.01|0.0120890627112341|0.0256488801236921|0.0481067450491047	SBS58	0.057707	SBS57|SBS58	0.0341585342615142|0.0577074377944506	SBS45	0.045954	SBS45	0.045954
TCGA-GN-A266-06A-11D-A197-08	SKCM	MuTect	VAR	8354	874	4504	28	0	163	0.993822	0.965074	0	0.979237	0.959318	0.0958447	0.091866	0.0459537	0.000375	0.000389	0.003399	SBS58	0.048107	SBS45|SBS46|SBS57|SBS58	0.01|0.0120890627112341|0.0256488801236921|0.0481067450491047	SBS58	0.057707	SBS57|SBS58	0.0341585342615142|0.0577074377944506	SBS45	0.045954	SBS45	0.045954
TCGA-GN-A266-06A-11D-A197-08	SKCM	MuTect	FIREVAT	8981	247	4524	27	1	143	0.994067	0.969359	0.0357143	0.981558	0.963791	0.0958447	0.091866	0.0459537	0.000375	0.000389	0.003399	SBS58	0.048107	SBS45|SBS46|SBS57|SBS58	0.01|0.0120890627112341|0.0256488801236921|0.0481067450491047	SBS58	0.057707	SBS57|SBS58	0.0341585342615142|0.0577074377944506	SBS45	0.045954	SBS45	0.045954
TCGA-GN-A26A-06A-11D-A19A-08	SKCM	MuTect	MUT	617	41	350	2	1	22	0.994318	0.94086	0.333333	0.966851	0.936	0.0798569	0.0786568	0.233319	0.001044	0.00128	0.006634	SBS46	0.079857	SBS46	0.079857	SBS50	0.044574	SBS46|SBS50	0.0340826341165853|0.0445741509255643	SBS58	0.233319	SBS58	0.233319
TCGA-GN-A26A-06A-11D-A19A-08	SKCM	MuTect	LAN	605	53	347	2	1	25	0.994269	0.932796	0.333333	0.962552	0.928	0.0798569	0.0786568	0.233319	0.001044	0.00128	0.006634	SBS46	0.079857	SBS46	0.079857	SBS50	0.044574	SBS46|SBS50	0.0340826341165853|0.0445741509255643	SBS58	0.233319	SBS58	0.233319
TCGA-GN-A26A-06A-11D-A19A-08	SKCM	MuTect	VAR	617	41	366	3	0	6	0.99187	0.983871	0	0.987854	0.976	0.0798569	0.0786568	0.233319	0.001044	0.00128	0.006634	SBS46	0.079857	SBS46	0.079857	SBS50	0.044574	SBS46|SBS50	0.0340826341165853|0.0445741509255643	SBS58	0.233319	SBS58	0.233319
TCGA-GN-A26A-06A-11D-A19A-08	SKCM	MuTect	FIREVAT	607	51	349	2	1	23	0.994302	0.938172	0.333333	0.965422	0.933333	0.0798569	0.0786568	0.233319	0.001044	0.00128	0.006634	SBS46	0.079857	SBS46	0.079857	SBS50	0.044574	SBS46|SBS50	0.0340826341165853|0.0445741509255643	SBS58	0.233319	SBS58	0.233319
TCGA-GN-A26C-01A-11D-A19A-08	SKCM	MuTect	MUT	3763	213	2195	14	8	93	0.993662	0.959353	0.363636	0.976206	0.95368	0.121827	0.0911461	0.42808	0.000265	0.000384	0.0021	SBS49	0.047967	SBS49|SBS53|SBS57|SBS58	0.0479668927817566|0.019424813107155|0.0178792241337626|0.0365556357129738	SBS58	0.043473	SBS53|SBS57|SBS58	0.0217050039193231|0.025968372938734|0.0434727557000143	SBS49	0.42808	SBS49	0.42808
TCGA-GN-A26C-01A-11D-A19A-08	SKCM	MuTect	LAN	3650	326	2162	14	8	126	0.993566	0.94493	0.363636	0.968638	0.939394	0.121827	0.0911461	0.42808	0.000265	0.000384	0.0021	SBS49	0.047967	SBS49|SBS53|SBS57|SBS58	0.0479668927817566|0.019424813107155|0.0178792241337626|0.0365556357129738	SBS58	0.043473	SBS53|SBS57|SBS58	0.0217050039193231|0.025968372938734|0.0434727557000143	SBS49	0.42808	SBS49	0.42808
TCGA-GN-A26C-01A-11D-A19A-08	SKCM	MuTect	VAR	3896	80	2271	22	0	17	0.990406	0.99257	0	0.991487	0.983117	0.121827	0.0911461	0.42808	0.000265	0.000384	0.0021	SBS49	0.047967	SBS49|SBS53|SBS57|SBS58	0.0479668927817566|0.019424813107155|0.0178792241337626|0.0365556357129738	SBS58	0.043473	SBS53|SBS57|SBS58	0.0217050039193231|0.025968372938734|0.0434727557000143	SBS49	0.42808	SBS49	0.42808
TCGA-GN-A26C-01A-11D-A19A-08	SKCM	MuTect	FIREVAT	3696	280	2178	6	16	110	0.997253	0.951923	0.727273	0.974061	0.949784	0.121827	0.0911461	0.42808	0.000265	0.000384	0.0021	SBS49	0.047967	SBS49|SBS53|SBS57|SBS58	0.0479668927817566|0.019424813107155|0.0178792241337626|0.0365556357129738	SBS58	0.043473	SBS53|SBS57|SBS58	0.0217050039193231|0.025968372938734|0.0434727557000143	SBS49	0.42808	SBS49	0.42808
TCGA-BR-4280-01A-01D-1126-08	STAD	MuTect	MUT	1529	0	668	67	0	0	0.908844	1	0	0.952245	0.908844	0.0920312	0.100996	0.598248	0.00184	0.001622	0.002398	SBS47	0.092031	SBS47	0.092031	SBS50	0.100996	SBS50	0.100996	SBS46	0.350576	SBS46|SBS57|SBS58|SBS59	0.350575980268916|0.0967806508762176|0.122594070774187|0.0282969876036174
TCGA-BR-4280-01A-01D-1126-08	STAD	MuTect	LAN	1334	195	616	49	18	52	0.926316	0.922156	0.268657	0.924231	0.862585	0.0920312	0.100996	0.598248	0.00184	0.001622	0.002398	SBS47	0.092031	SBS47	0.092031	SBS50	0.100996	SBS50	0.100996	SBS46	0.350576	SBS46|SBS57|SBS58|SBS59	0.350575980268916|0.0967806508762176|0.122594070774187|0.0282969876036174
TCGA-BR-4280-01A-01D-1126-08	STAD	MuTect	VAR	1304	225	627	59	8	41	0.913994	0.938623	0.119403	0.926145	0.863946	0.0920312	0.100996	0.598248	0.00184	0.001622	0.002398	SBS47	0.092031	SBS47	0.092031	SBS50	0.100996	SBS50	0.100996	SBS46	0.350576	SBS46|SBS57|SBS58|SBS59	0.350575980268916|0.0967806508762176|0.122594070774187|0.0282969876036174
TCGA-BR-4280-01A-01D-1126-08	STAD	MuTect	FIREVAT	1385	144	644	55	12	24	0.921316	0.964072	0.179104	0.942209	0.892517	0.0920312	0.100996	0.598248	0.00184	0.001622	0.002398	SBS47	0.092031	SBS47	0.092031	SBS50	0.100996	SBS50	0.100996	SBS46	0.350576	SBS46|SBS57|SBS58|SBS59	0.350575980268916|0.0967806508762176|0.122594070774187|0.0282969876036174
TCGA-CD-8529-01A-11D-2340-08	STAD	MuTect	MUT	794	1	336	21	0	0	0.941176	1	0	0.969697	0.941176	0.0852145	0.0599077	0.584948	0.002067	0.002364	0.017886	SBS50	0.068571	SBS50|SBS59	0.0685711181519928|0.0166433859323841	SBS50	0.059908	SBS50	0.059908	SBS57	0.415052	SBS51|SBS57|SBS59	0.169895037478704|0.415052481260648|0
TCGA-CD-8529-01A-11D-2340-08	STAD	MuTect	LAN	766	29	328	18	3	8	0.947977	0.97619	0.142857	0.961877	0.927171	0.0852145	0.0599077	0.584948	0.002067	0.002364	0.017886	SBS50	0.068571	SBS50|SBS59	0.0685711181519928|0.0166433859323841	SBS50	0.059908	SBS50	0.059908	SBS57	0.415052	SBS51|SBS57|SBS59	0.169895037478704|0.415052481260648|0
TCGA-CD-8529-01A-11D-2340-08	STAD	MuTect	VAR	788	7	336	21	0	0	0.941176	1	0	0.969697	0.941176	0.0852145	0.0599077	0.584948	0.002067	0.002364	0.017886	SBS50	0.068571	SBS50|SBS59	0.0685711181519928|0.0166433859323841	SBS50	0.059908	SBS50	0.059908	SBS57	0.415052	SBS51|SBS57|SBS59	0.169895037478704|0.415052481260648|0
TCGA-CD-8529-01A-11D-2340-08	STAD	MuTect	FIREVAT	756	39	327	17	4	9	0.950581	0.973214	0.190476	0.961765	0.927171	0.0852145	0.0599077	0.584948	0.002067	0.002364	0.017886	SBS50	0.068571	SBS50|SBS59	0.0685711181519928|0.0166433859323841	SBS50	0.059908	SBS50	0.059908	SBS57	0.415052	SBS51|SBS57|SBS59	0.169895037478704|0.415052481260648|0
TCGA-CG-4442-01A-01D-1158-08	STAD	MuTect	MUT	3051	2	1444	95	0	1	0.938272	0.999308	0	0.967828	0.937662	0.03677	0.036924	0.403751	0.000831	0.000849	0.00724	SBS47	0.03677	SBS47	0.03677	SBS47	0.036924	SBS47	0.036924	SBS57	0.403751	SBS57	0.403751
TCGA-CG-4442-01A-01D-1158-08	STAD	MuTect	LAN	2729	324	1316	79	16	129	0.943369	0.910727	0.168421	0.926761	0.864935	0.03677	0.036924	0.403751	0.000831	0.000849	0.00724	SBS47	0.03677	SBS47	0.03677	SBS47	0.036924	SBS47	0.036924	SBS57	0.403751	SBS57	0.403751
TCGA-CG-4442-01A-01D-1158-08	STAD	MuTect	VAR	2890	163	1398	92	3	47	0.938255	0.967474	0.0315789	0.952641	0.90974	0.03677	0.036924	0.403751	0.000831	0.000849	0.00724	SBS47	0.03677	SBS47	0.03677	SBS47	0.036924	SBS47	0.036924	SBS57	0.403751	SBS57	0.403751
TCGA-CG-4442-01A-01D-1158-08	STAD	MuTect	FIREVAT	2999	54	1436	92	3	9	0.939791	0.993772	0.0315789	0.966028	0.934416	0.03677	0.036924	0.403751	0.000831	0.000849	0.00724	SBS47	0.03677	SBS47	0.03677	SBS47	0.036924	SBS47	0.036924	SBS57	0.403751	SBS57	0.403751
TCGA-CG-5723-01A-11D-1600-08	STAD	MuTect	MUT	3480	2	1675	27	0	1	0.984136	0.999403	0	0.991711	0.983558	0.0543862	0.0522878	0	0.000883	0.000904	0.011953	SBS47	0.054386	SBS47	0.054386	SBS47	0.052288	SBS47	0.052288	NA	NA	NA	NA
TCGA-CG-5723-01A-11D-1600-08	STAD	MuTect	LAN	3217	265	1559	20	7	117	0.987334	0.930191	0.259259	0.957911	0.919554	0.0543862	0.0522878	0	0.000883	0.000904	0.011953	SBS47	0.054386	SBS47	0.054386	SBS47	0.052288	SBS47	0.052288	NA	NA	NA	NA
TCGA-CG-5723-01A-11D-1600-08	STAD	MuTect	VAR	3357	125	1651	25	2	25	0.985084	0.985084	0.0740741	0.985084	0.97064	0.0543862	0.0522878	0	0.000883	0.000904	0.011953	SBS47	0.054386	SBS47	0.054386	SBS47	0.052288	SBS47	0.052288	NA	NA	NA	NA
TCGA-CG-5723-01A-11D-1600-08	STAD	MuTect	FIREVAT	3437	45	1661	25	2	15	0.985172	0.99105	0.0740741	0.988102	0.976512	0.0543862	0.0522878	0	0.000883	0.000904	0.011953	SBS47	0.054386	SBS47	0.054386	SBS47	0.052288	SBS47	0.052288	NA	NA	NA	NA
TCGA-D7-6528-01A-11D-1800-08	STAD	MuTect	MUT	692	25	283	14	1	13	0.952862	0.956081	0.0666667	0.954469	0.913183	0.0941541	0.0849883	0.73409	0.001768	0.002067	0.007629	SBS46	0.094154	SBS46	0.094154	SBS46	0.084988	SBS46	0.084988	SBS46	0.62368	SBS46|SBS47	0.623679611284196|0.110409946454026
TCGA-D7-6528-01A-11D-1800-08	STAD	MuTect	LAN	658	59	276	14	1	20	0.951724	0.932432	0.0666667	0.94198	0.890675	0.0941541	0.0849883	0.73409	0.001768	0.002067	0.007629	SBS46	0.094154	SBS46	0.094154	SBS46	0.084988	SBS46	0.084988	SBS46	0.62368	SBS46|SBS47	0.623679611284196|0.110409946454026
TCGA-D7-6528-01A-11D-1800-08	STAD	MuTect	VAR	661	56	285	15	0	11	0.95	0.962838	0	0.956376	0.916399	0.0941541	0.0849883	0.73409	0.001768	0.002067	0.007629	SBS46	0.094154	SBS46	0.094154	SBS46	0.084988	SBS46	0.084988	SBS46	0.62368	SBS46|SBS47	0.623679611284196|0.110409946454026
TCGA-D7-6528-01A-11D-1800-08	STAD	MuTect	FIREVAT	652	65	278	10	5	18	0.965278	0.939189	0.333333	0.952055	0.909968	0.0941541	0.0849883	0.73409	0.001768	0.002067	0.007629	SBS46	0.094154	SBS46	0.094154	SBS46	0.084988	SBS46	0.084988	SBS46	0.62368	SBS46|SBS47	0.623679611284196|0.110409946454026
TCGA-D7-6822-01A-11D-1882-08	STAD	MuTect	MUT	659	22	281	3	2	11	0.989437	0.962329	0.4	0.975694	0.952862	0.205687	0	0.728708	0.002163	0.001982	0.011404	SBS46	0.107672	SBS46|SBS58	0.107672442437896|0.0980149450743143	NA	NA	NA	NA	SBS57	0.728708	SBS57	0.728708
TCGA-D7-6822-01A-11D-1882-08	STAD	MuTect	LAN	628	53	279	3	2	13	0.989362	0.955479	0.4	0.972125	0.946128	0.205687	0	0.728708	0.002163	0.001982	0.011404	SBS46	0.107672	SBS46|SBS58	0.107672442437896|0.0980149450743143	NA	NA	NA	NA	SBS57	0.728708	SBS57	0.728708
TCGA-D7-6822-01A-11D-1882-08	STAD	MuTect	VAR	623	58	287	5	0	5	0.982877	0.982877	0	0.982877	0.96633	0.205687	0	0.728708	0.002163	0.001982	0.011404	SBS46	0.107672	SBS46|SBS58	0.107672442437896|0.0980149450743143	NA	NA	NA	NA	SBS57	0.728708	SBS57	0.728708
TCGA-D7-6822-01A-11D-1882-08	STAD	MuTect	FIREVAT	630	51	279	3	2	13	0.989362	0.955479	0.4	0.972125	0.946128	0.205687	0	0.728708	0.002163	0.001982	0.011404	SBS46	0.107672	SBS46|SBS58	0.107672442437896|0.0980149450743143	NA	NA	NA	NA	SBS57	0.728708	SBS57	0.728708
TCGA-F1-6177-01A-11D-1800-08	STAD	MuTect	MUT	2462	92	1249	38	4	54	0.970474	0.958557	0.0952381	0.964479	0.931599	0.111064	0.108223	0.39954	0.000583	0.000591	0.003224	SBS54	0.068788	SBS54|SBS58	0.0687882053162967|0.0422757542821404	SBS54	0.068681	SBS54|SBS58	0.0686809352906849|0.03954183286396	SBS46	0.184734	SBS45|SBS46|SBS47|SBS54	0.0476294222578345|0.184734026771222|0.0873352630428187|0.0798412977455443
TCGA-F1-6177-01A-11D-1800-08	STAD	MuTect	LAN	2282	272	1220	37	5	83	0.970565	0.936301	0.119048	0.953125	0.910781	0.111064	0.108223	0.39954	0.000583	0.000591	0.003224	SBS54	0.068788	SBS54|SBS58	0.0687882053162967|0.0422757542821404	SBS54	0.068681	SBS54|SBS58	0.0686809352906849|0.03954183286396	SBS46	0.184734	SBS45|SBS46|SBS47|SBS54	0.0476294222578345|0.184734026771222|0.0873352630428187|0.0798412977455443
TCGA-F1-6177-01A-11D-1800-08	STAD	MuTect	VAR	2273	281	1221	41	1	82	0.967512	0.937068	0.0238095	0.952047	0.90855	0.111064	0.108223	0.39954	0.000583	0.000591	0.003224	SBS54	0.068788	SBS54|SBS58	0.0687882053162967|0.0422757542821404	SBS54	0.068681	SBS54|SBS58	0.0686809352906849|0.03954183286396	SBS46	0.184734	SBS45|SBS46|SBS47|SBS54	0.0476294222578345|0.184734026771222|0.0873352630428187|0.0798412977455443
TCGA-F1-6177-01A-11D-1800-08	STAD	MuTect	FIREVAT	2391	163	1231	35	7	72	0.972354	0.944743	0.166667	0.95835	0.920446	0.111064	0.108223	0.39954	0.000583	0.000591	0.003224	SBS54	0.068788	SBS54|SBS58	0.0687882053162967|0.0422757542821404	SBS54	0.068681	SBS54|SBS58	0.0686809352906849|0.03954183286396	SBS46	0.184734	SBS45|SBS46|SBS47|SBS54	0.0476294222578345|0.184734026771222|0.0873352630428187|0.0798412977455443
TCGA-A5-A0G9-01A-11W-A062-09	UCEC	MuTect	MUT	964	77	258	130	10	20	0.664948	0.928058	0.0714286	0.774775	0.641148	0.0404487	0	0.125747	0.001504	0.001805	0.003716	SBS50	0.040449	SBS50	0.040449	NA	NA	NA	NA	SBS50	0.125747	SBS50	0.125747
TCGA-A5-A0G9-01A-11W-A062-09	UCEC	MuTect	LAN	931	110	257	130	10	21	0.664083	0.92446	0.0714286	0.772932	0.638756	0.0404487	0	0.125747	0.001504	0.001805	0.003716	SBS50	0.040449	SBS50	0.040449	NA	NA	NA	NA	SBS50	0.125747	SBS50	0.125747
TCGA-A5-A0G9-01A-11W-A062-09	UCEC	MuTect	VAR	968	73	268	140	0	10	0.656863	0.964029	0	0.781341	0.641148	0.0404487	0	0.125747	0.001504	0.001805	0.003716	SBS50	0.040449	SBS50	0.040449	NA	NA	NA	NA	SBS50	0.125747	SBS50	0.125747
TCGA-A5-A0G9-01A-11W-A062-09	UCEC	MuTect	FIREVAT	921	120	253	130	10	25	0.660574	0.910072	0.0714286	0.765507	0.629187	0.0404487	0	0.125747	0.001504	0.001805	0.003716	SBS50	0.040449	SBS50	0.040449	NA	NA	NA	NA	SBS50	0.125747	SBS50	0.125747
TCGA-A5-A0GA-01A-11W-A062-09	UCEC	MuTect	MUT	1019	2	328	30	0	1	0.916201	0.99696	0	0.954876	0.913649	0	0	0.810828	0.001637	0.001764	0.011813	NA	NA	NA	NA	NA	NA	NA	NA	SBS57	0.420364	SBS46|SBS57	0.390464037207236|0.420363595938333
TCGA-A5-A0GA-01A-11W-A062-09	UCEC	MuTect	LAN	889	132	299	23	7	30	0.928571	0.908815	0.233333	0.918587	0.852368	0	0	0.810828	0.001637	0.001764	0.011813	NA	NA	NA	NA	NA	NA	NA	NA	SBS57	0.420364	SBS46|SBS57	0.390464037207236|0.420363595938333
TCGA-A5-A0GA-01A-11W-A062-09	UCEC	MuTect	VAR	997	24	328	30	0	1	0.916201	0.99696	0	0.954876	0.913649	0	0	0.810828	0.001637	0.001764	0.011813	NA	NA	NA	NA	NA	NA	NA	NA	SBS57	0.420364	SBS46|SBS57	0.390464037207236|0.420363595938333
TCGA-A5-A0GA-01A-11W-A062-09	UCEC	MuTect	FIREVAT	977	44	325	28	2	4	0.92068	0.987842	0.0666667	0.953079	0.910864	0	0	0.810828	0.001637	0.001764	0.011813	NA	NA	NA	NA	NA	NA	NA	NA	SBS57	0.420364	SBS46|SBS57	0.390464037207236|0.420363595938333
TCGA-A5-A0GG-01A-11D-A122-09	UCEC	MuTect	MUT	1614	1	191	740	0	1	0.205156	0.994792	0	0.34016	0.204936	0.0363405	0.0346126	0.27287	0.001549	0.001572	0.009953	SBS46	0.03634	SBS46	0.03634	SBS46	0.034613	SBS46	0.034613	SBS54	0.27287	SBS54	0.27287
TCGA-A5-A0GG-01A-11D-A122-09	UCEC	MuTect	LAN	1245	370	174	587	153	18	0.228647	0.90625	0.206757	0.365163	0.350858	0.0363405	0.0346126	0.27287	0.001549	0.001572	0.009953	SBS46	0.03634	SBS46	0.03634	SBS46	0.034613	SBS46	0.034613	SBS54	0.27287	SBS54	0.27287
TCGA-A5-A0GG-01A-11D-A122-09	UCEC	MuTect	VAR	1603	12	190	739	1	2	0.204521	0.989583	0.00135135	0.338983	0.204936	0.0363405	0.0346126	0.27287	0.001549	0.001572	0.009953	SBS46	0.03634	SBS46	0.03634	SBS46	0.034613	SBS46	0.034613	SBS54	0.27287	SBS54	0.27287
TCGA-A5-A0GG-01A-11D-A122-09	UCEC	MuTect	FIREVAT	1572	43	186	736	4	6	0.201735	0.96875	0.00540541	0.333932	0.203863	0.0363405	0.0346126	0.27287	0.001549	0.001572	0.009953	SBS46	0.03634	SBS46	0.03634	SBS46	0.034613	SBS46	0.034613	SBS54	0.27287	SBS54	0.27287
TCGA-AP-A051-01A-21W-A027-09	UCEC	MuTect	MUT	26561	366	8724	648	21	177	0.930858	0.980115	0.0313901	0.954851	0.913793	0.0428698	0.0424105	0.305878	0.001222	0.001229	0.007858	SBS46	0.04287	SBS46	0.04287	SBS46	0.04241	SBS46	0.04241	SBS54	0.200151	SBS54|SBS59	0.200151018921284|0.105727207848084
TCGA-AP-A051-01A-21W-A027-09	UCEC	MuTect	LAN	21805	5122	6867	490	179	2034	0.933397	0.771486	0.267564	0.844753	0.736259	0.0428698	0.0424105	0.305878	0.001222	0.001229	0.007858	SBS46	0.04287	SBS46	0.04287	SBS46	0.04241	SBS46	0.04241	SBS54	0.200151	SBS54|SBS59	0.200151018921284|0.105727207848084
TCGA-AP-A051-01A-21W-A027-09	UCEC	MuTect	VAR	25372	1555	8674	666	3	227	0.928694	0.974497	0.00448431	0.951044	0.906688	0.0428698	0.0424105	0.305878	0.001222	0.001229	0.007858	SBS46	0.04287	SBS46	0.04287	SBS46	0.04241	SBS46	0.04241	SBS54	0.200151	SBS54|SBS59	0.200151018921284|0.105727207848084
TCGA-AP-A051-01A-21W-A027-09	UCEC	MuTect	FIREVAT	26810	117	8868	669	0	33	0.929852	0.996293	0	0.961926	0.926646	0.0428698	0.0424105	0.305878	0.001222	0.001229	0.007858	SBS46	0.04287	SBS46	0.04287	SBS46	0.04241	SBS46	0.04241	SBS54	0.200151	SBS54|SBS59	0.200151018921284|0.105727207848084
TCGA-AP-A054-01A-11W-A062-09	UCEC	MuTect	MUT	4426	4	1277	54	0	2	0.959429	0.998436	0	0.978544	0.957989	0.0782697	0.0849029	0.905654	0.001416	0.001904	0.024755	SBS47	0.056177	SBS27|SBS47|SBS55	0.0127901369894604|0.0561772592194179|0.00930234291424348	SBS47	0.053207	SBS47|SBS51	0.0532074764101606|0.0316954631186757	SBS54	0.905654	SBS54	0.905654
TCGA-AP-A054-01A-11W-A062-09	UCEC	MuTect	LAN	3989	441	1186	49	5	93	0.960324	0.927287	0.0925926	0.943516	0.893473	0.0782697	0.0849029	0.905654	0.001416	0.001904	0.024755	SBS47	0.056177	SBS27|SBS47|SBS55	0.0127901369894604|0.0561772592194179|0.00930234291424348	SBS47	0.053207	SBS47|SBS51	0.0532074764101606|0.0316954631186757	SBS54	0.905654	SBS54	0.905654
TCGA-AP-A054-01A-11W-A062-09	UCEC	MuTect	VAR	3893	537	1205	51	3	74	0.959395	0.942142	0.0555556	0.95069	0.906227	0.0782697	0.0849029	0.905654	0.001416	0.001904	0.024755	SBS47	0.056177	SBS27|SBS47|SBS55	0.0127901369894604|0.0561772592194179|0.00930234291424348	SBS47	0.053207	SBS47|SBS51	0.0532074764101606|0.0316954631186757	SBS54	0.905654	SBS54	0.905654
TCGA-AP-A054-01A-11W-A062-09	UCEC	MuTect	FIREVAT	4175	255	1225	52	2	54	0.95928	0.95778	0.037037	0.958529	0.92048	0.0782697	0.0849029	0.905654	0.001416	0.001904	0.024755	SBS47	0.056177	SBS27|SBS47|SBS55	0.0127901369894604|0.0561772592194179|0.00930234291424348	SBS47	0.053207	SBS47|SBS51	0.0532074764101606|0.0316954631186757	SBS54	0.905654	SBS54	0.905654
TCGA-AP-A0LD-01A-11W-A062-09	UCEC	MuTect	MUT	1437	70	509	14	6	27	0.973231	0.949627	0.3	0.961284	0.926259	0.0776284	0	0.652354	0.002149	0.002963	0.003101	SBS54	0.077628	SBS54	0.077628	NA	NA	NA	NA	SBS54	0.407921	SBS50|SBS54|SBS57	0.0468328721696014|0.407920991265301|0.197599845351872
TCGA-AP-A0LD-01A-11W-A062-09	UCEC	MuTect	LAN	1344	163	497	14	6	39	0.972603	0.927239	0.3	0.949379	0.904676	0.0776284	0	0.652354	0.002149	0.002963	0.003101	SBS54	0.077628	SBS54	0.077628	NA	NA	NA	NA	SBS54	0.407921	SBS50|SBS54|SBS57	0.0468328721696014|0.407920991265301|0.197599845351872
TCGA-AP-A0LD-01A-11W-A062-09	UCEC	MuTect	VAR	1308	199	513	18	2	23	0.966102	0.95709	0.1	0.961575	0.926259	0.0776284	0	0.652354	0.002149	0.002963	0.003101	SBS54	0.077628	SBS54	0.077628	NA	NA	NA	NA	SBS54	0.407921	SBS50|SBS54|SBS57	0.0468328721696014|0.407920991265301|0.197599845351872
TCGA-AP-A0LD-01A-11W-A062-09	UCEC	MuTect	FIREVAT	1297	210	478	13	7	58	0.973523	0.891791	0.35	0.930867	0.872302	0.0776284	0	0.652354	0.002149	0.002963	0.003101	SBS54	0.077628	SBS54	0.077628	NA	NA	NA	NA	SBS54	0.407921	SBS50|SBS54|SBS57	0.0468328721696014|0.407920991265301|0.197599845351872
TCGA-AP-A0LE-01A-11D-A127-09	UCEC	MuTect	MUT	1245	73	528	12	5	27	0.977778	0.951351	0.294118	0.964384	0.931818	0.104642	0.113973	0.415327	0.000973	0.001191	0.00235	SBS45	0.049347	SBS45|SBS46|SBS47	0.0493471905548805|0.01|0.0452952696324615	SBS58	0.052937	SBS45|SBS46|SBS58	0.0510362653061569|0.01|0.0529365685254295	SBS47	0.170231	SBS45|SBS46|SBS47|SBS54	0.0465754011666521|0.101992519215134|0.170230655517797|0.0965283197023595
TCGA-AP-A0LE-01A-11D-A127-09	UCEC	MuTect	LAN	1155	163	504	12	5	51	0.976744	0.908108	0.294118	0.941176	0.88986	0.104642	0.113973	0.415327	0.000973	0.001191	0.00235	SBS45	0.049347	SBS45|SBS46|SBS47	0.0493471905548805|0.01|0.0452952696324615	SBS58	0.052937	SBS45|SBS46|SBS58	0.0510362653061569|0.01|0.0529365685254295	SBS47	0.170231	SBS45|SBS46|SBS47|SBS54	0.0465754011666521|0.101992519215134|0.170230655517797|0.0965283197023595
TCGA-AP-A0LE-01A-11D-A127-09	UCEC	MuTect	VAR	1065	253	479	17	0	76	0.965726	0.863063	0	0.911513	0.837413	0.104642	0.113973	0.415327	0.000973	0.001191	0.00235	SBS45	0.049347	SBS45|SBS46|SBS47	0.0493471905548805|0.01|0.0452952696324615	SBS58	0.052937	SBS45|SBS46|SBS58	0.0510362653061569|0.01|0.0529365685254295	SBS47	0.170231	SBS45|SBS46|SBS47|SBS54	0.0465754011666521|0.101992519215134|0.170230655517797|0.0965283197023595
TCGA-AP-A0LE-01A-11D-A127-09	UCEC	MuTect	FIREVAT	1187	131	516	11	6	39	0.979127	0.92973	0.352941	0.953789	0.912587	0.104642	0.113973	0.415327	0.000973	0.001191	0.00235	SBS45	0.049347	SBS45|SBS46|SBS47	0.0493471905548805|0.01|0.0452952696324615	SBS58	0.052937	SBS45|SBS46|SBS58	0.0510362653061569|0.01|0.0529365685254295	SBS47	0.170231	SBS45|SBS46|SBS47|SBS54	0.0465754011666521|0.101992519215134|0.170230655517797|0.0965283197023595
TCGA-AP-A0LF-01A-11D-A122-09	UCEC	MuTect	MUT	806	1	284	16	0	1	0.946667	0.996491	0	0.97094	0.943522	0.0730164	0	0.331749	0.001039	0.001191	0.006236	SBS58	0.073016	SBS58	0.073016	NA	NA	NA	NA	SBS58	0.255641	SBS54|SBS58|SBS59	0.0761079244560059|0.255640624975427|0
TCGA-AP-A0LF-01A-11D-A122-09	UCEC	MuTect	LAN	724	83	258	13	3	27	0.95203	0.905263	0.1875	0.928058	0.86711	0.0730164	0	0.331749	0.001039	0.001191	0.006236	SBS58	0.073016	SBS58	0.073016	NA	NA	NA	NA	SBS58	0.255641	SBS54|SBS58|SBS59	0.0761079244560059|0.255640624975427|0
TCGA-AP-A0LF-01A-11D-A122-09	UCEC	MuTect	VAR	788	19	281	16	0	4	0.946128	0.985965	0	0.965636	0.933555	0.0730164	0	0.331749	0.001039	0.001191	0.006236	SBS58	0.073016	SBS58	0.073016	NA	NA	NA	NA	SBS58	0.255641	SBS54|SBS58|SBS59	0.0761079244560059|0.255640624975427|0
TCGA-AP-A0LF-01A-11D-A122-09	UCEC	MuTect	FIREVAT	716	91	259	12	4	26	0.95572	0.908772	0.25	0.931655	0.873754	0.0730164	0	0.331749	0.001039	0.001191	0.006236	SBS58	0.073016	SBS58	0.073016	NA	NA	NA	NA	SBS58	0.255641	SBS54|SBS58|SBS59	0.0761079244560059|0.255640624975427|0
TCGA-AX-A05S-01A-11W-A027-09	UCEC	MuTect	MUT	1435	1	543	38	0	1	0.934596	0.998162	0	0.965333	0.93299	0.0786119	0.079303	0.82752	0.002283	0.002468	0.007225	SBS58	0.078612	SBS58	0.078612	SBS58	0.079303	SBS58	0.079303	SBS54	0.51924	SBS54|SBS57	0.519239854711246|0.3082804561099
TCGA-AX-A05S-01A-11W-A027-09	UCEC	MuTect	LAN	1257	179	493	24	14	51	0.953578	0.90625	0.368421	0.929312	0.871134	0.0786119	0.079303	0.82752	0.002283	0.002468	0.007225	SBS58	0.078612	SBS58	0.078612	SBS58	0.079303	SBS58	0.079303	SBS54	0.51924	SBS54|SBS57	0.519239854711246|0.3082804561099
TCGA-AX-A05S-01A-11W-A027-09	UCEC	MuTect	VAR	1320	116	520	38	0	24	0.9319	0.955882	0	0.943739	0.893471	0.0786119	0.079303	0.82752	0.002283	0.002468	0.007225	SBS58	0.078612	SBS58	0.078612	SBS58	0.079303	SBS58	0.079303	SBS54	0.51924	SBS54|SBS57	0.519239854711246|0.3082804561099
TCGA-AX-A05S-01A-11W-A027-09	UCEC	MuTect	FIREVAT	1375	61	533	36	2	11	0.936731	0.979779	0.0526316	0.957772	0.919244	0.0786119	0.079303	0.82752	0.002283	0.002468	0.007225	SBS58	0.078612	SBS58	0.078612	SBS58	0.079303	SBS58	0.079303	SBS54	0.51924	SBS54|SBS57	0.519239854711246|0.3082804561099
TCGA-AX-A0J1-01A-11W-A062-09	UCEC	MuTect	MUT	16507	1	6306	347	0	0	0.947843	1	0	0.973223	0.947843	0.0271531	0.0271635	0.27877	0.002205	0.002223	0.007103	SBS59	0.027153	SBS59	0.027153	SBS59	0.027163	SBS59	0.027163	SBS58	0.27877	SBS58	0.27877
TCGA-AX-A0J1-01A-11W-A062-09	UCEC	MuTect	LAN	15330	1178	5979	333	14	327	0.947243	0.948145	0.0403458	0.947694	0.900797	0.0271531	0.0271635	0.27877	0.002205	0.002223	0.007103	SBS59	0.027153	SBS59	0.027153	SBS59	0.027163	SBS59	0.027163	SBS58	0.27877	SBS58	0.27877
TCGA-AX-A0J1-01A-11W-A062-09	UCEC	MuTect	VAR	16017	491	6210	345	2	96	0.947368	0.984776	0.00576369	0.96571	0.933714	0.0271531	0.0271635	0.27877	0.002205	0.002223	0.007103	SBS59	0.027153	SBS59	0.027153	SBS59	0.027163	SBS59	0.027163	SBS58	0.27877	SBS58	0.27877
TCGA-AX-A0J1-01A-11W-A062-09	UCEC	MuTect	FIREVAT	16471	37	6297	344	3	9	0.948201	0.998573	0.00864553	0.972735	0.946941	0.0271531	0.0271635	0.27877	0.002205	0.002223	0.007103	SBS59	0.027153	SBS59	0.027153	SBS59	0.027163	SBS59	0.027163	SBS58	0.27877	SBS58	0.27877
TCGA-B5-A11G-01A-13D-A122-09	UCEC	MuTect	MUT	1889	2	599	44	1	1	0.931571	0.998333	0.0222222	0.963797	0.930233	0.137089	0.0896293	1	0.001182	0.001341	0.012635	SBS57	0.079567	SBS51|SBS57	0.0575210655023496|0.0795674689200196	SBS58	0.051415	SBS51|SBS58	0.0382138475421758|0.0514154901431876	SBS57	0.589099	SBS54|SBS57	0.410901433287823|0.589098566712177
TCGA-B5-A11G-01A-13D-A122-09	UCEC	MuTect	LAN	1682	209	544	34	11	56	0.941176	0.906667	0.244444	0.923599	0.860465	0.137089	0.0896293	1	0.001182	0.001341	0.012635	SBS57	0.079567	SBS51|SBS57	0.0575210655023496|0.0795674689200196	SBS58	0.051415	SBS51|SBS58	0.0382138475421758|0.0514154901431876	SBS57	0.589099	SBS54|SBS57	0.410901433287823|0.589098566712177
TCGA-B5-A11G-01A-13D-A122-09	UCEC	MuTect	VAR	1711	180	586	42	3	14	0.933121	0.976667	0.0666667	0.954397	0.913178	0.137089	0.0896293	1	0.001182	0.001341	0.012635	SBS57	0.079567	SBS51|SBS57	0.0575210655023496|0.0795674689200196	SBS58	0.051415	SBS51|SBS58	0.0382138475421758|0.0514154901431876	SBS57	0.589099	SBS54|SBS57	0.410901433287823|0.589098566712177
TCGA-B5-A11G-01A-13D-A122-09	UCEC	MuTect	FIREVAT	1839	52	593	43	2	7	0.93239	0.988333	0.0444444	0.959547	0.922481	0.137089	0.0896293	1	0.001182	0.001341	0.012635	SBS57	0.079567	SBS51|SBS57	0.0575210655023496|0.0795674689200196	SBS58	0.051415	SBS51|SBS58	0.0382138475421758|0.0514154901431876	SBS57	0.589099	SBS54|SBS57	0.410901433287823|0.589098566712177
TCGA-B5-A11H-01A-11D-A122-09	UCEC	MuTect	MUT	2530	1	1055	31	0	1	0.971455	0.999053	0	0.985061	0.970561	0.0388619	0	0.348945	0.001288	0.001328	0.006016	SBS45	0.038862	SBS45	0.038862	NA	NA	NA	NA	SBS46	0.348945	SBS46	0.348945
TCGA-B5-A11H-01A-11D-A122-09	UCEC	MuTect	LAN	2162	369	908	19	12	148	0.979504	0.859848	0.387097	0.915784	0.846366	0.0388619	0	0.348945	0.001288	0.001328	0.006016	SBS45	0.038862	SBS45	0.038862	NA	NA	NA	NA	SBS46	0.348945	SBS46	0.348945
TCGA-B5-A11H-01A-11D-A122-09	UCEC	MuTect	VAR	2407	124	1032	30	1	24	0.971751	0.977273	0.0322581	0.974504	0.950322	0.0388619	0	0.348945	0.001288	0.001328	0.006016	SBS45	0.038862	SBS45	0.038862	NA	NA	NA	NA	SBS46	0.348945	SBS46	0.348945
TCGA-B5-A11H-01A-11D-A122-09	UCEC	MuTect	FIREVAT	2442	89	1023	27	4	33	0.974286	0.96875	0.129032	0.97151	0.944802	0.0388619	0	0.348945	0.001288	0.001328	0.006016	SBS45	0.038862	SBS45	0.038862	NA	NA	NA	NA	SBS46	0.348945	SBS46	0.348945
TCGA-BS-A0TC-01A-11D-A10B-09	UCEC	MuTect	MUT	6103	0	1777	39	0	0	0.978524	1	0	0.989146	0.978524	0.073989	0.0728687	0.629155	0.000554	0.00056	0.025005	SBS57	0.045571	SBS46|SBS52|SBS57	0.0159030285640258|0.0125153772153869|0.0455706189958677	SBS57	0.046249	SBS46|SBS52|SBS57	0.0149199093392088|0.0117002478602246|0.0462485520041575	SBS57	0.470875	SBS43|SBS48|SBS57|SBS59	0.126331108956396|0.0319489062540392|0.470875103935809|0
TCGA-BS-A0TC-01A-11D-A10B-09	UCEC	MuTect	LAN	5575	528	1685	33	6	92	0.980792	0.948227	0.153846	0.964235	0.931167	0.073989	0.0728687	0.629155	0.000554	0.00056	0.025005	SBS57	0.045571	SBS46|SBS52|SBS57	0.0159030285640258|0.0125153772153869|0.0455706189958677	SBS57	0.046249	SBS46|SBS52|SBS57	0.0149199093392088|0.0117002478602246|0.0462485520041575	SBS57	0.470875	SBS43|SBS48|SBS57|SBS59	0.126331108956396|0.0319489062540392|0.470875103935809|0
TCGA-BS-A0TC-01A-11D-A10B-09	UCEC	MuTect	VAR	5544	559	1726	38	1	51	0.978458	0.9713	0.025641	0.974866	0.950991	0.073989	0.0728687	0.629155	0.000554	0.00056	0.025005	SBS57	0.045571	SBS46|SBS52|SBS57	0.0159030285640258|0.0125153772153869|0.0455706189958677	SBS57	0.046249	SBS46|SBS52|SBS57	0.0149199093392088|0.0117002478602246|0.0462485520041575	SBS57	0.470875	SBS43|SBS48|SBS57|SBS59	0.126331108956396|0.0319489062540392|0.470875103935809|0
TCGA-BS-A0TC-01A-11D-A10B-09	UCEC	MuTect	FIREVAT	6061	42	1775	29	10	2	0.983925	0.998875	0.25641	0.991343	0.98293	0.073989	0.0728687	0.629155	0.000554	0.00056	0.025005	SBS57	0.045571	SBS46|SBS52|SBS57	0.0159030285640258|0.0125153772153869|0.0455706189958677	SBS57	0.046249	SBS46|SBS52|SBS57	0.0149199093392088|0.0117002478602246|0.0462485520041575	SBS57	0.470875	SBS43|SBS48|SBS57|SBS59	0.126331108956396|0.0319489062540392|0.470875103935809|0
TCGA-BS-A0TE-01A-11D-A10B-09	UCEC	MuTect	MUT	1042	2	358	47	2	0	0.883951	1	0.0408163	0.938401	0.884521	0.0835231	0.0666903	0.522625	0.001381	0.001606	0.007335	SBS47	0.083523	SBS47	0.083523	SBS47	0.06669	SBS47	0.06669	SBS58	0.282856	SBS43|SBS58	0.239769472152404|0.282855562903123
TCGA-BS-A0TE-01A-11D-A10B-09	UCEC	MuTect	LAN	924	120	334	37	12	24	0.90027	0.932961	0.244898	0.916324	0.850123	0.0835231	0.0666903	0.522625	0.001381	0.001606	0.007335	SBS47	0.083523	SBS47	0.083523	SBS47	0.06669	SBS47	0.06669	SBS58	0.282856	SBS43|SBS58	0.239769472152404|0.282855562903123
TCGA-BS-A0TE-01A-11D-A10B-09	UCEC	MuTect	VAR	974	70	347	48	1	11	0.878481	0.969274	0.0204082	0.921647	0.855037	0.0835231	0.0666903	0.522625	0.001381	0.001606	0.007335	SBS47	0.083523	SBS47	0.083523	SBS47	0.06669	SBS47	0.06669	SBS58	0.282856	SBS43|SBS58	0.239769472152404|0.282855562903123
TCGA-BS-A0TE-01A-11D-A10B-09	UCEC	MuTect	FIREVAT	1015	29	357	43	6	1	0.8925	0.997207	0.122449	0.941953	0.891892	0.0835231	0.0666903	0.522625	0.001381	0.001606	0.007335	SBS47	0.083523	SBS47	0.083523	SBS47	0.06669	SBS47	0.06669	SBS58	0.282856	SBS43|SBS58	0.239769472152404|0.282855562903123
TCGA-E6-A1LZ-01A-11D-A142-09	UCEC	MuTect	MUT	609	2	249	20	0	0	0.925651	1	0	0.96139	0.925651	0.0515671	0.107949	0.190008	0.001169	0.001474	0.010008	SBS46	0.051567	SBS46	0.051567	SBS57	0.107949	SBS57	0.107949	SBS56	0.190008	SBS56	0.190008
TCGA-E6-A1LZ-01A-11D-A142-09	UCEC	MuTect	LAN	571	40	242	14	6	7	0.945312	0.971888	0.3	0.958416	0.921933	0.0515671	0.107949	0.190008	0.001169	0.001474	0.010008	SBS46	0.051567	SBS46	0.051567	SBS57	0.107949	SBS57	0.107949	SBS56	0.190008	SBS56	0.190008
TCGA-E6-A1LZ-01A-11D-A142-09	UCEC	MuTect	VAR	584	27	247	16	4	2	0.939163	0.991968	0.2	0.964844	0.933086	0.0515671	0.107949	0.190008	0.001169	0.001474	0.010008	SBS46	0.051567	SBS46	0.051567	SBS57	0.107949	SBS57	0.107949	SBS56	0.190008	SBS56	0.190008
TCGA-E6-A1LZ-01A-11D-A142-09	UCEC	MuTect	FIREVAT	556	55	240	10	10	9	0.96	0.963855	0.5	0.961924	0.929368	0.0515671	0.107949	0.190008	0.001169	0.001474	0.010008	SBS46	0.051567	SBS46	0.051567	SBS57	0.107949	SBS57	0.107949	SBS56	0.190008	SBS56	0.190008
TCGA-EY-A1GS-01A-11D-A13L-09	UCEC	MuTect	MUT	822	15	330	17	3	3	0.951009	0.990991	0.15	0.970588	0.943343	0	0.045247	0.300897	0.00155	0.001897	0.005927	NA	NA	NA	NA	SBS46	0.031608	SBS27|SBS46	0.0136386213901754|0.0316083343313345	SBS58	0.300897	SBS58	0.300897
TCGA-EY-A1GS-01A-11D-A13L-09	UCEC	MuTect	LAN	780	57	324	17	3	9	0.950147	0.972973	0.15	0.961424	0.926346	0	0.045247	0.300897	0.00155	0.001897	0.005927	NA	NA	NA	NA	SBS46	0.031608	SBS27|SBS46	0.0136386213901754|0.0316083343313345	SBS58	0.300897	SBS58	0.300897
TCGA-EY-A1GS-01A-11D-A13L-09	UCEC	MuTect	VAR	769	68	320	20	0	13	0.941176	0.960961	0	0.950966	0.906516	0	0.045247	0.300897	0.00155	0.001897	0.005927	NA	NA	NA	NA	SBS46	0.031608	SBS27|SBS46	0.0136386213901754|0.0316083343313345	SBS58	0.300897	SBS58	0.300897
TCGA-EY-A1GS-01A-11D-A13L-09	UCEC	MuTect	FIREVAT	732	105	313	17	3	20	0.948485	0.93994	0.15	0.944193	0.895184	0	0.045247	0.300897	0.00155	0.001897	0.005927	NA	NA	NA	NA	SBS46	0.031608	SBS27|SBS46	0.0136386213901754|0.0316083343313345	SBS58	0.300897	SBS58	0.300897
TCGA-BT-A20T-01A-11D-A14W-08	BLCA	Muse	MUT	839	7	296	109	2	3	0.730864	0.989967	0.018018	0.840909	0.726829	0.166751	0.23727	0.211936	0.0014	0.001896	0.003266	SBS27	0.092308	SBS27|SBS46	0.0923081341061851|0.0744426643104075	SBS27	0.09284	SBS27|SBS46|SBS53|SBS57	0.0928395423488852|0.0453020455685798|0.0542715740224227|0.0448566053796184	SBS50	0.152206	SBS50|SBS54	0.15220557603141|0.0597302422573835
TCGA-BT-A20T-01A-11D-A14W-08	BLCA	Muse	LAN	561	285	252	13	98	47	0.950943	0.842809	0.882883	0.893617	0.853659	0.166751	0.23727	0.211936	0.0014	0.001896	0.003266	SBS27	0.092308	SBS27|SBS46	0.0923081341061851|0.0744426643104075	SBS27	0.09284	SBS27|SBS46|SBS53|SBS57	0.0928395423488852|0.0453020455685798|0.0542715740224227|0.0448566053796184	SBS50	0.152206	SBS50|SBS54	0.15220557603141|0.0597302422573835
TCGA-BT-A20T-01A-11D-A14W-08	BLCA	Muse	VAR	769	77	290	109	2	9	0.726817	0.9699	0.018018	0.830946	0.712195	0.166751	0.23727	0.211936	0.0014	0.001896	0.003266	SBS27	0.092308	SBS27|SBS46	0.0923081341061851|0.0744426643104075	SBS27	0.09284	SBS27|SBS46|SBS53|SBS57	0.0928395423488852|0.0453020455685798|0.0542715740224227|0.0448566053796184	SBS50	0.152206	SBS50|SBS54	0.15220557603141|0.0597302422573835
TCGA-BT-A20T-01A-11D-A14W-08	BLCA	Muse	FIREVAT	717	129	297	33	78	2	0.9	0.993311	0.702703	0.944356	0.914634	0.166751	0.23727	0.211936	0.0014	0.001896	0.003266	SBS27	0.092308	SBS27|SBS46	0.0923081341061851|0.0744426643104075	SBS27	0.09284	SBS27|SBS46|SBS53|SBS57	0.0928395423488852|0.0453020455685798|0.0542715740224227|0.0448566053796184	SBS50	0.152206	SBS50|SBS54	0.15220557603141|0.0597302422573835
TCGA-BT-A2LA-01A-11D-A18F-08	BLCA	Muse	MUT	631	6	195	135	0	5	0.590909	0.975	0	0.735849	0.58209	0	0	0	0.001636	0.003473	0.003639	NA	NA	NA	NA	NA	NA	NA	NA	NA	NA	NA	NA
TCGA-BT-A2LA-01A-11D-A18F-08	BLCA	Muse	LAN	316	321	131	17	118	69	0.885135	0.655	0.874074	0.752874	0.743284	0	0	0	0.001636	0.003473	0.003639	NA	NA	NA	NA	NA	NA	NA	NA	NA	NA	NA	NA
TCGA-BT-A2LA-01A-11D-A18F-08	BLCA	Muse	VAR	521	116	174	128	7	26	0.576159	0.87	0.0518519	0.693227	0.540299	0	0	0	0.001636	0.003473	0.003639	NA	NA	NA	NA	NA	NA	NA	NA	NA	NA	NA	NA
TCGA-BT-A2LA-01A-11D-A18F-08	BLCA	Muse	FIREVAT	492	145	194	31	104	6	0.862222	0.97	0.77037	0.912941	0.889552	0	0	0	0.001636	0.003473	0.003639	NA	NA	NA	NA	NA	NA	NA	NA	NA	NA	NA	NA
TCGA-BT-A3PH-01A-11D-A21Z-08	BLCA	Muse	MUT	1256	4	565	151	0	4	0.789106	0.99297	0	0.879377	0.784722	0	0	0.126001	0.001528	0.002091	0.002348	NA	NA	NA	NA	NA	NA	NA	NA	SBS50	0.126001	SBS50	0.126001
TCGA-BT-A3PH-01A-11D-A21Z-08	BLCA	Muse	LAN	986	274	529	23	128	40	0.958333	0.929701	0.847682	0.9438	0.9125	0	0	0.126001	0.001528	0.002091	0.002348	NA	NA	NA	NA	NA	NA	NA	NA	SBS50	0.126001	SBS50	0.126001
TCGA-BT-A3PH-01A-11D-A21Z-08	BLCA	Muse	VAR	1117	143	526	148	3	43	0.780415	0.924429	0.0198676	0.84634	0.734722	0	0	0.126001	0.001528	0.002091	0.002348	NA	NA	NA	NA	NA	NA	NA	NA	SBS50	0.126001	SBS50	0.126001
TCGA-BT-A3PH-01A-11D-A21Z-08	BLCA	Muse	FIREVAT	1076	184	547	33	118	22	0.943103	0.961336	0.781457	0.952132	0.923611	0	0	0.126001	0.001528	0.002091	0.002348	NA	NA	NA	NA	NA	NA	NA	NA	SBS50	0.126001	SBS50	0.126001
TCGA-BT-A3PJ-01A-21D-A21Z-08	BLCA	Muse	MUT	1422	4	563	148	1	2	0.791842	0.99646	0.00671141	0.882445	0.789916	0	0	0.329064	0.001431	0.002209	0.001986	NA	NA	NA	NA	NA	NA	NA	NA	SBS47	0.189782	SBS46|SBS47	0.139282927017257|0.189781501436703
TCGA-BT-A3PJ-01A-21D-A21Z-08	BLCA	Muse	LAN	1139	287	528	22	127	37	0.96	0.934513	0.852349	0.947085	0.917367	0	0	0.329064	0.001431	0.002209	0.001986	NA	NA	NA	NA	NA	NA	NA	NA	SBS47	0.189782	SBS46|SBS47	0.139282927017257|0.189781501436703
TCGA-BT-A3PJ-01A-21D-A21Z-08	BLCA	Muse	VAR	1329	97	556	148	1	9	0.789773	0.984071	0.00671141	0.876281	0.780112	0	0	0.329064	0.001431	0.002209	0.001986	NA	NA	NA	NA	NA	NA	NA	NA	SBS47	0.189782	SBS46|SBS47	0.139282927017257|0.189781501436703
TCGA-BT-A3PJ-01A-21D-A21Z-08	BLCA	Muse	FIREVAT	1156	270	562	15	134	3	0.974003	0.99469	0.899329	0.984238	0.97479	0	0	0.329064	0.001431	0.002209	0.001986	NA	NA	NA	NA	NA	NA	NA	NA	SBS47	0.189782	SBS46|SBS47	0.139282927017257|0.189781501436703
TCGA-CF-A27C-01A-11D-A16O-08	BLCA	Muse	MUT	689	6	191	199	6	0	0.489744	1	0.0292683	0.657487	0.497475	0.393176	0.155239	0.436427	0.00122	0.001873	0.002874	SBS45	0.140648	SBS27|SBS45|SBS46|SBS49	0.10157676163897|0.140647975612094|0.0834512053626709|0.0674998473812518	SBS27	0.095621	SBS27|SBS46	0.0956210950005446|0.0596180991160768	SBS49	0.179813	SBS49|SBS52|SBS54|SBS58	0.179813114038188|0.0814197289971495|0.0844584725484876|0.0907353121658151
TCGA-CF-A27C-01A-11D-A16O-08	BLCA	Muse	LAN	369	326	166	20	185	25	0.892473	0.86911	0.902439	0.880637	0.886364	0.393176	0.155239	0.436427	0.00122	0.001873	0.002874	SBS45	0.140648	SBS27|SBS45|SBS46|SBS49	0.10157676163897|0.140647975612094|0.0834512053626709|0.0674998473812518	SBS27	0.095621	SBS27|SBS46	0.0956210950005446|0.0596180991160768	SBS49	0.179813	SBS49|SBS52|SBS54|SBS58	0.179813114038188|0.0814197289971495|0.0844584725484876|0.0907353121658151
TCGA-CF-A27C-01A-11D-A16O-08	BLCA	Muse	VAR	590	105	168	195	10	23	0.46281	0.879581	0.0487805	0.606498	0.449495	0.393176	0.155239	0.436427	0.00122	0.001873	0.002874	SBS45	0.140648	SBS27|SBS45|SBS46|SBS49	0.10157676163897|0.140647975612094|0.0834512053626709|0.0674998473812518	SBS27	0.095621	SBS27|SBS46	0.0956210950005446|0.0596180991160768	SBS49	0.179813	SBS49|SBS52|SBS54|SBS58	0.179813114038188|0.0814197289971495|0.0844584725484876|0.0907353121658151
TCGA-CF-A27C-01A-11D-A16O-08	BLCA	Muse	FIREVAT	415	280	191	9	196	0	0.955	1	0.956098	0.976982	0.977273	0.393176	0.155239	0.436427	0.00122	0.001873	0.002874	SBS45	0.140648	SBS27|SBS45|SBS46|SBS49	0.10157676163897|0.140647975612094|0.0834512053626709|0.0674998473812518	SBS27	0.095621	SBS27|SBS46	0.0956210950005446|0.0596180991160768	SBS49	0.179813	SBS49|SBS52|SBS54|SBS58	0.179813114038188|0.0814197289971495|0.0844584725484876|0.0907353121658151
TCGA-DK-A1A5-01A-11D-A13W-08	BLCA	Muse	MUT	1021	13	308	183	5	1	0.627291	0.996764	0.0265957	0.77	0.629779	0.163789	0.169625	0.427414	0.001334	0.001919	0.004077	SBS58	0.082413	SBS46|SBS58	0.0813751045040294|0.0824134665034943	SBS55	0.169625	SBS55	0.169625	SBS51	0.238046	SBS51|SBS52|SBS54	0.238046441203665|0.071817699381354|0.117549722427327
TCGA-DK-A1A5-01A-11D-A13W-08	BLCA	Muse	LAN	700	334	285	14	174	24	0.953177	0.92233	0.925532	0.9375	0.923541	0.163789	0.169625	0.427414	0.001334	0.001919	0.004077	SBS58	0.082413	SBS46|SBS58	0.0813751045040294|0.0824134665034943	SBS55	0.169625	SBS55	0.169625	SBS51	0.238046	SBS51|SBS52|SBS54	0.238046441203665|0.071817699381354|0.117549722427327
TCGA-DK-A1A5-01A-11D-A13W-08	BLCA	Muse	VAR	949	85	304	177	11	5	0.632017	0.983819	0.0585106	0.76962	0.633803	0.163789	0.169625	0.427414	0.001334	0.001919	0.004077	SBS58	0.082413	SBS46|SBS58	0.0813751045040294|0.0824134665034943	SBS55	0.169625	SBS55	0.169625	SBS51	0.238046	SBS51|SBS52|SBS54	0.238046441203665|0.071817699381354|0.117549722427327
TCGA-DK-A1A5-01A-11D-A13W-08	BLCA	Muse	FIREVAT	808	226	301	33	155	8	0.901198	0.97411	0.824468	0.936236	0.917505	0.163789	0.169625	0.427414	0.001334	0.001919	0.004077	SBS58	0.082413	SBS46|SBS58	0.0813751045040294|0.0824134665034943	SBS55	0.169625	SBS55	0.169625	SBS51	0.238046	SBS51|SBS52|SBS54	0.238046441203665|0.071817699381354|0.117549722427327
TCGA-DK-A1A7-01A-11D-A13W-08	BLCA	Muse	MUT	848	5	257	208	1	0	0.552688	1	0.00478469	0.711911	0.553648	0	0	0.110324	0.001772	0.002715	0.004407	NA	NA	NA	NA	NA	NA	NA	NA	SBS58	0.110324	SBS58	0.110324
TCGA-DK-A1A7-01A-11D-A13W-08	BLCA	Muse	LAN	548	305	239	30	179	18	0.888476	0.929961	0.856459	0.908745	0.896996	0	0	0.110324	0.001772	0.002715	0.004407	NA	NA	NA	NA	NA	NA	NA	NA	SBS58	0.110324	SBS58	0.110324
TCGA-DK-A1A7-01A-11D-A13W-08	BLCA	Muse	VAR	750	103	245	196	13	12	0.555556	0.953307	0.062201	0.702006	0.553648	0	0	0.110324	0.001772	0.002715	0.004407	NA	NA	NA	NA	NA	NA	NA	NA	SBS58	0.110324	SBS58	0.110324
TCGA-DK-A1A7-01A-11D-A13W-08	BLCA	Muse	FIREVAT	558	295	246	38	171	11	0.866197	0.957198	0.818182	0.909427	0.89485	0	0	0.110324	0.001772	0.002715	0.004407	NA	NA	NA	NA	NA	NA	NA	NA	SBS58	0.110324	SBS58	0.110324
TCGA-DK-A3IL-01A-11D-A20D-08	BLCA	Muse	MUT	549	24	187	169	2	12	0.525281	0.939698	0.0116959	0.673874	0.510811	0	0	0.117743	0.002091	0.00304	0.002909	NA	NA	NA	NA	NA	NA	NA	NA	SBS51	0.117743	SBS51	0.117743
TCGA-DK-A3IL-01A-11D-A20D-08	BLCA	Muse	LAN	345	228	182	15	156	17	0.923858	0.914573	0.912281	0.919192	0.913514	0	0	0.117743	0.002091	0.00304	0.002909	NA	NA	NA	NA	NA	NA	NA	NA	SBS51	0.117743	SBS51	0.117743
TCGA-DK-A3IL-01A-11D-A20D-08	BLCA	Muse	VAR	535	38	192	171	0	7	0.528926	0.964824	0	0.683274	0.518919	0	0	0.117743	0.002091	0.00304	0.002909	NA	NA	NA	NA	NA	NA	NA	NA	SBS51	0.117743	SBS51	0.117743
TCGA-DK-A3IL-01A-11D-A20D-08	BLCA	Muse	FIREVAT	367	206	180	45	126	19	0.8	0.904523	0.736842	0.849057	0.827027	0	0	0.117743	0.002091	0.00304	0.002909	NA	NA	NA	NA	NA	NA	NA	NA	SBS51	0.117743	SBS51	0.117743
TCGA-FD-A3N5-01A-11D-A21A-08	BLCA	Muse	MUT	836	33	360	106	5	19	0.772532	0.949868	0.045045	0.852071	0.744898	0.132894	0.0779223	0.345064	0.00184	0.002935	0.005099	SBS54	0.07504	SBS52|SBS54	0.0578538313230218|0.0750404915466758	SBS54	0.077922	SBS54	0.077922	SBS52	0.164121	SBS45|SBS52|SBS54	0.128416315200893|0.164121008110333|0.0525267480514808
TCGA-FD-A3N5-01A-11D-A21A-08	BLCA	Muse	LAN	650	219	354	12	99	25	0.967213	0.934037	0.891892	0.950336	0.92449	0.132894	0.0779223	0.345064	0.00184	0.002935	0.005099	SBS54	0.07504	SBS52|SBS54	0.0578538313230218|0.0750404915466758	SBS54	0.077922	SBS54	0.077922	SBS52	0.164121	SBS45|SBS52|SBS54	0.128416315200893|0.164121008110333|0.0525267480514808
TCGA-FD-A3N5-01A-11D-A21A-08	BLCA	Muse	VAR	766	103	358	106	5	21	0.771552	0.944591	0.045045	0.849348	0.740816	0.132894	0.0779223	0.345064	0.00184	0.002935	0.005099	SBS54	0.07504	SBS52|SBS54	0.0578538313230218|0.0750404915466758	SBS54	0.077922	SBS54	0.077922	SBS52	0.164121	SBS45|SBS52|SBS54	0.128416315200893|0.164121008110333|0.0525267480514808
TCGA-FD-A3N5-01A-11D-A21A-08	BLCA	Muse	FIREVAT	680	189	359	12	99	20	0.967655	0.94723	0.891892	0.957333	0.934694	0.132894	0.0779223	0.345064	0.00184	0.002935	0.005099	SBS54	0.07504	SBS52|SBS54	0.0578538313230218|0.0750404915466758	SBS54	0.077922	SBS54	0.077922	SBS52	0.164121	SBS45|SBS52|SBS54	0.128416315200893|0.164121008110333|0.0525267480514808
TCGA-H4-A2HQ-01A-11D-A17V-08	BLCA	Muse	MUT	1214	2	453	92	1	1	0.831193	0.997797	0.0107527	0.906907	0.829982	0.26019	0.176105	0.589021	0.001243	0.001538	0.003869	SBS58	0.104344	SBS46|SBS49|SBS58	0.0584481637795367|0.0973978596310889|0.104343563668826	SBS58	0.075667	SBS46|SBS53|SBS58	0.0614997925192741|0.0389382979722264|0.0756665312290153	SBS49	0.33547	SBS48|SBS49|SBS58	0.0436227339497635|0.335469782949259|0.209928019294178
TCGA-H4-A2HQ-01A-11D-A17V-08	BLCA	Muse	LAN	983	233	423	30	63	31	0.933775	0.931718	0.677419	0.932745	0.888483	0.26019	0.176105	0.589021	0.001243	0.001538	0.003869	SBS58	0.104344	SBS46|SBS49|SBS58	0.0584481637795367|0.0973978596310889|0.104343563668826	SBS58	0.075667	SBS46|SBS53|SBS58	0.0614997925192741|0.0389382979722264|0.0756665312290153	SBS49	0.33547	SBS48|SBS49|SBS58	0.0436227339497635|0.335469782949259|0.209928019294178
TCGA-H4-A2HQ-01A-11D-A17V-08	BLCA	Muse	VAR	1116	100	442	87	6	12	0.835539	0.973568	0.0645161	0.899288	0.819013	0.26019	0.176105	0.589021	0.001243	0.001538	0.003869	SBS58	0.104344	SBS46|SBS49|SBS58	0.0584481637795367|0.0973978596310889|0.104343563668826	SBS58	0.075667	SBS46|SBS53|SBS58	0.0614997925192741|0.0389382979722264|0.0756665312290153	SBS49	0.33547	SBS48|SBS49|SBS58	0.0436227339497635|0.335469782949259|0.209928019294178
TCGA-H4-A2HQ-01A-11D-A17V-08	BLCA	Muse	FIREVAT	978	238	440	11	82	14	0.97561	0.969163	0.88172	0.972376	0.954296	0.26019	0.176105	0.589021	0.001243	0.001538	0.003869	SBS58	0.104344	SBS46|SBS49|SBS58	0.0584481637795367|0.0973978596310889|0.104343563668826	SBS58	0.075667	SBS46|SBS53|SBS58	0.0614997925192741|0.0389382979722264|0.0756665312290153	SBS49	0.33547	SBS48|SBS49|SBS58	0.0436227339497635|0.335469782949259|0.209928019294178
TCGA-A2-A04T-01A-21W-A050-09	BRCA	Muse	MUT	544	9	75	155	5	1	0.326087	0.986842	0.03125	0.490196	0.338983	0.208499	0.151243	0.311599	0.001641	0.002652	0.002452	SBS51	0.072166	SBS51|SBS53|SBS54	0.0721656532124744|0.0718521082264274|0.0644810712351032	SBS50	0.102637	SBS50|SBS54	0.102636509313587|0.0486066130871955	SBS53	0.150123	SBS53|SBS54|SBS57	0.150123442731825|0.0631847101317585|0.0982911797436322
TCGA-A2-A04T-01A-21W-A050-09	BRCA	Muse	LAN	318	235	69	44	116	7	0.610619	0.907895	0.725	0.730159	0.783898	0.208499	0.151243	0.311599	0.001641	0.002652	0.002452	SBS51	0.072166	SBS51|SBS53|SBS54	0.0721656532124744|0.0718521082264274|0.0644810712351032	SBS50	0.102637	SBS50|SBS54	0.102636509313587|0.0486066130871955	SBS53	0.150123	SBS53|SBS54|SBS57	0.150123442731825|0.0631847101317585|0.0982911797436322
TCGA-A2-A04T-01A-21W-A050-09	BRCA	Muse	VAR	455	98	75	145	15	1	0.340909	0.986842	0.09375	0.506757	0.381356	0.208499	0.151243	0.311599	0.001641	0.002652	0.002452	SBS51	0.072166	SBS51|SBS53|SBS54	0.0721656532124744|0.0718521082264274|0.0644810712351032	SBS50	0.102637	SBS50|SBS54	0.102636509313587|0.0486066130871955	SBS53	0.150123	SBS53|SBS54|SBS57	0.150123442731825|0.0631847101317585|0.0982911797436322
TCGA-A2-A04T-01A-21W-A050-09	BRCA	Muse	FIREVAT	282	271	69	25	135	7	0.734043	0.907895	0.84375	0.811765	0.864407	0.208499	0.151243	0.311599	0.001641	0.002652	0.002452	SBS51	0.072166	SBS51|SBS53|SBS54	0.0721656532124744|0.0718521082264274|0.0644810712351032	SBS50	0.102637	SBS50|SBS54	0.102636509313587|0.0486066130871955	SBS53	0.150123	SBS53|SBS54|SBS57	0.150123442731825|0.0631847101317585|0.0982911797436322
TCGA-A2-A0EY-01A-11W-A050-09	BRCA	Muse	MUT	749	17	224	69	3	5	0.764505	0.978166	0.0416667	0.858238	0.754153	0.164913	0.175285	0.54611	0.000883	0.000858	0.00314	SBS46	0.113591	SBS46|SBS56	0.113591460764479|0.0513210658115959	SBS46	0.060295	SBS27|SBS46|SBS56	0.0582360377719361|0.0602954374593269|0.056753090109942	SBS46	0.235019	SBS46|SBS50|SBS57	0.235019367489163|0.166669854052926|0.144420676444867
TCGA-A2-A0EY-01A-11W-A050-09	BRCA	Muse	LAN	629	137	224	31	41	5	0.878431	0.978166	0.569444	0.92562	0.880399	0.164913	0.175285	0.54611	0.000883	0.000858	0.00314	SBS46	0.113591	SBS46|SBS56	0.113591460764479|0.0513210658115959	SBS46	0.060295	SBS27|SBS46|SBS56	0.0582360377719361|0.0602954374593269|0.056753090109942	SBS46	0.235019	SBS46|SBS50|SBS57	0.235019367489163|0.166669854052926|0.144420676444867
TCGA-A2-A0EY-01A-11W-A050-09	BRCA	Muse	VAR	724	42	228	70	2	1	0.765101	0.995633	0.0277778	0.865275	0.76412	0.164913	0.175285	0.54611	0.000883	0.000858	0.00314	SBS46	0.113591	SBS46|SBS56	0.113591460764479|0.0513210658115959	SBS46	0.060295	SBS27|SBS46|SBS56	0.0582360377719361|0.0602954374593269|0.056753090109942	SBS46	0.235019	SBS46|SBS50|SBS57	0.235019367489163|0.166669854052926|0.144420676444867
TCGA-A2-A0EY-01A-11W-A050-09	BRCA	Muse	FIREVAT	607	159	219	29	43	10	0.883065	0.956332	0.597222	0.918239	0.870432	0.164913	0.175285	0.54611	0.000883	0.000858	0.00314	SBS46	0.113591	SBS46|SBS56	0.113591460764479|0.0513210658115959	SBS46	0.060295	SBS27|SBS46|SBS56	0.0582360377719361|0.0602954374593269|0.056753090109942	SBS46	0.235019	SBS46|SBS50|SBS57	0.235019367489163|0.166669854052926|0.144420676444867
TCGA-A2-A259-01A-11D-A16D-09	BRCA	Muse	MUT	1379	4	24	939	0	0	0.0249221	1	0	0.0486322	0.0249221	0.0264321	0	0	0.001313	0.001533	0.006504	SBS51	0.026432	SBS51	0.026432	NA	NA	NA	NA	NA	NA	NA	NA
TCGA-A2-A259-01A-11D-A16D-09	BRCA	Muse	LAN	806	577	22	580	359	2	0.0365448	0.916667	0.382322	0.0702875	0.395639	0.0264321	0	0	0.001313	0.001533	0.006504	SBS51	0.026432	SBS51	0.026432	NA	NA	NA	NA	NA	NA	NA	NA
TCGA-A2-A259-01A-11D-A16D-09	BRCA	Muse	VAR	1365	18	24	934	5	0	0.0250522	1	0.00532481	0.0488798	0.0301142	0.0264321	0	0	0.001313	0.001533	0.006504	SBS51	0.026432	SBS51	0.026432	NA	NA	NA	NA	NA	NA	NA	NA
TCGA-A2-A259-01A-11D-A16D-09	BRCA	Muse	FIREVAT	1356	27	23	926	13	1	0.024236	0.958333	0.0138445	0.0472765	0.0373832	0.0264321	0	0	0.001313	0.001533	0.006504	SBS51	0.026432	SBS51	0.026432	NA	NA	NA	NA	NA	NA	NA	NA
TCGA-A2-A25B-01A-11D-A167-09	BRCA	Muse	MUT	588	3	87	154	2	0	0.360996	1	0.0128205	0.530488	0.366255	0.0941955	0.101819	0.26947	0.001964	0.003139	0.002123	SBS50	0.057808	SBS50|SBS56	0.0578077750010929|0.0363877707663648	SBS50	0.101819	SBS50	0.101819	SBS45	0.117225	SBS45|SBS56|SBS59	0.117225283986114|0.0656572623093143|0.086587272827575
TCGA-A2-A25B-01A-11D-A167-09	BRCA	Muse	LAN	278	313	81	23	133	6	0.778846	0.931034	0.852564	0.848168	0.880658	0.0941955	0.101819	0.26947	0.001964	0.003139	0.002123	SBS50	0.057808	SBS50|SBS56	0.0578077750010929|0.0363877707663648	SBS50	0.101819	SBS50	0.101819	SBS45	0.117225	SBS45|SBS56|SBS59	0.117225283986114|0.0656572623093143|0.086587272827575
TCGA-A2-A25B-01A-11D-A167-09	BRCA	Muse	VAR	522	69	85	147	9	2	0.366379	0.977011	0.0576923	0.532915	0.386831	0.0941955	0.101819	0.26947	0.001964	0.003139	0.002123	SBS50	0.057808	SBS50|SBS56	0.0578077750010929|0.0363877707663648	SBS50	0.101819	SBS50	0.101819	SBS45	0.117225	SBS45|SBS56|SBS59	0.117225283986114|0.0656572623093143|0.086587272827575
TCGA-A2-A25B-01A-11D-A167-09	BRCA	Muse	FIREVAT	393	198	87	56	100	0	0.608392	1	0.641026	0.756522	0.769547	0.0941955	0.101819	0.26947	0.001964	0.003139	0.002123	SBS50	0.057808	SBS50|SBS56	0.0578077750010929|0.0363877707663648	SBS50	0.101819	SBS50	0.101819	SBS45	0.117225	SBS45|SBS56|SBS59	0.117225283986114|0.0656572623093143|0.086587272827575
TCGA-A2-A3Y0-01A-11D-A23C-09	BRCA	Muse	MUT	712	2	201	72	2	0	0.736264	1	0.027027	0.848101	0.738182	0	0	0.130205	0.001259	0.001484	0.006219	NA	NA	NA	NA	NA	NA	NA	NA	SBS51	0.130205	SBS51	0.130205
TCGA-A2-A3Y0-01A-11D-A23C-09	BRCA	Muse	LAN	594	120	199	43	31	2	0.822314	0.99005	0.418919	0.89842	0.836364	0	0	0.130205	0.001259	0.001484	0.006219	NA	NA	NA	NA	NA	NA	NA	NA	SBS51	0.130205	SBS51	0.130205
TCGA-A2-A3Y0-01A-11D-A23C-09	BRCA	Muse	VAR	673	41	200	73	1	1	0.732601	0.995025	0.0135135	0.843882	0.730909	0	0	0.130205	0.001259	0.001484	0.006219	NA	NA	NA	NA	NA	NA	NA	NA	SBS51	0.130205	SBS51	0.130205
TCGA-A2-A3Y0-01A-11D-A23C-09	BRCA	Muse	FIREVAT	668	46	201	56	18	0	0.782101	1	0.243243	0.877729	0.796364	0	0	0.130205	0.001259	0.001484	0.006219	NA	NA	NA	NA	NA	NA	NA	NA	SBS51	0.130205	SBS51	0.130205
TCGA-A7-A13D-01A-13D-A272-09	BRCA	Muse	MUT	589	6	120	148	6	0	0.447761	1	0.038961	0.618557	0.459854	0	0	0	0.001779	0.002412	0.004297	NA	NA	NA	NA	NA	NA	NA	NA	NA	NA	NA	NA
TCGA-A7-A13D-01A-13D-A272-09	BRCA	Muse	LAN	319	276	117	14	140	3	0.89313	0.975	0.909091	0.932271	0.937956	0	0	0	0.001779	0.002412	0.004297	NA	NA	NA	NA	NA	NA	NA	NA	NA	NA	NA	NA
TCGA-A7-A13D-01A-13D-A272-09	BRCA	Muse	VAR	517	78	110	144	10	10	0.433071	0.916667	0.0649351	0.588235	0.437956	0	0	0	0.001779	0.002412	0.004297	NA	NA	NA	NA	NA	NA	NA	NA	NA	NA	NA	NA
TCGA-A7-A13D-01A-13D-A272-09	BRCA	Muse	FIREVAT	399	196	118	46	108	2	0.719512	0.983333	0.701299	0.830986	0.824818	0	0	0	0.001779	0.002412	0.004297	NA	NA	NA	NA	NA	NA	NA	NA	NA	NA	NA	NA
TCGA-A8-A08L-01A-11W-A019-09	BRCA	Muse	MUT	857	2	235	72	0	1	0.765472	0.995763	0	0.865562	0.762987	0.109643	0.0398176	0.402871	0.000899	0.001135	0.003846	SBS58	0.064688	SBS57|SBS58	0.0449545014409247|0.0646883301642215	SBS57	0.039818	SBS57	0.039818	SBS58	0.402871	SBS58	0.402871
TCGA-A8-A08L-01A-11W-A019-09	BRCA	Muse	LAN	673	186	220	28	44	16	0.887097	0.932203	0.611111	0.909091	0.857143	0.109643	0.0398176	0.402871	0.000899	0.001135	0.003846	SBS58	0.064688	SBS57|SBS58	0.0449545014409247|0.0646883301642215	SBS57	0.039818	SBS57	0.039818	SBS58	0.402871	SBS58	0.402871
TCGA-A8-A08L-01A-11W-A019-09	BRCA	Muse	VAR	778	81	229	69	3	7	0.768456	0.970339	0.0416667	0.857678	0.753247	0.109643	0.0398176	0.402871	0.000899	0.001135	0.003846	SBS58	0.064688	SBS57|SBS58	0.0449545014409247|0.0646883301642215	SBS57	0.039818	SBS57	0.039818	SBS58	0.402871	SBS58	0.402871
TCGA-A8-A08L-01A-11W-A019-09	BRCA	Muse	FIREVAT	724	135	234	31	41	2	0.883019	0.991525	0.569444	0.934132	0.892857	0.109643	0.0398176	0.402871	0.000899	0.001135	0.003846	SBS58	0.064688	SBS57|SBS58	0.0449545014409247|0.0646883301642215	SBS57	0.039818	SBS57	0.039818	SBS58	0.402871	SBS58	0.402871
TCGA-A8-A094-01A-11W-A019-09	BRCA	Muse	MUT	864	10	206	44	1	4	0.824	0.980952	0.0222222	0.895652	0.811765	0.253359	0.180887	0.742274	0.001707	0.002037	0.005362	SBS46	0.104467	SBS46|SBS50|SBS58|SBS59	0.104466678717698|0.0478175400262626|0.0737393355267509|0.0273355143546316	SBS46	0.093957	SBS46|SBS50|SBS57	0.0939572884306502|0.0453727895563043|0.0415570449956086	SBS58	0.46051	SBS46|SBS58|SBS59	0.168751712293742|0.460509644599753|0.113012642132361
TCGA-A8-A094-01A-11W-A019-09	BRCA	Muse	LAN	624	250	176	6	39	34	0.967033	0.838095	0.866667	0.897959	0.843137	0.253359	0.180887	0.742274	0.001707	0.002037	0.005362	SBS46	0.104467	SBS46|SBS50|SBS58|SBS59	0.104466678717698|0.0478175400262626|0.0737393355267509|0.0273355143546316	SBS46	0.093957	SBS46|SBS50|SBS57	0.0939572884306502|0.0453727895563043|0.0415570449956086	SBS58	0.46051	SBS46|SBS58|SBS59	0.168751712293742|0.460509644599753|0.113012642132361
TCGA-A8-A094-01A-11W-A019-09	BRCA	Muse	VAR	789	85	205	44	1	5	0.823293	0.97619	0.0222222	0.893246	0.807843	0.253359	0.180887	0.742274	0.001707	0.002037	0.005362	SBS46	0.104467	SBS46|SBS50|SBS58|SBS59	0.104466678717698|0.0478175400262626|0.0737393355267509|0.0273355143546316	SBS46	0.093957	SBS46|SBS50|SBS57	0.0939572884306502|0.0453727895563043|0.0415570449956086	SBS58	0.46051	SBS46|SBS58|SBS59	0.168751712293742|0.460509644599753|0.113012642132361
TCGA-A8-A094-01A-11W-A019-09	BRCA	Muse	FIREVAT	739	135	208	6	39	2	0.971963	0.990476	0.866667	0.981132	0.968627	0.253359	0.180887	0.742274	0.001707	0.002037	0.005362	SBS46	0.104467	SBS46|SBS50|SBS58|SBS59	0.104466678717698|0.0478175400262626|0.0737393355267509|0.0273355143546316	SBS46	0.093957	SBS46|SBS50|SBS57	0.0939572884306502|0.0453727895563043|0.0415570449956086	SBS58	0.46051	SBS46|SBS58|SBS59	0.168751712293742|0.460509644599753|0.113012642132361
TCGA-A8-A09I-01A-22W-A050-09	BRCA	Muse	MUT	622	3	141	90	2	0	0.61039	1	0.0217391	0.758065	0.613734	0	0	0.209727	0.001816	0.001804	0.003353	NA	NA	NA	NA	NA	NA	NA	NA	SBS57	0.119847	SBS54|SBS57	0.0898797752607833|0.119846787795007
TCGA-A8-A09I-01A-22W-A050-09	BRCA	Muse	LAN	411	214	134	21	71	7	0.864516	0.950355	0.771739	0.905405	0.879828	0	0	0.209727	0.001816	0.001804	0.003353	NA	NA	NA	NA	NA	NA	NA	NA	SBS57	0.119847	SBS54|SBS57	0.0898797752607833|0.119846787795007
TCGA-A8-A09I-01A-22W-A050-09	BRCA	Muse	VAR	584	41	140	88	4	1	0.614035	0.992908	0.0434783	0.758808	0.618026	0	0	0.209727	0.001816	0.001804	0.003353	NA	NA	NA	NA	NA	NA	NA	NA	SBS57	0.119847	SBS54|SBS57	0.0898797752607833|0.119846787795007
TCGA-A8-A09I-01A-22W-A050-09	BRCA	Muse	FIREVAT	449	176	141	25	67	0	0.849398	1	0.728261	0.918567	0.892704	0	0	0.209727	0.001816	0.001804	0.003353	NA	NA	NA	NA	NA	NA	NA	NA	SBS57	0.119847	SBS54|SBS57	0.0898797752607833|0.119846787795007
TCGA-AN-A0AT-01A-11D-A045-09	BRCA	Muse	MUT	614	7	123	118	4	0	0.510373	1	0.0327869	0.675824	0.518367	0.0923063	0	0.27688	0.001519	0.002208	0.002482	SBS51	0.092306	SBS51	0.092306	NA	NA	NA	NA	SBS51	0.132626	SBS50|SBS51|SBS57	0.0675224040522579|0.132626442110468|0.0767312981564724
TCGA-AN-A0AT-01A-11D-A045-09	BRCA	Muse	LAN	398	223	114	60	62	9	0.655172	0.926829	0.508197	0.767677	0.718367	0.0923063	0	0.27688	0.001519	0.002208	0.002482	SBS51	0.092306	SBS51	0.092306	NA	NA	NA	NA	SBS51	0.132626	SBS50|SBS51|SBS57	0.0675224040522579|0.132626442110468|0.0767312981564724
TCGA-AN-A0AT-01A-11D-A045-09	BRCA	Muse	VAR	558	63	122	116	6	1	0.512605	0.99187	0.0491803	0.6759	0.522449	0.0923063	0	0.27688	0.001519	0.002208	0.002482	SBS51	0.092306	SBS51	0.092306	NA	NA	NA	NA	SBS51	0.132626	SBS50|SBS51|SBS57	0.0675224040522579|0.132626442110468|0.0767312981564724
TCGA-AN-A0AT-01A-11D-A045-09	BRCA	Muse	FIREVAT	405	216	113	61	61	10	0.649425	0.918699	0.5	0.760943	0.710204	0.0923063	0	0.27688	0.001519	0.002208	0.002482	SBS51	0.092306	SBS51	0.092306	NA	NA	NA	NA	SBS51	0.132626	SBS50|SBS51|SBS57	0.0675224040522579|0.132626442110468|0.0767312981564724
TCGA-AO-A124-01A-11D-A10M-09	BRCA	Muse	MUT	548	22	157	31	4	5	0.835106	0.969136	0.114286	0.897143	0.817259	0	0.0644776	0.0455773	0.001408	0.00171	0.006632	NA	NA	NA	NA	SBS46	0.064478	SBS46	0.064478	SBS52	0.045577	SBS52|SBS56	0.0455772786318526|0
TCGA-AO-A124-01A-11D-A10M-09	BRCA	Muse	LAN	424	146	146	14	21	16	0.9125	0.901235	0.6	0.906832	0.847716	0	0.0644776	0.0455773	0.001408	0.00171	0.006632	NA	NA	NA	NA	SBS46	0.064478	SBS46	0.064478	SBS52	0.045577	SBS52|SBS56	0.0455772786318526|0
TCGA-AO-A124-01A-11D-A10M-09	BRCA	Muse	VAR	466	104	142	33	2	20	0.811429	0.876543	0.0571429	0.84273	0.730964	0	0.0644776	0.0455773	0.001408	0.00171	0.006632	NA	NA	NA	NA	SBS46	0.064478	SBS46	0.064478	SBS52	0.045577	SBS52|SBS56	0.0455772786318526|0
TCGA-AO-A124-01A-11D-A10M-09	BRCA	Muse	FIREVAT	480	90	151	9	26	11	0.94375	0.932099	0.742857	0.937888	0.898477	0	0.0644776	0.0455773	0.001408	0.00171	0.006632	NA	NA	NA	NA	SBS46	0.064478	SBS46	0.064478	SBS52	0.045577	SBS52|SBS56	0.0455772786318526|0
TCGA-AR-A0TX-01A-11D-A099-09	BRCA	Muse	MUT	1026	1	343	52	0	0	0.868354	1	0	0.929539	0.868354	0.077639	0.0723023	0.487271	0.000996	0.001154	0.010976	SBS46	0.032767	SBS46|SBS54|SBS57	0.0327665571760543|0.0155368527364083|0.0293355957279134	SBS46	0.037518	SBS27|SBS46|SBS57	0.011365211014417|0.0375181734823737|0.0234189312251155	SBS58	0.347606	SBS54|SBS58	0.139664201707458|0.347606419835425
TCGA-AR-A0TX-01A-11D-A099-09	BRCA	Muse	LAN	875	152	327	19	33	16	0.945087	0.953353	0.634615	0.949202	0.911392	0.077639	0.0723023	0.487271	0.000996	0.001154	0.010976	SBS46	0.032767	SBS46|SBS54|SBS57	0.0327665571760543|0.0155368527364083|0.0293355957279134	SBS46	0.037518	SBS27|SBS46|SBS57	0.011365211014417|0.0375181734823737|0.0234189312251155	SBS58	0.347606	SBS54|SBS58	0.139664201707458|0.347606419835425
TCGA-AR-A0TX-01A-11D-A099-09	BRCA	Muse	VAR	999	28	343	49	3	0	0.875	1	0.0576923	0.933333	0.875949	0.077639	0.0723023	0.487271	0.000996	0.001154	0.010976	SBS46	0.032767	SBS46|SBS54|SBS57	0.0327665571760543|0.0155368527364083|0.0293355957279134	SBS46	0.037518	SBS27|SBS46|SBS57	0.011365211014417|0.0375181734823737|0.0234189312251155	SBS58	0.347606	SBS54|SBS58	0.139664201707458|0.347606419835425
TCGA-AR-A0TX-01A-11D-A099-09	BRCA	Muse	FIREVAT	962	65	340	32	20	3	0.913978	0.991254	0.384615	0.951049	0.911392	0.077639	0.0723023	0.487271	0.000996	0.001154	0.010976	SBS46	0.032767	SBS46|SBS54|SBS57	0.0327665571760543|0.0155368527364083|0.0293355957279134	SBS46	0.037518	SBS27|SBS46|SBS57	0.011365211014417|0.0375181734823737|0.0234189312251155	SBS58	0.347606	SBS54|SBS58	0.139664201707458|0.347606419835425
TCGA-AR-A24Z-01A-11D-A167-09	BRCA	Muse	MUT	597	2	50	278	1	0	0.152439	1	0.00358423	0.26455	0.155015	0	0	0	0.001961	0.002168	0.003669	NA	NA	NA	NA	NA	NA	NA	NA	NA	NA	NA	NA
TCGA-AR-A24Z-01A-11D-A167-09	BRCA	Muse	LAN	263	336	48	88	191	2	0.352941	0.96	0.684588	0.516129	0.726444	0	0	0	0.001961	0.002168	0.003669	NA	NA	NA	NA	NA	NA	NA	NA	NA	NA	NA	NA
TCGA-AR-A24Z-01A-11D-A167-09	BRCA	Muse	VAR	551	48	48	268	11	2	0.151899	0.96	0.0394265	0.262295	0.179331	0	0	0	0.001961	0.002168	0.003669	NA	NA	NA	NA	NA	NA	NA	NA	NA	NA	NA	NA
TCGA-AR-A24Z-01A-11D-A167-09	BRCA	Muse	FIREVAT	457	142	48	198	81	2	0.195122	0.96	0.290323	0.324324	0.392097	0	0	0	0.001961	0.002168	0.003669	NA	NA	NA	NA	NA	NA	NA	NA	NA	NA	NA	NA
TCGA-AR-A256-01A-11D-A167-09	BRCA	Muse	MUT	641	1	204	55	0	0	0.787645	1	0	0.88121	0.787645	0.181916	0.157587	0.378017	0.001591	0.002397	0.008717	SBS58	0.154289	SBS56|SBS58	0.0276264069604197|0.154289341123143	SBS58	0.157587	SBS58	0.157587	SBS51	0.24018	SBS51|SBS56|SBS59|SBS60	0.240179800749291|0.0331820363125675|0.104655340190157|0
TCGA-AR-A256-01A-11D-A167-09	BRCA	Muse	LAN	448	194	187	15	40	17	0.925743	0.916667	0.727273	0.921182	0.876448	0.181916	0.157587	0.378017	0.001591	0.002397	0.008717	SBS58	0.154289	SBS56|SBS58	0.0276264069604197|0.154289341123143	SBS58	0.157587	SBS58	0.157587	SBS51	0.24018	SBS51|SBS56|SBS59|SBS60	0.240179800749291|0.0331820363125675|0.104655340190157|0
TCGA-AR-A256-01A-11D-A167-09	BRCA	Muse	VAR	539	103	178	53	2	26	0.770563	0.872549	0.0363636	0.818391	0.694981	0.181916	0.157587	0.378017	0.001591	0.002397	0.008717	SBS58	0.154289	SBS56|SBS58	0.0276264069604197|0.154289341123143	SBS58	0.157587	SBS58	0.157587	SBS51	0.24018	SBS51|SBS56|SBS59|SBS60	0.240179800749291|0.0331820363125675|0.104655340190157|0
TCGA-AR-A256-01A-11D-A167-09	BRCA	Muse	FIREVAT	579	63	201	38	17	3	0.841004	0.985294	0.309091	0.907449	0.841699	0.181916	0.157587	0.378017	0.001591	0.002397	0.008717	SBS58	0.154289	SBS56|SBS58	0.0276264069604197|0.154289341123143	SBS58	0.157587	SBS58	0.157587	SBS51	0.24018	SBS51|SBS56|SBS59|SBS60	0.240179800749291|0.0331820363125675|0.104655340190157|0
TCGA-AR-A2LK-01A-11D-A17W-09	BRCA	Muse	MUT	572	4	41	233	1	0	0.149635	1	0.0042735	0.260317	0.152727	0	0	0.0463998	0.001936	0.002878	0.003904	NA	NA	NA	NA	NA	NA	NA	NA	SBS59	0.0464	SBS59	0.0464
TCGA-AR-A2LK-01A-11D-A17W-09	BRCA	Muse	LAN	327	249	37	107	127	4	0.256944	0.902439	0.542735	0.4	0.596364	0	0	0.0463998	0.001936	0.002878	0.003904	NA	NA	NA	NA	NA	NA	NA	NA	SBS59	0.0464	SBS59	0.0464
TCGA-AR-A2LK-01A-11D-A17W-09	BRCA	Muse	VAR	518	58	37	226	8	4	0.140684	0.902439	0.034188	0.243421	0.163636	0	0	0.0463998	0.001936	0.002878	0.003904	NA	NA	NA	NA	NA	NA	NA	NA	SBS59	0.0464	SBS59	0.0464
TCGA-AR-A2LK-01A-11D-A17W-09	BRCA	Muse	FIREVAT	406	170	34	162	72	7	0.173469	0.829268	0.307692	0.28692	0.385455	0	0	0.0463998	0.001936	0.002878	0.003904	NA	NA	NA	NA	NA	NA	NA	NA	SBS59	0.0464	SBS59	0.0464
TCGA-B6-A0RE-01A-11W-A071-09	BRCA	Muse	MUT	569	5	82	90	3	0	0.476744	1	0.0322581	0.645669	0.485714	0.175514	0.0391412	0.640081	0.001814	0.00205	0.006785	SBS58	0.145562	SBS56|SBS58	0.0299523748404551|0.145562037417793	SBS56	0.039141	SBS56	0.039141	SBS58	0.640081	SBS58	0.640081
TCGA-B6-A0RE-01A-11W-A071-09	BRCA	Muse	LAN	441	133	77	54	39	5	0.587786	0.939024	0.419355	0.723005	0.662857	0.175514	0.0391412	0.640081	0.001814	0.00205	0.006785	SBS58	0.145562	SBS56|SBS58	0.0299523748404551|0.145562037417793	SBS56	0.039141	SBS56	0.039141	SBS58	0.640081	SBS58	0.640081
TCGA-B6-A0RE-01A-11W-A071-09	BRCA	Muse	VAR	526	48	80	90	3	2	0.470588	0.97561	0.0322581	0.634921	0.474286	0.175514	0.0391412	0.640081	0.001814	0.00205	0.006785	SBS58	0.145562	SBS56|SBS58	0.0299523748404551|0.145562037417793	SBS56	0.039141	SBS56	0.039141	SBS58	0.640081	SBS58	0.640081
TCGA-B6-A0RE-01A-11W-A071-09	BRCA	Muse	FIREVAT	491	83	81	67	26	1	0.547297	0.987805	0.27957	0.704348	0.611429	0.175514	0.0391412	0.640081	0.001814	0.00205	0.006785	SBS58	0.145562	SBS56|SBS58	0.0299523748404551|0.145562037417793	SBS56	0.039141	SBS56	0.039141	SBS58	0.640081	SBS58	0.640081
TCGA-BH-A18U-01A-21D-A12B-09	BRCA	Muse	MUT	551	7	127	127	2	1	0.5	0.992188	0.0155039	0.664921	0.501946	0.0820635	0	0.268018	0.00167	0.013379	0.002142	SBS46	0.082064	SBS46	0.082064	NA	NA	NA	NA	SBS58	0.176664	SBS46|SBS58	0.0913546877475353|0.176663804987995
TCGA-BH-A18U-01A-21D-A12B-09	BRCA	Muse	LAN	362	196	118	26	103	10	0.819444	0.921875	0.79845	0.867647	0.859922	0.0820635	0	0.268018	0.00167	0.013379	0.002142	SBS46	0.082064	SBS46	0.082064	NA	NA	NA	NA	SBS58	0.176664	SBS46|SBS58	0.0913546877475353|0.176663804987995
TCGA-BH-A18U-01A-21D-A12B-09	BRCA	Muse	VAR	515	43	126	110	19	2	0.533898	0.984375	0.147287	0.692308	0.564202	0.0820635	0	0.268018	0.00167	0.013379	0.002142	SBS46	0.082064	SBS46	0.082064	NA	NA	NA	NA	SBS58	0.176664	SBS46|SBS58	0.0913546877475353|0.176663804987995
TCGA-BH-A18U-01A-21D-A12B-09	BRCA	Muse	FIREVAT	328	230	120	19	110	8	0.863309	0.9375	0.852713	0.898876	0.894942	0.0820635	0	0.268018	0.00167	0.013379	0.002142	SBS46	0.082064	SBS46	0.082064	NA	NA	NA	NA	SBS58	0.176664	SBS46|SBS58	0.0913546877475353|0.176663804987995
TCGA-BH-A1FC-01A-11D-A13L-09	BRCA	Muse	MUT	805	10	92	224	1	0	0.291139	1	0.00444444	0.45098	0.293375	0.115437	0.0841018	0.429532	0.001376	0.001512	0.006541	SBS58	0.115437	SBS58	0.115437	SBS58	0.084102	SBS58	0.084102	SBS50	0.226594	SBS47|SBS50	0.202937349199247|0.226594172364465
TCGA-BH-A1FC-01A-11D-A13L-09	BRCA	Muse	LAN	547	268	77	121	104	15	0.388889	0.836957	0.462222	0.531034	0.570978	0.115437	0.0841018	0.429532	0.001376	0.001512	0.006541	SBS58	0.115437	SBS58	0.115437	SBS58	0.084102	SBS58	0.084102	SBS50	0.226594	SBS47|SBS50	0.202937349199247|0.226594172364465
TCGA-BH-A1FC-01A-11D-A13L-09	BRCA	Muse	VAR	681	134	92	205	20	0	0.309764	1	0.0888889	0.473008	0.353312	0.115437	0.0841018	0.429532	0.001376	0.001512	0.006541	SBS58	0.115437	SBS58	0.115437	SBS58	0.084102	SBS58	0.084102	SBS50	0.226594	SBS47|SBS50	0.202937349199247|0.226594172364465
TCGA-BH-A1FC-01A-11D-A13L-09	BRCA	Muse	FIREVAT	729	86	92	204	21	0	0.310811	1	0.0933333	0.474227	0.356467	0.115437	0.0841018	0.429532	0.001376	0.001512	0.006541	SBS58	0.115437	SBS58	0.115437	SBS58	0.084102	SBS58	0.084102	SBS50	0.226594	SBS47|SBS50	0.202937349199247|0.226594172364465
TCGA-D8-A27H-01A-11D-A16D-09	BRCA	Muse	MUT	701	3	126	202	2	0	0.384146	1	0.00980392	0.555066	0.387879	0.127222	0.1341	0.208132	0.001663	0.00328	0.00186	SBS58	0.087443	SBS54|SBS58	0.0397788239664117|0.0874430074377142	SBS58	0.1341	SBS58	0.1341	SBS51	0.111336	SBS51|SBS54	0.11133629918341|0.0967952521810292
TCGA-D8-A27H-01A-11D-A16D-09	BRCA	Muse	LAN	349	355	121	42	162	5	0.742331	0.960317	0.794118	0.83737	0.857576	0.127222	0.1341	0.208132	0.001663	0.00328	0.00186	SBS58	0.087443	SBS54|SBS58	0.0397788239664117|0.0874430074377142	SBS58	0.1341	SBS58	0.1341	SBS51	0.111336	SBS51|SBS54	0.11133629918341|0.0967952521810292
TCGA-D8-A27H-01A-11D-A16D-09	BRCA	Muse	VAR	609	95	118	193	11	8	0.379421	0.936508	0.0539216	0.540046	0.390909	0.127222	0.1341	0.208132	0.001663	0.00328	0.00186	SBS58	0.087443	SBS54|SBS58	0.0397788239664117|0.0874430074377142	SBS58	0.1341	SBS58	0.1341	SBS51	0.111336	SBS51|SBS54	0.11133629918341|0.0967952521810292
TCGA-D8-A27H-01A-11D-A16D-09	BRCA	Muse	FIREVAT	462	242	122	92	112	4	0.570093	0.968254	0.54902	0.717647	0.709091	0.127222	0.1341	0.208132	0.001663	0.00328	0.00186	SBS58	0.087443	SBS54|SBS58	0.0397788239664117|0.0874430074377142	SBS58	0.1341	SBS58	0.1341	SBS51	0.111336	SBS51|SBS54	0.11133629918341|0.0967952521810292
TCGA-E2-A152-01A-11D-A12B-09	BRCA	Muse	MUT	620	7	150	142	2	0	0.513699	1	0.0138889	0.678733	0.517007	0.139823	0.114502	0.232052	0.00184	0.002336	0.004819	SBS57	0.139823	SBS57	0.139823	SBS46	0.114502	SBS46	0.114502	SBS57	0.232052	SBS57	0.232052
TCGA-E2-A152-01A-11D-A12B-09	BRCA	Muse	LAN	425	202	143	24	120	7	0.856287	0.953333	0.833333	0.902208	0.894558	0.139823	0.114502	0.232052	0.00184	0.002336	0.004819	SBS57	0.139823	SBS57	0.139823	SBS46	0.114502	SBS46	0.114502	SBS57	0.232052	SBS57	0.232052
TCGA-E2-A152-01A-11D-A12B-09	BRCA	Muse	VAR	573	54	150	123	21	0	0.549451	1	0.145833	0.70922	0.581633	0.139823	0.114502	0.232052	0.00184	0.002336	0.004819	SBS57	0.139823	SBS57	0.139823	SBS46	0.114502	SBS46	0.114502	SBS57	0.232052	SBS57	0.232052
TCGA-E2-A152-01A-11D-A12B-09	BRCA	Muse	FIREVAT	482	145	150	41	103	0	0.78534	1	0.715278	0.879765	0.860544	0.139823	0.114502	0.232052	0.00184	0.002336	0.004819	SBS57	0.139823	SBS57	0.139823	SBS46	0.114502	SBS46	0.114502	SBS57	0.232052	SBS57	0.232052
TCGA-E2-A1LG-01A-21D-A14K-09	BRCA	Muse	MUT	774	6	143	166	1	3	0.462783	0.979452	0.00598802	0.628571	0.460064	0	0.08118	0.197658	0.001589	0.001867	0.003416	NA	NA	NA	NA	SBS60	0.051335	SBS54|SBS60	0.0298450334438399|0.0513349353549405	SBS58	0.197658	SBS58	0.197658
TCGA-E2-A1LG-01A-21D-A14K-09	BRCA	Muse	LAN	500	280	114	80	87	32	0.587629	0.780822	0.520958	0.670588	0.642173	0	0.08118	0.197658	0.001589	0.001867	0.003416	NA	NA	NA	NA	SBS60	0.051335	SBS54|SBS60	0.0298450334438399|0.0513349353549405	SBS58	0.197658	SBS58	0.197658
TCGA-E2-A1LG-01A-21D-A14K-09	BRCA	Muse	VAR	722	58	142	159	8	4	0.471761	0.972603	0.0479042	0.635347	0.479233	0	0.08118	0.197658	0.001589	0.001867	0.003416	NA	NA	NA	NA	SBS60	0.051335	SBS54|SBS60	0.0298450334438399|0.0513349353549405	SBS58	0.197658	SBS58	0.197658
TCGA-E2-A1LG-01A-21D-A14K-09	BRCA	Muse	FIREVAT	603	177	145	92	75	1	0.611814	0.993151	0.449102	0.75718	0.702875	0	0.08118	0.197658	0.001589	0.001867	0.003416	NA	NA	NA	NA	SBS60	0.051335	SBS54|SBS60	0.0298450334438399|0.0513349353549405	SBS58	0.197658	SBS58	0.197658
TCGA-E2-A1LK-01A-21D-A14G-09	BRCA	Muse	MUT	541	5	45	200	1	0	0.183673	1	0.00497512	0.310345	0.186992	0.138154	0	0.28636	0.00155	0.003113	0.00196	SBS47	0.086964	SBS47|SBS59	0.086963780136407|0.0511899311969344	NA	NA	NA	NA	SBS59	0.104346	SBS47|SBS57|SBS59	0.0831783553904945|0.0988357428007074|0.104345809601457
TCGA-E2-A1LK-01A-21D-A14G-09	BRCA	Muse	LAN	201	345	35	29	172	10	0.546875	0.777778	0.855721	0.642202	0.841463	0.138154	0	0.28636	0.00155	0.003113	0.00196	SBS47	0.086964	SBS47|SBS59	0.086963780136407|0.0511899311969344	NA	NA	NA	NA	SBS59	0.104346	SBS47|SBS57|SBS59	0.0831783553904945|0.0988357428007074|0.104345809601457
TCGA-E2-A1LK-01A-21D-A14G-09	BRCA	Muse	VAR	434	112	42	183	18	3	0.186667	0.933333	0.0895522	0.311111	0.243902	0.138154	0	0.28636	0.00155	0.003113	0.00196	SBS47	0.086964	SBS47|SBS59	0.086963780136407|0.0511899311969344	NA	NA	NA	NA	SBS59	0.104346	SBS47|SBS57|SBS59	0.0831783553904945|0.0988357428007074|0.104345809601457
TCGA-E2-A1LK-01A-21D-A14G-09	BRCA	Muse	FIREVAT	228	318	42	31	170	3	0.575342	0.933333	0.845771	0.711864	0.861789	0.138154	0	0.28636	0.00155	0.003113	0.00196	SBS47	0.086964	SBS47|SBS59	0.086963780136407|0.0511899311969344	NA	NA	NA	NA	SBS59	0.104346	SBS47|SBS57|SBS59	0.0831783553904945|0.0988357428007074|0.104345809601457
TCGA-EW-A1J5-01A-11D-A13L-09	BRCA	Muse	MUT	1412	2	469	84	0	1	0.848101	0.997872	0	0.916911	0.84657	0	0	0.219923	0.000929	0.001366	0.002101	NA	NA	NA	NA	NA	NA	NA	NA	SBS57	0.105568	SBS52|SBS54|SBS57	0.0569693100391837|0.0573856903383851|0.10556764577944
TCGA-EW-A1J5-01A-11D-A13L-09	BRCA	Muse	LAN	1181	233	453	40	44	17	0.918864	0.96383	0.52381	0.94081	0.897112	0	0	0.219923	0.000929	0.001366	0.002101	NA	NA	NA	NA	NA	NA	NA	NA	SBS57	0.105568	SBS52|SBS54|SBS57	0.0569693100391837|0.0573856903383851|0.10556764577944
TCGA-EW-A1J5-01A-11D-A13L-09	BRCA	Muse	VAR	1271	143	455	79	5	15	0.85206	0.968085	0.0595238	0.906375	0.830325	0	0	0.219923	0.000929	0.001366	0.002101	NA	NA	NA	NA	NA	NA	NA	NA	SBS57	0.105568	SBS52|SBS54|SBS57	0.0569693100391837|0.0573856903383851|0.10556764577944
TCGA-EW-A1J5-01A-11D-A13L-09	BRCA	Muse	FIREVAT	1204	210	435	52	32	35	0.893224	0.925532	0.380952	0.909091	0.84296	0	0	0.219923	0.000929	0.001366	0.002101	NA	NA	NA	NA	NA	NA	NA	NA	SBS57	0.105568	SBS52|SBS54|SBS57	0.0569693100391837|0.0573856903383851|0.10556764577944
TCGA-EW-A1PB-01A-11D-A142-09	BRCA	Muse	MUT	741	32	154	156	16	2	0.496774	0.987179	0.0930233	0.660944	0.518293	0.0616956	0	0.16301	0.001271	0.001488	0.001919	SBS58	0.061696	SBS58	0.061696	NA	NA	NA	NA	SBS58	0.086426	SBS45|SBS58	0.0765845298042946|0.0864258853513263
TCGA-EW-A1PB-01A-11D-A142-09	BRCA	Muse	LAN	437	336	150	32	140	6	0.824176	0.961538	0.813953	0.887574	0.884146	0.0616956	0	0.16301	0.001271	0.001488	0.001919	SBS58	0.061696	SBS58	0.061696	NA	NA	NA	NA	SBS58	0.086426	SBS45|SBS58	0.0765845298042946|0.0864258853513263
TCGA-EW-A1PB-01A-11D-A142-09	BRCA	Muse	VAR	675	98	151	155	17	5	0.493464	0.967949	0.0988372	0.65368	0.512195	0.0616956	0	0.16301	0.001271	0.001488	0.001919	SBS58	0.061696	SBS58	0.061696	NA	NA	NA	NA	SBS58	0.086426	SBS45|SBS58	0.0765845298042946|0.0864258853513263
TCGA-EW-A1PB-01A-11D-A142-09	BRCA	Muse	FIREVAT	380	393	145	12	160	11	0.923567	0.929487	0.930233	0.926518	0.929878	0.0616956	0	0.16301	0.001271	0.001488	0.001919	SBS58	0.061696	SBS58	0.061696	NA	NA	NA	NA	SBS58	0.086426	SBS45|SBS58	0.0765845298042946|0.0864258853513263
TCGA-EW-A1PC-01B-11D-A21Q-09	BRCA	Muse	MUT	831	3	110	167	3	0	0.397112	1	0.0176471	0.568475	0.403571	0.0700703	0.104418	0.207905	0.001009	0.001589	0.001867	SBS58	0.07007	SBS58	0.07007	SBS58	0.104418	SBS58	0.104418	SBS46	0.130696	SBS46|SBS54	0.130696296103381|0.0772083013110381
TCGA-EW-A1PC-01B-11D-A21Q-09	BRCA	Muse	LAN	623	211	109	109	61	1	0.5	0.990909	0.358824	0.664634	0.607143	0.0700703	0.104418	0.207905	0.001009	0.001589	0.001867	SBS58	0.07007	SBS58	0.07007	SBS58	0.104418	SBS58	0.104418	SBS46	0.130696	SBS46|SBS54	0.130696296103381|0.0772083013110381
TCGA-EW-A1PC-01B-11D-A21Q-09	BRCA	Muse	VAR	750	84	105	162	8	5	0.393258	0.954545	0.0470588	0.557029	0.403571	0.0700703	0.104418	0.207905	0.001009	0.001589	0.001867	SBS58	0.07007	SBS58	0.07007	SBS58	0.104418	SBS58	0.104418	SBS46	0.130696	SBS46|SBS54	0.130696296103381|0.0772083013110381
TCGA-EW-A1PC-01B-11D-A21Q-09	BRCA	Muse	FIREVAT	683	151	91	126	44	19	0.419355	0.827273	0.258824	0.556575	0.482143	0.0700703	0.104418	0.207905	0.001009	0.001589	0.001867	SBS58	0.07007	SBS58	0.07007	SBS58	0.104418	SBS58	0.104418	SBS46	0.130696	SBS46|SBS54	0.130696296103381|0.0772083013110381
TCGA-EW-A3U0-01A-11D-A228-09	BRCA	Muse	MUT	570	1	107	73	1	0	0.594444	1	0.0135135	0.745645	0.596685	0.0829189	0.0923084	0	0.002001	0.002473	0.002891	SBS46	0.082919	SBS46	0.082919	SBS46	0.092308	SBS46	0.092308	NA	NA	NA	NA
TCGA-EW-A3U0-01A-11D-A228-09	BRCA	Muse	LAN	336	235	104	12	62	3	0.896552	0.971963	0.837838	0.932735	0.917127	0.0829189	0.0923084	0	0.002001	0.002473	0.002891	SBS46	0.082919	SBS46	0.082919	SBS46	0.092308	SBS46	0.092308	NA	NA	NA	NA
TCGA-EW-A3U0-01A-11D-A228-09	BRCA	Muse	VAR	521	50	105	74	0	2	0.586592	0.981308	0	0.734266	0.58011	0.0829189	0.0923084	0	0.002001	0.002473	0.002891	SBS46	0.082919	SBS46	0.082919	SBS46	0.092308	SBS46	0.092308	NA	NA	NA	NA
TCGA-EW-A3U0-01A-11D-A228-09	BRCA	Muse	FIREVAT	360	211	107	14	60	0	0.884298	1	0.810811	0.938596	0.922652	0.0829189	0.0923084	0	0.002001	0.002473	0.002891	SBS46	0.082919	SBS46	0.082919	SBS46	0.092308	SBS46	0.092308	NA	NA	NA	NA
TCGA-GI-A2C9-01A-11D-A21Q-09	BRCA	Muse	MUT	725	8	127	132	1	1	0.490347	0.992188	0.0075188	0.656331	0.490421	0	0	0	0.001059	0.001245	0.004336	NA	NA	NA	NA	NA	NA	NA	NA	NA	NA	NA	NA
TCGA-GI-A2C9-01A-11D-A21Q-09	BRCA	Muse	LAN	545	188	120	85	48	8	0.585366	0.9375	0.360902	0.720721	0.643678	0	0	0	0.001059	0.001245	0.004336	NA	NA	NA	NA	NA	NA	NA	NA	NA	NA	NA	NA
TCGA-GI-A2C9-01A-11D-A21Q-09	BRCA	Muse	VAR	670	63	117	133	0	11	0.468	0.914062	0	0.619048	0.448276	0	0	0	0.001059	0.001245	0.004336	NA	NA	NA	NA	NA	NA	NA	NA	NA	NA	NA	NA
TCGA-GI-A2C9-01A-11D-A21Q-09	BRCA	Muse	FIREVAT	621	112	121	93	40	7	0.565421	0.945312	0.300752	0.707602	0.616858	0	0	0	0.001059	0.001245	0.004336	NA	NA	NA	NA	NA	NA	NA	NA	NA	NA	NA	NA
TCGA-GM-A2DF-01A-11D-A17W-09	BRCA	Muse	MUT	537	3	34	234	2	0	0.126866	1	0.00847458	0.225166	0.133333	0.124852	0	0.190895	0.00228	0.003215	0.002884	SBS58	0.07395	SBS50|SBS58	0.0509023706849682|0.0739498000823095	NA	NA	NA	NA	SBS50	0.102038	SBS50|SBS57	0.10203836005698|0.0888564582523515
TCGA-GM-A2DF-01A-11D-A17W-09	BRCA	Muse	LAN	230	310	34	61	175	0	0.357895	1	0.741525	0.527132	0.774074	0.124852	0	0.190895	0.00228	0.003215	0.002884	SBS58	0.07395	SBS50|SBS58	0.0509023706849682|0.0739498000823095	NA	NA	NA	NA	SBS50	0.102038	SBS50|SBS57	0.10203836005698|0.0888564582523515
TCGA-GM-A2DF-01A-11D-A17W-09	BRCA	Muse	VAR	454	86	34	214	22	0	0.137097	1	0.0932203	0.241135	0.207407	0.124852	0	0.190895	0.00228	0.003215	0.002884	SBS58	0.07395	SBS50|SBS58	0.0509023706849682|0.0739498000823095	NA	NA	NA	NA	SBS50	0.102038	SBS50|SBS57	0.10203836005698|0.0888564582523515
TCGA-GM-A2DF-01A-11D-A17W-09	BRCA	Muse	FIREVAT	240	300	34	90	146	0	0.274194	1	0.618644	0.43038	0.666667	0.124852	0	0.190895	0.00228	0.003215	0.002884	SBS58	0.07395	SBS50|SBS58	0.0509023706849682|0.0739498000823095	NA	NA	NA	NA	SBS50	0.102038	SBS50|SBS57	0.10203836005698|0.0888564582523515
TCGA-C5-A1BJ-01A-11D-A13W-08	CESC	Muse	MUT	603	9	118	132	2	0	0.472	1	0.0149254	0.641304	0.47619	0.0936757	0.103424	0.227002	0.001841	0.00524	0.002505	SBS46	0.093676	SBS46	0.093676	SBS46	0.076322	SBS27|SBS46	0.0271021852662732|0.0763220647346701	SBS58	0.134758	SBS53|SBS58	0.0922439314334326|0.134758272320414
TCGA-C5-A1BJ-01A-11D-A13W-08	CESC	Muse	LAN	320	292	112	29	105	6	0.794326	0.949153	0.783582	0.864865	0.861111	0.0936757	0.103424	0.227002	0.001841	0.00524	0.002505	SBS46	0.093676	SBS46	0.093676	SBS46	0.076322	SBS27|SBS46	0.0271021852662732|0.0763220647346701	SBS58	0.134758	SBS53|SBS58	0.0922439314334326|0.134758272320414
TCGA-C5-A1BJ-01A-11D-A13W-08	CESC	Muse	VAR	571	41	118	133	1	0	0.47012	1	0.00746269	0.639566	0.472222	0.0936757	0.103424	0.227002	0.001841	0.00524	0.002505	SBS46	0.093676	SBS46	0.093676	SBS46	0.076322	SBS27|SBS46	0.0271021852662732|0.0763220647346701	SBS58	0.134758	SBS53|SBS58	0.0922439314334326|0.134758272320414
TCGA-C5-A1BJ-01A-11D-A13W-08	CESC	Muse	FIREVAT	276	336	112	16	118	6	0.875	0.949153	0.880597	0.910569	0.912698	0.0936757	0.103424	0.227002	0.001841	0.00524	0.002505	SBS46	0.093676	SBS46	0.093676	SBS46	0.076322	SBS27|SBS46	0.0271021852662732|0.0763220647346701	SBS58	0.134758	SBS53|SBS58	0.0922439314334326|0.134758272320414
TCGA-C5-A1M8-01A-21D-A13W-08	CESC	Muse	MUT	521	10	80	210	3	0	0.275862	1	0.0140845	0.432432	0.283276	0	0	0	0.001653	0.002866	0.003292	NA	NA	NA	NA	NA	NA	NA	NA	NA	NA	NA	NA
TCGA-C5-A1M8-01A-21D-A13W-08	CESC	Muse	LAN	145	386	67	11	202	13	0.858974	0.8375	0.948357	0.848101	0.918089	0	0	0	0.001653	0.002866	0.003292	NA	NA	NA	NA	NA	NA	NA	NA	NA	NA	NA	NA
TCGA-C5-A1M8-01A-21D-A13W-08	CESC	Muse	VAR	467	64	68	209	4	12	0.245487	0.85	0.0187793	0.380952	0.245734	0	0	0	0.001653	0.002866	0.003292	NA	NA	NA	NA	NA	NA	NA	NA	NA	NA	NA	NA
TCGA-C5-A1M8-01A-21D-A13W-08	CESC	Muse	FIREVAT	186	345	70	24	189	10	0.744681	0.875	0.887324	0.804598	0.883959	0	0	0	0.001653	0.002866	0.003292	NA	NA	NA	NA	NA	NA	NA	NA	NA	NA	NA	NA
TCGA-A6-3809-01A-01D-A270-10	COAD	Muse	MUT	3680	29	188	1627	12	4	0.103581	0.979167	0.00732154	0.187344	0.10923	0	0	0.077824	0.000744	0.001009	0.001281	NA	NA	NA	NA	NA	NA	NA	NA	SBS50	0.077824	SBS50	0.077824
TCGA-A6-3809-01A-01D-A270-10	COAD	Muse	LAN	2857	852	173	1163	476	19	0.129491	0.901042	0.290421	0.22644	0.354451	0	0	0.077824	0.000744	0.001009	0.001281	NA	NA	NA	NA	NA	NA	NA	NA	SBS50	0.077824	SBS50	0.077824
TCGA-A6-3809-01A-01D-A270-10	COAD	Muse	VAR	3445	264	187	1558	81	5	0.107163	0.973958	0.0494204	0.193082	0.146368	0	0	0.077824	0.000744	0.001009	0.001281	NA	NA	NA	NA	NA	NA	NA	NA	SBS50	0.077824	SBS50	0.077824
TCGA-A6-3809-01A-01D-A270-10	COAD	Muse	FIREVAT	2918	791	171	1178	461	21	0.126761	0.890625	0.281269	0.221934	0.345167	0	0	0.077824	0.000744	0.001009	0.001281	NA	NA	NA	NA	NA	NA	NA	NA	SBS50	0.077824	SBS50	0.077824
TCGA-A6-5656-01A-21D-A270-10	COAD	Muse	MUT	574	7	111	223	0	4	0.332335	0.965217	0	0.494432	0.328402	0.032405	0	0.27137	0.001009	0.001631	0.004052	SBS59	0.032405	SBS59	0.032405	NA	NA	NA	NA	SBS51	0.21622	SBS51|SBS59	0.216219937983238|0.0551498918835981
TCGA-A6-5656-01A-21D-A270-10	COAD	Muse	LAN	316	265	94	42	181	21	0.691176	0.817391	0.811659	0.749004	0.813609	0.032405	0	0.27137	0.001009	0.001631	0.004052	SBS59	0.032405	SBS59	0.032405	NA	NA	NA	NA	SBS51	0.21622	SBS51|SBS59	0.216219937983238|0.0551498918835981
TCGA-A6-5656-01A-21D-A270-10	COAD	Muse	VAR	507	74	112	199	24	3	0.360129	0.973913	0.107623	0.525822	0.402367	0.032405	0	0.27137	0.001009	0.001631	0.004052	SBS59	0.032405	SBS59	0.032405	NA	NA	NA	NA	SBS51	0.21622	SBS51|SBS59	0.216219937983238|0.0551498918835981
TCGA-A6-5656-01A-21D-A270-10	COAD	Muse	FIREVAT	395	186	108	72	151	7	0.6	0.93913	0.67713	0.732203	0.766272	0.032405	0	0.27137	0.001009	0.001631	0.004052	SBS59	0.032405	SBS59	0.032405	NA	NA	NA	NA	SBS51	0.21622	SBS51|SBS59	0.216219937983238|0.0551498918835981
TCGA-A6-6141-01A-11D-1771-10	COAD	Muse	MUT	4539	41	1430	194	4	22	0.880542	0.984848	0.020202	0.929779	0.869091	0.14292	0.136435	1	0.001194	0.001173	0.016034	SBS57	0.109906	SBS51|SBS57	0.0330138920850518|0.109906059065049	SBS57	0.107081	SBS51|SBS57	0.0293538619275783|0.10708111056929	SBS57	0.689578	SBS56|SBS57	0.310421890674777|0.689578109325222
TCGA-A6-6141-01A-11D-1771-10	COAD	Muse	LAN	3953	627	1250	149	49	202	0.893495	0.860882	0.247475	0.876885	0.787273	0.14292	0.136435	1	0.001194	0.001173	0.016034	SBS57	0.109906	SBS51|SBS57	0.0330138920850518|0.109906059065049	SBS57	0.107081	SBS51|SBS57	0.0293538619275783|0.10708111056929	SBS57	0.689578	SBS56|SBS57	0.310421890674777|0.689578109325222
TCGA-A6-6141-01A-11D-1771-10	COAD	Muse	VAR	4422	158	1451	194	4	1	0.882067	0.999311	0.020202	0.937036	0.881818	0.14292	0.136435	1	0.001194	0.001173	0.016034	SBS57	0.109906	SBS51|SBS57	0.0330138920850518|0.109906059065049	SBS57	0.107081	SBS51|SBS57	0.0293538619275783|0.10708111056929	SBS57	0.689578	SBS56|SBS57	0.310421890674777|0.689578109325222
TCGA-A6-6141-01A-11D-1771-10	COAD	Muse	FIREVAT	4521	59	1451	192	6	1	0.883141	0.999311	0.030303	0.937641	0.88303	0.14292	0.136435	1	0.001194	0.001173	0.016034	SBS57	0.109906	SBS51|SBS57	0.0330138920850518|0.109906059065049	SBS57	0.107081	SBS51|SBS57	0.0293538619275783|0.10708111056929	SBS57	0.689578	SBS56|SBS57	0.310421890674777|0.689578109325222
TCGA-A6-6650-01A-11D-A270-10	COAD	Muse	MUT	1999	12	105	1583	10	1	0.0622038	0.990566	0.00627746	0.117057	0.0676869	0.0573128	0.0454057	0.271545	0.001383	0.001613	0.002297	SBS54	0.057313	SBS54	0.057313	SBS54	0.045406	SBS54	0.045406	SBS54	0.139292	SBS51|SBS54	0.132253334379777|0.139291609869695
TCGA-A6-6650-01A-11D-A270-10	COAD	Muse	LAN	1675	336	90	1346	247	16	0.0626741	0.849057	0.155053	0.116732	0.198352	0.0573128	0.0454057	0.271545	0.001383	0.001613	0.002297	SBS54	0.057313	SBS54	0.057313	SBS54	0.045406	SBS54	0.045406	SBS54	0.139292	SBS51|SBS54	0.132253334379777|0.139291609869695
TCGA-A6-6650-01A-11D-A270-10	COAD	Muse	VAR	1952	59	103	1581	12	3	0.0611639	0.971698	0.00753296	0.115084	0.0676869	0.0573128	0.0454057	0.271545	0.001383	0.001613	0.002297	SBS54	0.057313	SBS54	0.057313	SBS54	0.045406	SBS54	0.045406	SBS54	0.139292	SBS51|SBS54	0.132253334379777|0.139291609869695
TCGA-A6-6650-01A-11D-A270-10	COAD	Muse	FIREVAT	1879	132	102	1507	86	4	0.0633934	0.962264	0.0539862	0.11895	0.110653	0.0573128	0.0454057	0.271545	0.001383	0.001613	0.002297	SBS54	0.057313	SBS54	0.057313	SBS54	0.045406	SBS54	0.045406	SBS54	0.139292	SBS51|SBS54	0.132253334379777|0.139291609869695
TCGA-A6-6780-01A-11D-A270-10	COAD	Muse	MUT	3607	24	350	1341	11	3	0.206978	0.991501	0.00813609	0.342466	0.21173	0.0639754	0.0605422	0.250659	0.000719	0.000951	0.001012	SBS47	0.063975	SBS47	0.063975	SBS47	0.060542	SBS47	0.060542	SBS46	0.192748	SBS46|SBS47	0.192748129205564|0.0579106897988512
TCGA-A6-6780-01A-11D-A270-10	COAD	Muse	LAN	2897	734	309	977	375	44	0.24028	0.875354	0.277367	0.377059	0.401173	0.0639754	0.0605422	0.250659	0.000719	0.000951	0.001012	SBS47	0.063975	SBS47	0.063975	SBS47	0.060542	SBS47	0.060542	SBS46	0.192748	SBS46|SBS47	0.192748129205564|0.0579106897988512
TCGA-A6-6780-01A-11D-A270-10	COAD	Muse	VAR	3279	352	341	1247	105	12	0.214736	0.966006	0.0776627	0.351365	0.261584	0.0639754	0.0605422	0.250659	0.000719	0.000951	0.001012	SBS47	0.063975	SBS47	0.063975	SBS47	0.060542	SBS47	0.060542	SBS46	0.192748	SBS46|SBS47	0.192748129205564|0.0579106897988512
TCGA-A6-6780-01A-11D-A270-10	COAD	Muse	FIREVAT	2703	928	334	948	404	19	0.26053	0.946176	0.298817	0.408563	0.432845	0.0639754	0.0605422	0.250659	0.000719	0.000951	0.001012	SBS47	0.063975	SBS47	0.063975	SBS47	0.060542	SBS47	0.060542	SBS46	0.192748	SBS46|SBS47	0.192748129205564|0.0579106897988512
TCGA-A6-6781-01A-22D-A270-10	COAD	Muse	MUT	5484	27	2249	124	6	17	0.947745	0.992498	0.0461538	0.969606	0.941152	0.0415768	0.0335885	0.092406	0.000559	0.000569	0.00219	SBS46	0.041577	SBS46	0.041577	SBS46	0.033588	SBS46	0.033588	SBS46	0.092406	SBS46	0.092406
TCGA-A6-6781-01A-22D-A270-10	COAD	Muse	LAN	4662	849	2161	74	56	105	0.96689	0.953663	0.430769	0.960231	0.925292	0.0415768	0.0335885	0.092406	0.000559	0.000569	0.00219	SBS46	0.041577	SBS46	0.041577	SBS46	0.033588	SBS46	0.033588	SBS46	0.092406	SBS46	0.092406
TCGA-A6-6781-01A-22D-A270-10	COAD	Muse	VAR	5226	285	2255	123	7	11	0.948276	0.995146	0.0538462	0.971146	0.944073	0.0415768	0.0335885	0.092406	0.000559	0.000569	0.00219	SBS46	0.041577	SBS46	0.041577	SBS46	0.033588	SBS46	0.033588	SBS46	0.092406	SBS46	0.092406
TCGA-A6-6781-01A-22D-A270-10	COAD	Muse	FIREVAT	5110	401	2254	83	47	12	0.964484	0.994704	0.361538	0.979361	0.960351	0.0415768	0.0335885	0.092406	0.000559	0.000569	0.00219	SBS46	0.041577	SBS46	0.041577	SBS46	0.033588	SBS46	0.033588	SBS46	0.092406	SBS46	0.092406
TCGA-A6-A565-01A-31D-A28G-10	COAD	Muse	MUT	940	7	194	80	0	0	0.708029	1	0	0.82906	0.708029	0.0832215	0.066511	0	0.000944	0.000944	0.010437	SBS54	0.067754	SBS54|SBS59	0.0677537038071559|0.0154677576740596	SBS54	0.066511	SBS54	0.066511	NA	NA	NA	NA
TCGA-A6-A565-01A-31D-A28G-10	COAD	Muse	LAN	713	234	180	47	33	14	0.792952	0.927835	0.4125	0.855107	0.777372	0.0832215	0.066511	0	0.000944	0.000944	0.010437	SBS54	0.067754	SBS54|SBS59	0.0677537038071559|0.0154677576740596	SBS54	0.066511	SBS54	0.066511	NA	NA	NA	NA
TCGA-A6-A565-01A-31D-A28G-10	COAD	Muse	VAR	923	24	194	80	0	0	0.708029	1	0	0.82906	0.708029	0.0832215	0.066511	0	0.000944	0.000944	0.010437	SBS54	0.067754	SBS54|SBS59	0.0677537038071559|0.0154677576740596	SBS54	0.066511	SBS54	0.066511	NA	NA	NA	NA
TCGA-A6-A565-01A-31D-A28G-10	COAD	Muse	FIREVAT	878	69	192	64	16	2	0.75	0.989691	0.2	0.853333	0.759124	0.0832215	0.066511	0	0.000944	0.000944	0.010437	SBS54	0.067754	SBS54|SBS59	0.0677537038071559|0.0154677576740596	SBS54	0.066511	SBS54	0.066511	NA	NA	NA	NA
TCGA-A6-A566-01A-11D-A28G-10	COAD	Muse	MUT	524	10	189	42	1	6	0.818182	0.969231	0.0232558	0.887324	0.798319	0	0	0.213149	0.001837	0.001775	0.004064	NA	NA	NA	NA	NA	NA	NA	NA	SBS54	0.115539	SBS51|SBS54	0.097610214144046|0.115538767792455
TCGA-A6-A566-01A-11D-A28G-10	COAD	Muse	LAN	362	172	164	9	34	31	0.947977	0.841026	0.790698	0.891304	0.831933	0	0	0.213149	0.001837	0.001775	0.004064	NA	NA	NA	NA	NA	NA	NA	NA	SBS54	0.115539	SBS51|SBS54	0.097610214144046|0.115538767792455
TCGA-A6-A566-01A-11D-A28G-10	COAD	Muse	VAR	500	34	195	42	1	0	0.822785	1	0.0232558	0.902778	0.823529	0	0	0.213149	0.001837	0.001775	0.004064	NA	NA	NA	NA	NA	NA	NA	NA	SBS54	0.115539	SBS51|SBS54	0.097610214144046|0.115538767792455
TCGA-A6-A566-01A-11D-A28G-10	COAD	Muse	FIREVAT	366	168	189	9	34	6	0.954545	0.969231	0.790698	0.961832	0.936975	0	0	0.213149	0.001837	0.001775	0.004064	NA	NA	NA	NA	NA	NA	NA	NA	SBS54	0.115539	SBS51|SBS54	0.097610214144046|0.115538767792455
TCGA-AA-3664-01A-01W-0900-09	COAD	Muse	MUT	643	1	192	84	0	0	0.695652	1	0	0.820513	0.695652	0.0553155	0.0612922	0	0.001245	0.001487	0.012347	SBS47	0.055315	SBS47	0.055315	SBS47	0.061292	SBS47	0.061292	NA	NA	NA	NA
TCGA-AA-3664-01A-01W-0900-09	COAD	Muse	LAN	492	152	171	33	51	21	0.838235	0.890625	0.607143	0.863636	0.804348	0.0553155	0.0612922	0	0.001245	0.001487	0.012347	SBS47	0.055315	SBS47	0.055315	SBS47	0.061292	SBS47	0.061292	NA	NA	NA	NA
TCGA-AA-3664-01A-01W-0900-09	COAD	Muse	VAR	547	97	180	77	7	12	0.700389	0.9375	0.0833333	0.801782	0.677536	0.0553155	0.0612922	0	0.001245	0.001487	0.012347	SBS47	0.055315	SBS47	0.055315	SBS47	0.061292	SBS47	0.061292	NA	NA	NA	NA
TCGA-AA-3664-01A-01W-0900-09	COAD	Muse	FIREVAT	573	71	190	41	43	2	0.822511	0.989583	0.511905	0.898345	0.844203	0.0553155	0.0612922	0	0.001245	0.001487	0.012347	SBS47	0.055315	SBS47	0.055315	SBS47	0.061292	SBS47	0.061292	NA	NA	NA	NA
TCGA-AA-3666-01A-02W-0900-09	COAD	Muse	MUT	872	1	172	115	1	0	0.599303	1	0.00862069	0.749455	0.600694	0	0	0.233186	0.00123	0.001463	0.00947	NA	NA	NA	NA	NA	NA	NA	NA	SBS57	0.233186	SBS57	0.233186
TCGA-AA-3666-01A-02W-0900-09	COAD	Muse	LAN	672	201	156	59	57	16	0.725581	0.906977	0.491379	0.806202	0.739583	0	0	0.233186	0.00123	0.001463	0.00947	NA	NA	NA	NA	NA	NA	NA	NA	SBS57	0.233186	SBS57	0.233186
TCGA-AA-3666-01A-02W-0900-09	COAD	Muse	VAR	773	100	161	113	3	11	0.587591	0.936047	0.0258621	0.721973	0.569444	0	0	0.233186	0.00123	0.001463	0.00947	NA	NA	NA	NA	NA	NA	NA	NA	SBS57	0.233186	SBS57	0.233186
TCGA-AA-3666-01A-02W-0900-09	COAD	Muse	FIREVAT	809	64	171	82	34	1	0.675889	0.994186	0.293103	0.804706	0.711806	0	0	0.233186	0.00123	0.001463	0.00947	NA	NA	NA	NA	NA	NA	NA	NA	SBS57	0.233186	SBS57	0.233186
TCGA-AA-3956-01A-02W-0995-10	COAD	Muse	MUT	1114	6	142	295	3	1	0.324943	0.993007	0.0100671	0.489655	0.328798	0.310931	0.079901	0.834043	0.001661	0.003051	0.002029	SBS46	0.310931	SBS46	0.310931	SBS50	0.079901	SBS50	0.079901	SBS46	0.75477	SBS46|SBS58	0.754770078333198|0.0792728552392284
TCGA-AA-3956-01A-02W-0995-10	COAD	Muse	LAN	514	606	129	94	204	14	0.578475	0.902098	0.684564	0.704918	0.755102	0.310931	0.079901	0.834043	0.001661	0.003051	0.002029	SBS46	0.310931	SBS46	0.310931	SBS50	0.079901	SBS50	0.079901	SBS46	0.75477	SBS46|SBS58	0.754770078333198|0.0792728552392284
TCGA-AA-3956-01A-02W-0995-10	COAD	Muse	VAR	970	150	141	292	6	2	0.325635	0.986014	0.0201342	0.489583	0.333333	0.310931	0.079901	0.834043	0.001661	0.003051	0.002029	SBS46	0.310931	SBS46	0.310931	SBS50	0.079901	SBS50	0.079901	SBS46	0.75477	SBS46|SBS58	0.754770078333198|0.0792728552392284
TCGA-AA-3956-01A-02W-0995-10	COAD	Muse	FIREVAT	699	421	119	164	134	24	0.420495	0.832168	0.449664	0.558685	0.573696	0.310931	0.079901	0.834043	0.001661	0.003051	0.002029	SBS46	0.310931	SBS46	0.310931	SBS50	0.079901	SBS50	0.079901	SBS46	0.75477	SBS46|SBS58	0.754770078333198|0.0792728552392284
TCGA-AA-A01T-01A-21W-A096-10	COAD	Muse	MUT	602	6	107	191	3	1	0.35906	0.990741	0.0154639	0.527094	0.364238	0	0.103484	0.341699	0.002	0.002734	0.003837	NA	NA	NA	NA	SBS51	0.103484	SBS51	0.103484	SBS57	0.186713	SBS46|SBS57	0.15498580597587|0.18671309995364
TCGA-AA-A01T-01A-21W-A096-10	COAD	Muse	LAN	328	280	93	35	159	15	0.726562	0.861111	0.819588	0.788136	0.834437	0	0.103484	0.341699	0.002	0.002734	0.003837	NA	NA	NA	NA	SBS51	0.103484	SBS51	0.103484	SBS57	0.186713	SBS46|SBS57	0.15498580597587|0.18671309995364
TCGA-AA-A01T-01A-21W-A096-10	COAD	Muse	VAR	569	39	104	192	2	4	0.351351	0.962963	0.0103093	0.514851	0.350993	0	0.103484	0.341699	0.002	0.002734	0.003837	NA	NA	NA	NA	SBS51	0.103484	SBS51	0.103484	SBS57	0.186713	SBS46|SBS57	0.15498580597587|0.18671309995364
TCGA-AA-A01T-01A-21W-A096-10	COAD	Muse	FIREVAT	371	237	105	44	150	3	0.704698	0.972222	0.773196	0.817121	0.844371	0	0.103484	0.341699	0.002	0.002734	0.003837	NA	NA	NA	NA	SBS51	0.103484	SBS51	0.103484	SBS57	0.186713	SBS46|SBS57	0.15498580597587|0.18671309995364
TCGA-AA-A01V-01A-23W-A096-10	COAD	Muse	MUT	561	2	105	232	1	1	0.311573	0.990566	0.00429184	0.474041	0.312684	0.111683	0.0753188	0.800268	0.002807	0.002457	0.004862	SBS47	0.111683	SBS47	0.111683	SBS47	0.075319	SBS47	0.075319	SBS27	0.384638	SBS27|SBS46|SBS57|SBS58	0.384638361519914|0.233156784911711|0.182472495011844|0
TCGA-AA-A01V-01A-23W-A096-10	COAD	Muse	LAN	370	193	95	98	135	11	0.492228	0.896226	0.579399	0.635452	0.678466	0.111683	0.0753188	0.800268	0.002807	0.002457	0.004862	SBS47	0.111683	SBS47	0.111683	SBS47	0.075319	SBS47	0.075319	SBS27	0.384638	SBS27|SBS46|SBS57|SBS58	0.384638361519914|0.233156784911711|0.182472495011844|0
TCGA-AA-A01V-01A-23W-A096-10	COAD	Muse	VAR	538	25	104	225	8	2	0.316109	0.981132	0.0343348	0.478161	0.330383	0.111683	0.0753188	0.800268	0.002807	0.002457	0.004862	SBS47	0.111683	SBS47	0.111683	SBS47	0.075319	SBS47	0.075319	SBS27	0.384638	SBS27|SBS46|SBS57|SBS58	0.384638361519914|0.233156784911711|0.182472495011844|0
TCGA-AA-A01V-01A-23W-A096-10	COAD	Muse	FIREVAT	400	163	92	125	108	14	0.423963	0.867925	0.463519	0.569659	0.589971	0.111683	0.0753188	0.800268	0.002807	0.002457	0.004862	SBS47	0.111683	SBS47	0.111683	SBS47	0.075319	SBS47	0.075319	SBS27	0.384638	SBS27|SBS46|SBS57|SBS58	0.384638361519914|0.233156784911711|0.182472495011844|0
TCGA-AA-A02O-01A-21W-A096-10	COAD	Muse	MUT	822	6	131	357	2	3	0.268443	0.977612	0.00557103	0.421222	0.269777	0.283057	0.0812759	0.738503	0.001653	0.002051	0.003109	SBS46	0.197328	SBS46|SBS47	0.197327840617121|0.0857289934733835	SBS47	0.081276	SBS47	0.081276	SBS46	0.476307	SBS46|SBS47|SBS57	0.476307054384184|0.0862622198232582|0.175934123793931
TCGA-AA-A02O-01A-21W-A096-10	COAD	Muse	LAN	478	350	119	120	239	15	0.497908	0.88806	0.665738	0.63807	0.726166	0.283057	0.0812759	0.738503	0.001653	0.002051	0.003109	SBS46	0.197328	SBS46|SBS47	0.197327840617121|0.0857289934733835	SBS47	0.081276	SBS47	0.081276	SBS46	0.476307	SBS46|SBS47|SBS57	0.476307054384184|0.0862622198232582|0.175934123793931
TCGA-AA-A02O-01A-21W-A096-10	COAD	Muse	VAR	767	61	132	340	19	2	0.279661	0.985075	0.0529248	0.435644	0.306288	0.283057	0.0812759	0.738503	0.001653	0.002051	0.003109	SBS46	0.197328	SBS46|SBS47	0.197327840617121|0.0857289934733835	SBS47	0.081276	SBS47	0.081276	SBS46	0.476307	SBS46|SBS47|SBS57	0.476307054384184|0.0862622198232582|0.175934123793931
TCGA-AA-A02O-01A-21W-A096-10	COAD	Muse	FIREVAT	436	392	119	101	258	15	0.540909	0.88806	0.718663	0.672316	0.764706	0.283057	0.0812759	0.738503	0.001653	0.002051	0.003109	SBS46	0.197328	SBS46|SBS47	0.197327840617121|0.0857289934733835	SBS47	0.081276	SBS47	0.081276	SBS46	0.476307	SBS46|SBS47|SBS57	0.476307054384184|0.0862622198232582|0.175934123793931
TCGA-AA-A02Y-01A-43W-A096-10	COAD	Muse	MUT	494	6	99	223	4	1	0.307453	0.99	0.0176211	0.469194	0.314985	0.378958	0	0.638892	0.001806	0.003793	0.004392	SBS46	0.258358	SBS27|SBS46	0.12059954066172|0.258358108382111	NA	NA	NA	NA	SBS46	0.638892	SBS46	0.638892
TCGA-AA-A02Y-01A-43W-A096-10	COAD	Muse	LAN	289	211	91	63	164	9	0.590909	0.91	0.722467	0.716535	0.779817	0.378958	0	0.638892	0.001806	0.003793	0.004392	SBS46	0.258358	SBS27|SBS46	0.12059954066172|0.258358108382111	NA	NA	NA	NA	SBS46	0.638892	SBS46	0.638892
TCGA-AA-A02Y-01A-43W-A096-10	COAD	Muse	VAR	472	28	100	218	9	0	0.314465	1	0.0396476	0.478469	0.333333	0.378958	0	0.638892	0.001806	0.003793	0.004392	SBS46	0.258358	SBS27|SBS46	0.12059954066172|0.258358108382111	NA	NA	NA	NA	SBS46	0.638892	SBS46	0.638892
TCGA-AA-A02Y-01A-43W-A096-10	COAD	Muse	FIREVAT	227	273	85	37	190	15	0.696721	0.85	0.837004	0.765766	0.840979	0.378958	0	0.638892	0.001806	0.003793	0.004392	SBS46	0.258358	SBS27|SBS46	0.12059954066172|0.258358108382111	NA	NA	NA	NA	SBS46	0.638892	SBS46	0.638892
TCGA-AA-A03F-01A-11W-A096-10	COAD	Muse	MUT	576	5	90	272	1	2	0.248619	0.978261	0.003663	0.396476	0.249315	0.173391	0	0.705576	0.001469	0.00176	0.00282	SBS57	0.173391	SBS57	0.173391	NA	NA	NA	NA	SBS57	0.523855	SBS46|SBS57	0.18172065073788|0.52385499466946
TCGA-AA-A03F-01A-11W-A096-10	COAD	Muse	LAN	335	246	84	112	161	8	0.428571	0.913043	0.589744	0.583333	0.671233	0.173391	0	0.705576	0.001469	0.00176	0.00282	SBS57	0.173391	SBS57	0.173391	NA	NA	NA	NA	SBS57	0.523855	SBS46|SBS57	0.18172065073788|0.52385499466946
TCGA-AA-A03F-01A-11W-A096-10	COAD	Muse	VAR	529	52	92	256	17	0	0.264368	1	0.0622711	0.418182	0.29863	0.173391	0	0.705576	0.001469	0.00176	0.00282	SBS57	0.173391	SBS57	0.173391	NA	NA	NA	NA	SBS57	0.523855	SBS46|SBS57	0.18172065073788|0.52385499466946
TCGA-AA-A03F-01A-11W-A096-10	COAD	Muse	FIREVAT	319	262	86	104	169	6	0.452632	0.934783	0.619048	0.609929	0.69863	0.173391	0	0.705576	0.001469	0.00176	0.00282	SBS57	0.173391	SBS57	0.173391	NA	NA	NA	NA	SBS57	0.523855	SBS46|SBS57	0.18172065073788|0.52385499466946
TCGA-AD-6964-01A-11D-1924-10	COAD	Muse	MUT	4327	47	1531	233	1	15	0.867914	0.990298	0.0042735	0.925076	0.860674	0.0603206	0.051833	0.514177	0.000986	0.00173	0.002608	SBS50	0.060321	SBS50	0.060321	SBS50	0.051833	SBS50	0.051833	SBS54	0.417066	SBS54|SBS57	0.417066040866398|0.097111256964508
TCGA-AD-6964-01A-11D-1924-10	COAD	Muse	LAN	3740	634	1405	182	52	141	0.885318	0.908797	0.222222	0.896904	0.818539	0.0603206	0.051833	0.514177	0.000986	0.00173	0.002608	SBS50	0.060321	SBS50	0.060321	SBS50	0.051833	SBS50	0.051833	SBS54	0.417066	SBS54|SBS57	0.417066040866398|0.097111256964508
TCGA-AD-6964-01A-11D-1924-10	COAD	Muse	VAR	4207	167	1540	223	11	6	0.873511	0.996119	0.0470085	0.930795	0.871348	0.0603206	0.051833	0.514177	0.000986	0.00173	0.002608	SBS50	0.060321	SBS50	0.060321	SBS50	0.051833	SBS50	0.051833	SBS54	0.417066	SBS54|SBS57	0.417066040866398|0.097111256964508
TCGA-AD-6964-01A-11D-1924-10	COAD	Muse	FIREVAT	3989	385	1388	223	11	158	0.861577	0.897801	0.0470085	0.879316	0.785955	0.0603206	0.051833	0.514177	0.000986	0.00173	0.002608	SBS50	0.060321	SBS50	0.060321	SBS50	0.051833	SBS50	0.051833	SBS54	0.417066	SBS54|SBS57	0.417066040866398|0.097111256964508
TCGA-AY-A54L-01A-11D-A28G-10	COAD	Muse	MUT	518	7	139	64	2	5	0.684729	0.965278	0.030303	0.801153	0.671429	0	0	0.127852	0.001266	0.001688	0.003535	NA	NA	NA	NA	NA	NA	NA	NA	SBS54	0.127852	SBS54	0.127852
TCGA-AY-A54L-01A-11D-A28G-10	COAD	Muse	LAN	333	192	112	22	44	32	0.835821	0.777778	0.666667	0.805755	0.742857	0	0	0.127852	0.001266	0.001688	0.003535	NA	NA	NA	NA	NA	NA	NA	NA	SBS54	0.127852	SBS54	0.127852
TCGA-AY-A54L-01A-11D-A28G-10	COAD	Muse	VAR	489	36	143	63	3	1	0.694175	0.993056	0.0454545	0.817143	0.695238	0	0	0.127852	0.001266	0.001688	0.003535	NA	NA	NA	NA	NA	NA	NA	NA	SBS54	0.127852	SBS54	0.127852
TCGA-AY-A54L-01A-11D-A28G-10	COAD	Muse	FIREVAT	382	143	138	17	49	6	0.890323	0.958333	0.742424	0.923077	0.890476	0	0	0.127852	0.001266	0.001688	0.003535	NA	NA	NA	NA	NA	NA	NA	NA	SBS54	0.127852	SBS54	0.127852
TCGA-AZ-4315-01A-01D-1408-10	COAD	Muse	MUT	26666	225	8557	471	5	136	0.947829	0.984355	0.0105042	0.965747	0.933799	0.0701603	0.0651443	0.228522	0.000727	0.001203	0.00914	SBS57	0.036176	SBS57|SBS58	0.036176049323403|0.0339842620410206	SBS57	0.065144	SBS57	0.065144	SBS46	0.228522	SBS46	0.228522
TCGA-AZ-4315-01A-01D-1408-10	COAD	Muse	LAN	22013	4878	7098	350	126	1595	0.953008	0.816519	0.264706	0.879499	0.787872	0.0701603	0.0651443	0.228522	0.000727	0.001203	0.00914	SBS57	0.036176	SBS57|SBS58	0.036176049323403|0.0339842620410206	SBS57	0.065144	SBS57	0.065144	SBS46	0.228522	SBS46	0.228522
TCGA-AZ-4315-01A-01D-1408-10	COAD	Muse	VAR	23761	3130	8566	441	35	127	0.951038	0.985391	0.0735294	0.96791	0.938052	0.0701603	0.0651443	0.228522	0.000727	0.001203	0.00914	SBS57	0.036176	SBS57|SBS58	0.036176049323403|0.0339842620410206	SBS57	0.065144	SBS57	0.065144	SBS46	0.228522	SBS46	0.228522
TCGA-AZ-4315-01A-01D-1408-10	COAD	Muse	FIREVAT	23723	3168	7819	416	60	874	0.949484	0.899459	0.12605	0.923795	0.859309	0.0701603	0.0651443	0.228522	0.000727	0.001203	0.00914	SBS57	0.036176	SBS57|SBS58	0.036176049323403|0.0339842620410206	SBS57	0.065144	SBS57	0.065144	SBS46	0.228522	SBS46	0.228522
TCGA-AZ-6601-01A-11D-1771-10	COAD	Muse	MUT	5729	95	2467	240	7	52	0.911341	0.979357	0.0283401	0.944126	0.894432	0.146588	0.128362	0.466952	0.000549	0.000651	0.004615	SBS46	0.087928	SBS46|SBS50|SBS59	0.0879277990194627|0.0441517802239912|0.0145080137405166	SBS46	0.067477	SBS46|SBS50|SBS59	0.0674765170581772|0.0455551839293532|0.0153302204842453	SBS54	0.327284	SBS46|SBS54	0.13966707442297|0.327284499355443
TCGA-AZ-6601-01A-11D-1771-10	COAD	Muse	LAN	4901	923	2149	192	55	370	0.917984	0.853116	0.222672	0.884362	0.796819	0.146588	0.128362	0.466952	0.000549	0.000651	0.004615	SBS46	0.087928	SBS46|SBS50|SBS59	0.0879277990194627|0.0441517802239912|0.0145080137405166	SBS46	0.067477	SBS46|SBS50|SBS59	0.0674765170581772|0.0455551839293532|0.0153302204842453	SBS54	0.327284	SBS46|SBS54	0.13966707442297|0.327284499355443
TCGA-AZ-6601-01A-11D-1771-10	COAD	Muse	VAR	5605	219	2513	244	3	6	0.911498	0.997618	0.0121457	0.952616	0.909617	0.146588	0.128362	0.466952	0.000549	0.000651	0.004615	SBS46	0.087928	SBS46|SBS50|SBS59	0.0879277990194627|0.0441517802239912|0.0145080137405166	SBS46	0.067477	SBS46|SBS50|SBS59	0.0674765170581772|0.0455551839293532|0.0153302204842453	SBS54	0.327284	SBS46|SBS54	0.13966707442297|0.327284499355443
TCGA-AZ-6601-01A-11D-1771-10	COAD	Muse	FIREVAT	5462	362	2400	232	15	119	0.911854	0.952759	0.0607287	0.931858	0.873102	0.146588	0.128362	0.466952	0.000549	0.000651	0.004615	SBS46	0.087928	SBS46|SBS50|SBS59	0.0879277990194627|0.0441517802239912|0.0145080137405166	SBS46	0.067477	SBS46|SBS50|SBS59	0.0674765170581772|0.0455551839293532|0.0153302204842453	SBS54	0.327284	SBS46|SBS54	0.13966707442297|0.327284499355443
TCGA-CA-6717-01A-11D-1835-10	COAD	Muse	MUT	28793	229	10278	617	7	73	0.943369	0.992948	0.0112179	0.967523	0.93713	0.105594	0.108548	0.30647	0.000758	0.000971	0.003634	SBS57	0.092933	SBS45|SBS57	0.0126609496996704|0.0929332824206798	SBS57	0.097215	SBS45|SBS57	0.0113338628185609|0.09721460578569	SBS54	0.198827	SBS54|SBS57	0.198827366011091|0.107642587570607
TCGA-CA-6717-01A-11D-1835-10	COAD	Muse	LAN	25507	3515	9491	535	89	860	0.946639	0.916916	0.142628	0.93154	0.872893	0.105594	0.108548	0.30647	0.000758	0.000971	0.003634	SBS57	0.092933	SBS45|SBS57	0.0126609496996704|0.0929332824206798	SBS57	0.097215	SBS45|SBS57	0.0113338628185609|0.09721460578569	SBS54	0.198827	SBS54|SBS57	0.198827366011091|0.107642587570607
TCGA-CA-6717-01A-11D-1835-10	COAD	Muse	VAR	28383	639	10322	621	3	29	0.943251	0.997198	0.00480769	0.969475	0.940774	0.105594	0.108548	0.30647	0.000758	0.000971	0.003634	SBS57	0.092933	SBS45|SBS57	0.0126609496996704|0.0929332824206798	SBS57	0.097215	SBS45|SBS57	0.0113338628185609|0.09721460578569	SBS54	0.198827	SBS54|SBS57	0.198827366011091|0.107642587570607
TCGA-CA-6717-01A-11D-1835-10	COAD	Muse	FIREVAT	28338	684	10073	610	14	278	0.9429	0.973143	0.0224359	0.957783	0.919089	0.105594	0.108548	0.30647	0.000758	0.000971	0.003634	SBS57	0.092933	SBS45|SBS57	0.0126609496996704|0.0929332824206798	SBS57	0.097215	SBS45|SBS57	0.0113338628185609|0.09721460578569	SBS54	0.198827	SBS54|SBS57	0.198827366011091|0.107642587570607
TCGA-CA-6718-01A-11D-1835-10	COAD	Muse	MUT	10507	62	3862	86	1	34	0.978217	0.991273	0.0114943	0.984702	0.969872	0.109858	0.146443	0.195941	0.000835	0.001752	0.005129	SBS57	0.061651	SBS56|SBS57	0.0482073017140056|0.0616506400424033	SBS57	0.080704	SBS46|SBS56|SBS57|SBS58	0.0118520167474488|0.0538870831940233|0.0807038335952726|0	SBS54	0.195941	SBS54	0.195941
TCGA-CA-6718-01A-11D-1835-10	COAD	Muse	LAN	9091	1478	3466	70	17	430	0.980204	0.88963	0.195402	0.932723	0.874466	0.109858	0.146443	0.195941	0.000835	0.001752	0.005129	SBS57	0.061651	SBS56|SBS57	0.0482073017140056|0.0616506400424033	SBS57	0.080704	SBS46|SBS56|SBS57|SBS58	0.0118520167474488|0.0538870831940233|0.0807038335952726|0	SBS54	0.195941	SBS54	0.195941
TCGA-CA-6718-01A-11D-1835-10	COAD	Muse	VAR	9846	723	3838	87	0	58	0.977834	0.985113	0	0.98146	0.963595	0.109858	0.146443	0.195941	0.000835	0.001752	0.005129	SBS57	0.061651	SBS56|SBS57	0.0482073017140056|0.0616506400424033	SBS57	0.080704	SBS46|SBS56|SBS57|SBS58	0.0118520167474488|0.0538870831940233|0.0807038335952726|0	SBS54	0.195941	SBS54	0.195941
TCGA-CA-6718-01A-11D-1835-10	COAD	Muse	FIREVAT	10149	420	3674	83	4	222	0.977908	0.943018	0.045977	0.960146	0.923425	0.109858	0.146443	0.195941	0.000835	0.001752	0.005129	SBS57	0.061651	SBS56|SBS57	0.0482073017140056|0.0616506400424033	SBS57	0.080704	SBS46|SBS56|SBS57|SBS58	0.0118520167474488|0.0538870831940233|0.0807038335952726|0	SBS54	0.195941	SBS54	0.195941
TCGA-D5-6540-01A-11D-1719-10	COAD	Muse	MUT	3108	32	1395	73	1	17	0.950272	0.98796	0.0135135	0.96875	0.939435	0.173352	0.150644	0.524777	0.001132	0.001054	0.007327	SBS46	0.141555	SBS46|SBS59	0.141555073730513|0.0317972344489667	SBS46	0.118161	SBS46|SBS59	0.118161125469012|0.0324827849036734	SBS54	0.3704	SBS27|SBS54	0.154377323624931|0.37039971601109
TCGA-D5-6540-01A-11D-1719-10	COAD	Muse	LAN	2695	445	1230	64	10	182	0.950541	0.871105	0.135135	0.909091	0.834455	0.173352	0.150644	0.524777	0.001132	0.001054	0.007327	SBS46	0.141555	SBS46|SBS59	0.141555073730513|0.0317972344489667	SBS46	0.118161	SBS46|SBS59	0.118161125469012|0.0324827849036734	SBS54	0.3704	SBS27|SBS54	0.154377323624931|0.37039971601109
TCGA-D5-6540-01A-11D-1719-10	COAD	Muse	VAR	2998	142	1398	74	0	14	0.949728	0.990085	0	0.969487	0.940781	0.173352	0.150644	0.524777	0.001132	0.001054	0.007327	SBS46	0.141555	SBS46|SBS59	0.141555073730513|0.0317972344489667	SBS46	0.118161	SBS46|SBS59	0.118161125469012|0.0324827849036734	SBS54	0.3704	SBS27|SBS54	0.154377323624931|0.37039971601109
TCGA-D5-6540-01A-11D-1719-10	COAD	Muse	FIREVAT	3011	129	1362	71	3	50	0.950454	0.964589	0.0405405	0.957469	0.918573	0.173352	0.150644	0.524777	0.001132	0.001054	0.007327	SBS46	0.141555	SBS46|SBS59	0.141555073730513|0.0317972344489667	SBS46	0.118161	SBS46|SBS59	0.118161125469012|0.0324827849036734	SBS54	0.3704	SBS27|SBS54	0.154377323624931|0.37039971601109
TCGA-QG-A5Z2-01A-11D-A28G-10	COAD	Muse	MUT	2660	17	958	71	1	9	0.931001	0.990693	0.0138889	0.95992	0.923003	0.137358	0.0981172	0.173725	0.000492	0.000608	0.000853	SBS46	0.110835	SBS45|SBS46	0.0265226069447963|0.110835192445766	SBS46	0.098117	SBS46	0.098117	SBS46	0.121519	SBS46|SBS47|SBS53	0.121519252421114|0.0293421111141444|0.0228633548424025
TCGA-QG-A5Z2-01A-11D-A28G-10	COAD	Muse	LAN	2135	542	817	53	19	150	0.93908	0.844881	0.263889	0.889494	0.80462	0.137358	0.0981172	0.173725	0.000492	0.000608	0.000853	SBS46	0.110835	SBS45|SBS46	0.0265226069447963|0.110835192445766	SBS46	0.098117	SBS46	0.098117	SBS46	0.121519	SBS46|SBS47|SBS53	0.121519252421114|0.0293421111141444|0.0228633548424025
TCGA-QG-A5Z2-01A-11D-A28G-10	COAD	Muse	VAR	2570	107	963	71	1	4	0.931335	0.995863	0.0138889	0.962519	0.927815	0.137358	0.0981172	0.173725	0.000492	0.000608	0.000853	SBS46	0.110835	SBS45|SBS46	0.0265226069447963|0.110835192445766	SBS46	0.098117	SBS46	0.098117	SBS46	0.121519	SBS46|SBS47|SBS53	0.121519252421114|0.0293421111141444|0.0228633548424025
TCGA-QG-A5Z2-01A-11D-A28G-10	COAD	Muse	FIREVAT	1892	785	903	24	48	64	0.97411	0.933816	0.666667	0.953537	0.915303	0.137358	0.0981172	0.173725	0.000492	0.000608	0.000853	SBS46	0.110835	SBS45|SBS46	0.0265226069447963|0.110835192445766	SBS46	0.098117	SBS46	0.098117	SBS46	0.121519	SBS46|SBS47|SBS53	0.121519252421114|0.0293421111141444|0.0228633548424025
TCGA-FF-8041-01A-11D-2210-10	DLBC	Muse	MUT	906	1	245	73	0	1	0.77044	0.995935	0	0.868794	0.768025	0.391583	0.12373	1	0.002349	0.001944	0.009117	SBS46	0.268688	SBS46|SBS58	0.268688235914389|0.122895101399546	SBS47	0.12373	SBS47	0.12373	SBS46	0.761885	SBS46|SBS58	0.761884822124653|0.238115177875347
TCGA-FF-8041-01A-11D-2210-10	DLBC	Muse	LAN	570	337	226	18	55	20	0.92623	0.918699	0.753425	0.922449	0.880878	0.391583	0.12373	1	0.002349	0.001944	0.009117	SBS46	0.268688	SBS46|SBS58	0.268688235914389|0.122895101399546	SBS47	0.12373	SBS47	0.12373	SBS46	0.761885	SBS46|SBS58	0.761884822124653|0.238115177875347
TCGA-FF-8041-01A-11D-2210-10	DLBC	Muse	VAR	836	71	241	69	4	5	0.777419	0.979675	0.0547945	0.866906	0.768025	0.391583	0.12373	1	0.002349	0.001944	0.009117	SBS46	0.268688	SBS46|SBS58	0.268688235914389|0.122895101399546	SBS47	0.12373	SBS47	0.12373	SBS46	0.761885	SBS46|SBS58	0.761884822124653|0.238115177875347
TCGA-FF-8041-01A-11D-2210-10	DLBC	Muse	FIREVAT	532	375	219	15	58	27	0.935897	0.890244	0.794521	0.9125	0.868339	0.391583	0.12373	1	0.002349	0.001944	0.009117	SBS46	0.268688	SBS46|SBS58	0.268688235914389|0.122895101399546	SBS47	0.12373	SBS47	0.12373	SBS46	0.761885	SBS46|SBS58	0.761884822124653|0.238115177875347
TCGA-FF-8042-01A-11D-2210-10	DLBC	Muse	MUT	985	9	316	60	0	5	0.840426	0.984424	0	0.906743	0.829396	0.239892	0	0.51949	0.001894	0.001993	0.001912	SBS46	0.239892	SBS46	0.239892	NA	NA	NA	NA	SBS46	0.51949	SBS46	0.51949
TCGA-FF-8042-01A-11D-2210-10	DLBC	Muse	LAN	635	359	285	11	49	36	0.962838	0.88785	0.816667	0.923825	0.87664	0.239892	0	0.51949	0.001894	0.001993	0.001912	SBS46	0.239892	SBS46	0.239892	NA	NA	NA	NA	SBS46	0.51949	SBS46	0.51949
TCGA-FF-8042-01A-11D-2210-10	DLBC	Muse	VAR	889	105	315	57	3	6	0.846774	0.981308	0.05	0.909091	0.834646	0.239892	0	0.51949	0.001894	0.001993	0.001912	SBS46	0.239892	SBS46	0.239892	NA	NA	NA	NA	SBS46	0.51949	SBS46	0.51949
TCGA-FF-8042-01A-11D-2210-10	DLBC	Muse	FIREVAT	683	311	310	13	47	11	0.959752	0.965732	0.783333	0.962733	0.937008	0.239892	0	0.51949	0.001894	0.001993	0.001912	SBS46	0.239892	SBS46	0.239892	NA	NA	NA	NA	SBS46	0.51949	SBS46	0.51949
TCGA-FF-8043-01A-11D-2210-10	DLBC	Muse	MUT	543	6	137	87	2	0	0.611607	1	0.0224719	0.759003	0.615044	0.491676	0.1403	0.833161	0.001661	0.003386	0.003921	SBS46	0.385972	SBS46|SBS55|SBS57	0.385972233669447|0.0267946673717839|0.0789087961359624	SBS46	0.1403	SBS46	0.1403	SBS46	0.729842	SBS46|SBS58	0.729841561474726|0.103319062927271
TCGA-FF-8043-01A-11D-2210-10	DLBC	Muse	LAN	277	272	112	9	80	25	0.92562	0.817518	0.898876	0.868217	0.849558	0.491676	0.1403	0.833161	0.001661	0.003386	0.003921	SBS46	0.385972	SBS46|SBS55|SBS57	0.385972233669447|0.0267946673717839|0.0789087961359624	SBS46	0.1403	SBS46	0.1403	SBS46	0.729842	SBS46|SBS58	0.729841561474726|0.103319062927271
TCGA-FF-8043-01A-11D-2210-10	DLBC	Muse	VAR	498	51	133	85	4	4	0.610092	0.970803	0.0449438	0.749296	0.606195	0.491676	0.1403	0.833161	0.001661	0.003386	0.003921	SBS46	0.385972	SBS46|SBS55|SBS57	0.385972233669447|0.0267946673717839|0.0789087961359624	SBS46	0.1403	SBS46	0.1403	SBS46	0.729842	SBS46|SBS58	0.729841561474726|0.103319062927271
TCGA-FF-8043-01A-11D-2210-10	DLBC	Muse	FIREVAT	300	249	137	3	86	0	0.978571	1	0.966292	0.98917	0.986726	0.491676	0.1403	0.833161	0.001661	0.003386	0.003921	SBS46	0.385972	SBS46|SBS55|SBS57	0.385972233669447|0.0267946673717839|0.0789087961359624	SBS46	0.1403	SBS46	0.1403	SBS46	0.729842	SBS46|SBS58	0.729841561474726|0.103319062927271
TCGA-26-5135-01A-01D-1486-08	GBM	Muse	MUT	510	2	76	222	0	0	0.255034	1	0	0.406417	0.255034	0.0871114	0.182094	0.377564	0.002887	0.01221	0.001762	SBS57	0.087111	SBS57	0.087111	SBS57	0.182094	SBS57	0.182094	SBS45	0.237935	SBS45|SBS51	0.237934548697345|0.13962991469033
TCGA-26-5135-01A-01D-1486-08	GBM	Muse	LAN	184	328	69	14	208	7	0.831325	0.907895	0.936937	0.867925	0.92953	0.0871114	0.182094	0.377564	0.002887	0.01221	0.001762	SBS57	0.087111	SBS57	0.087111	SBS57	0.182094	SBS57	0.182094	SBS45	0.237935	SBS45|SBS51	0.237934548697345|0.13962991469033
TCGA-26-5135-01A-01D-1486-08	GBM	Muse	VAR	465	47	76	222	0	0	0.255034	1	0	0.406417	0.255034	0.0871114	0.182094	0.377564	0.002887	0.01221	0.001762	SBS57	0.087111	SBS57	0.087111	SBS57	0.182094	SBS57	0.182094	SBS45	0.237935	SBS45|SBS51	0.237934548697345|0.13962991469033
TCGA-26-5135-01A-01D-1486-08	GBM	Muse	FIREVAT	155	357	72	3	219	4	0.96	0.947368	0.986486	0.953642	0.97651	0.0871114	0.182094	0.377564	0.002887	0.01221	0.001762	SBS57	0.087111	SBS57	0.087111	SBS57	0.182094	SBS57	0.182094	SBS45	0.237935	SBS45|SBS51	0.237934548697345|0.13962991469033
TCGA-BA-4076-01A-01D-1434-08	HNSC	Muse	MUT	1187	4	412	110	0	2	0.789272	0.995169	0	0.880342	0.78626	0.0627655	0.0588997	0	0.001067	0.001384	0.003798	SBS58	0.062765	SBS58	0.062765	SBS58	0.0589	SBS58	0.0589	NA	NA	NA	NA
TCGA-BA-4076-01A-01D-1434-08	HNSC	Muse	LAN	873	318	379	9	101	35	0.976804	0.915459	0.918182	0.945137	0.916031	0.0627655	0.0588997	0	0.001067	0.001384	0.003798	SBS58	0.062765	SBS58	0.062765	SBS58	0.0589	SBS58	0.0589	NA	NA	NA	NA
TCGA-BA-4076-01A-01D-1434-08	HNSC	Muse	VAR	1012	179	396	107	3	18	0.787276	0.956522	0.0272727	0.863686	0.76145	0.0627655	0.0588997	0	0.001067	0.001384	0.003798	SBS58	0.062765	SBS58	0.062765	SBS58	0.0589	SBS58	0.0589	NA	NA	NA	NA
TCGA-BA-4076-01A-01D-1434-08	HNSC	Muse	FIREVAT	959	232	382	23	87	32	0.94321	0.922705	0.790909	0.932845	0.895038	0.0627655	0.0588997	0	0.001067	0.001384	0.003798	SBS58	0.062765	SBS58	0.062765	SBS58	0.0589	SBS58	0.0589	NA	NA	NA	NA
TCGA-BA-4077-01B-01D-1434-08	HNSC	Muse	MUT	1048	3	263	180	0	2	0.593679	0.992453	0	0.742938	0.591011	0.124232	0.103829	0.195474	0.001417	0.002169	0.003417	SBS46	0.045652	SBS46|SBS51|SBS57	0.0456515681007203|0.0367252254796308|0.041855424321966	SBS46	0.05503	SBS46|SBS57	0.0550301688128646|0.0487991154087384	SBS51	0.149623	SBS51|SBS53	0.149622915107912|0.0458505909881528
TCGA-BA-4077-01B-01D-1434-08	HNSC	Muse	LAN	781	270	257	39	141	8	0.868243	0.969811	0.783333	0.916221	0.894382	0.124232	0.103829	0.195474	0.001417	0.002169	0.003417	SBS46	0.045652	SBS46|SBS51|SBS57	0.0456515681007203|0.0367252254796308|0.041855424321966	SBS46	0.05503	SBS46|SBS57	0.0550301688128646|0.0487991154087384	SBS51	0.149623	SBS51|SBS53	0.149622915107912|0.0458505909881528
TCGA-BA-4077-01B-01D-1434-08	HNSC	Muse	VAR	1004	47	261	179	1	4	0.593182	0.984906	0.00555556	0.740426	0.588764	0.124232	0.103829	0.195474	0.001417	0.002169	0.003417	SBS46	0.045652	SBS46|SBS51|SBS57	0.0456515681007203|0.0367252254796308|0.041855424321966	SBS46	0.05503	SBS46|SBS57	0.0550301688128646|0.0487991154087384	SBS51	0.149623	SBS51|SBS53	0.149622915107912|0.0458505909881528
TCGA-BA-4077-01B-01D-1434-08	HNSC	Muse	FIREVAT	867	184	260	62	118	5	0.807453	0.981132	0.655556	0.88586	0.849438	0.124232	0.103829	0.195474	0.001417	0.002169	0.003417	SBS46	0.045652	SBS46|SBS51|SBS57	0.0456515681007203|0.0367252254796308|0.041855424321966	SBS46	0.05503	SBS46|SBS57	0.0550301688128646|0.0487991154087384	SBS51	0.149623	SBS51|SBS53	0.149622915107912|0.0458505909881528
TCGA-BA-5149-01A-01D-1512-08	HNSC	Muse	MUT	557	2	128	101	1	0	0.558952	1	0.00980392	0.717087	0.56087	0	0	0.132505	0.001975	0.00239	0.002472	NA	NA	NA	NA	NA	NA	NA	NA	SBS51	0.132505	SBS51	0.132505
TCGA-BA-5149-01A-01D-1512-08	HNSC	Muse	LAN	304	255	124	5	97	4	0.96124	0.96875	0.95098	0.964981	0.96087	0	0	0.132505	0.001975	0.00239	0.002472	NA	NA	NA	NA	NA	NA	NA	NA	SBS51	0.132505	SBS51	0.132505
TCGA-BA-5149-01A-01D-1512-08	HNSC	Muse	VAR	521	38	128	98	4	0	0.566372	1	0.0392157	0.723164	0.573913	0	0	0.132505	0.001975	0.00239	0.002472	NA	NA	NA	NA	NA	NA	NA	NA	SBS51	0.132505	SBS51	0.132505
TCGA-BA-5149-01A-01D-1512-08	HNSC	Muse	FIREVAT	333	226	127	8	94	1	0.940741	0.992188	0.921569	0.965779	0.96087	0	0	0.132505	0.001975	0.00239	0.002472	NA	NA	NA	NA	NA	NA	NA	NA	SBS51	0.132505	SBS51	0.132505
TCGA-BA-5556-01A-01D-1512-08	HNSC	Muse	MUT	551	3	131	102	1	0	0.562232	1	0.00970874	0.71978	0.564103	0	0.133337	0	0.003901	0.004671	0.006985	NA	NA	NA	NA	SBS46	0.133337	SBS46	0.133337	NA	NA	NA	NA
TCGA-BA-5556-01A-01D-1512-08	HNSC	Muse	LAN	331	223	125	23	80	6	0.844595	0.954198	0.776699	0.896057	0.876068	0	0.133337	0	0.003901	0.004671	0.006985	NA	NA	NA	NA	SBS46	0.133337	SBS46	0.133337	NA	NA	NA	NA
TCGA-BA-5556-01A-01D-1512-08	HNSC	Muse	VAR	531	23	130	101	2	1	0.562771	0.992366	0.0194175	0.718232	0.564103	0	0.133337	0	0.003901	0.004671	0.006985	NA	NA	NA	NA	SBS46	0.133337	SBS46	0.133337	NA	NA	NA	NA
TCGA-BA-5556-01A-01D-1512-08	HNSC	Muse	FIREVAT	380	174	131	41	62	0	0.761628	1	0.601942	0.864686	0.824786	0	0.133337	0	0.003901	0.004671	0.006985	NA	NA	NA	NA	SBS46	0.133337	SBS46	0.133337	NA	NA	NA	NA
TCGA-BA-6869-01A-11D-1870-08	HNSC	Muse	MUT	1443	5	569	94	1	2	0.85822	0.996497	0.0105263	0.922204	0.855856	0.100132	0.0942361	0.21009	0.001249	0.00156	0.002396	SBS51	0.054153	SBS46|SBS51	0.0459790765029596|0.054153255320432	SBS46	0.049209	SBS46|SBS50	0.0492085423112049|0.0450275621415912	SBS51	0.127235	SBS46|SBS51	0.0828555371137167|0.12723485711842
TCGA-BA-6869-01A-11D-1870-08	HNSC	Muse	LAN	1094	354	527	10	85	44	0.981378	0.922942	0.894737	0.951264	0.918919	0.100132	0.0942361	0.21009	0.001249	0.00156	0.002396	SBS51	0.054153	SBS46|SBS51	0.0459790765029596|0.054153255320432	SBS46	0.049209	SBS46|SBS50	0.0492085423112049|0.0450275621415912	SBS51	0.127235	SBS46|SBS51	0.0828555371137167|0.12723485711842
TCGA-BA-6869-01A-11D-1870-08	HNSC	Muse	VAR	1305	143	555	95	0	16	0.853846	0.971979	0	0.909091	0.833333	0.100132	0.0942361	0.21009	0.001249	0.00156	0.002396	SBS51	0.054153	SBS46|SBS51	0.0459790765029596|0.054153255320432	SBS46	0.049209	SBS46|SBS50	0.0492085423112049|0.0450275621415912	SBS51	0.127235	SBS46|SBS51	0.0828555371137167|0.12723485711842
TCGA-BA-6869-01A-11D-1870-08	HNSC	Muse	FIREVAT	1210	238	566	12	83	5	0.979239	0.991243	0.873684	0.985205	0.974474	0.100132	0.0942361	0.21009	0.001249	0.00156	0.002396	SBS51	0.054153	SBS46|SBS51	0.0459790765029596|0.054153255320432	SBS46	0.049209	SBS46|SBS50	0.0492085423112049|0.0450275621415912	SBS51	0.127235	SBS46|SBS51	0.0828555371137167|0.12723485711842
TCGA-BA-6872-01A-11D-1870-08	HNSC	Muse	MUT	587	7	165	89	4	2	0.649606	0.988024	0.0430108	0.783848	0.65	0.16543	0.384799	0.535698	0.002027	0.003071	0.001974	SBS58	0.16543	SBS58	0.16543	SBS58	0.207822	SBS27|SBS58	0.176977249502687|0.207822098055799	SBS45	0.268193	SBS45|SBS50|SBS58	0.268192891309641|0.14945909734883|0.118046049881097
TCGA-BA-6872-01A-11D-1870-08	HNSC	Muse	LAN	350	244	155	11	82	12	0.933735	0.928144	0.88172	0.930931	0.911538	0.16543	0.384799	0.535698	0.002027	0.003071	0.001974	SBS58	0.16543	SBS58	0.16543	SBS58	0.207822	SBS27|SBS58	0.176977249502687|0.207822098055799	SBS45	0.268193	SBS45|SBS50|SBS58	0.268192891309641|0.14945909734883|0.118046049881097
TCGA-BA-6872-01A-11D-1870-08	HNSC	Muse	VAR	542	52	165	88	5	2	0.652174	0.988024	0.0537634	0.785714	0.653846	0.16543	0.384799	0.535698	0.002027	0.003071	0.001974	SBS58	0.16543	SBS58	0.16543	SBS58	0.207822	SBS27|SBS58	0.176977249502687|0.207822098055799	SBS45	0.268193	SBS45|SBS50|SBS58	0.268192891309641|0.14945909734883|0.118046049881097
TCGA-BA-6872-01A-11D-1870-08	HNSC	Muse	FIREVAT	338	256	164	8	85	3	0.953488	0.982036	0.913978	0.967552	0.957692	0.16543	0.384799	0.535698	0.002027	0.003071	0.001974	SBS58	0.16543	SBS58	0.16543	SBS58	0.207822	SBS27|SBS58	0.176977249502687|0.207822098055799	SBS45	0.268193	SBS45|SBS50|SBS58	0.268192891309641|0.14945909734883|0.118046049881097
TCGA-CN-4741-01A-01D-1434-08	HNSC	Muse	MUT	524	5	103	188	2	3	0.353952	0.971698	0.0105263	0.518892	0.35473	0.314608	0.273981	0	0.002159	0.002883	0.499348	SBS27	0.219643	SBS27|SBS48|SBS50	0.219643488151446|0.0216803404643583|0.0732837733550216	SBS27	0.184112	SBS27|SBS57	0.18411205514618|0.0898689686232734	NA	NA	NA	NA
TCGA-CN-4741-01A-01D-1434-08	HNSC	Muse	LAN	330	199	98	49	141	8	0.666667	0.924528	0.742105	0.774704	0.807432	0.314608	0.273981	0	0.002159	0.002883	0.499348	SBS27	0.219643	SBS27|SBS48|SBS50	0.219643488151446|0.0216803404643583|0.0732837733550216	SBS27	0.184112	SBS27|SBS57	0.18411205514618|0.0898689686232734	NA	NA	NA	NA
TCGA-CN-4741-01A-01D-1434-08	HNSC	Muse	VAR	484	45	104	182	8	2	0.363636	0.981132	0.0421053	0.530612	0.378378	0.314608	0.273981	0	0.002159	0.002883	0.499348	SBS27	0.219643	SBS27|SBS48|SBS50	0.219643488151446|0.0216803404643583|0.0732837733550216	SBS27	0.184112	SBS27|SBS57	0.18411205514618|0.0898689686232734	NA	NA	NA	NA
TCGA-CN-4741-01A-01D-1434-08	HNSC	Muse	FIREVAT	359	170	95	76	114	11	0.555556	0.896226	0.6	0.685921	0.706081	0.314608	0.273981	0	0.002159	0.002883	0.499348	SBS27	0.219643	SBS27|SBS48|SBS50	0.219643488151446|0.0216803404643583|0.0732837733550216	SBS27	0.184112	SBS27|SBS57	0.18411205514618|0.0898689686232734	NA	NA	NA	NA
TCGA-CN-5373-01A-01D-1434-08	HNSC	Muse	MUT	537	1	5	299	1	0	0.0164474	1	0.00333333	0.0323625	0.0196721	0.27776	0.233255	0.481359	0.002769	0.002645	0.002447	SBS58	0.145816	SBS46|SBS58	0.131943639476632|0.14581601584841	SBS55	0.233255	SBS55	0.233255	SBS58	0.201754	SBS48|SBS53|SBS58|SBS59	0.0349280142589438|0.179155389946538|0.20175381614125|0.0655221428120206
TCGA-CN-5373-01A-01D-1434-08	HNSC	Muse	LAN	332	206	4	133	167	1	0.0291971	0.8	0.556667	0.056338	0.560656	0.27776	0.233255	0.481359	0.002769	0.002645	0.002447	SBS58	0.145816	SBS46|SBS58	0.131943639476632|0.14581601584841	SBS55	0.233255	SBS55	0.233255	SBS58	0.201754	SBS48|SBS53|SBS58|SBS59	0.0349280142589438|0.179155389946538|0.20175381614125|0.0655221428120206
TCGA-CN-5373-01A-01D-1434-08	HNSC	Muse	VAR	501	37	5	282	18	0	0.0174216	1	0.06	0.0342466	0.0754098	0.27776	0.233255	0.481359	0.002769	0.002645	0.002447	SBS58	0.145816	SBS46|SBS58	0.131943639476632|0.14581601584841	SBS55	0.233255	SBS55	0.233255	SBS58	0.201754	SBS48|SBS53|SBS58|SBS59	0.0349280142589438|0.179155389946538|0.20175381614125|0.0655221428120206
TCGA-CN-5373-01A-01D-1434-08	HNSC	Muse	FIREVAT	370	168	5	154	146	0	0.0314465	1	0.486667	0.0609756	0.495082	0.27776	0.233255	0.481359	0.002769	0.002645	0.002447	SBS58	0.145816	SBS46|SBS58	0.131943639476632|0.14581601584841	SBS55	0.233255	SBS55	0.233255	SBS58	0.201754	SBS48|SBS53|SBS58|SBS59	0.0349280142589438|0.179155389946538|0.20175381614125|0.0655221428120206
TCGA-CN-5374-01A-01D-1434-08	HNSC	Muse	MUT	644	1	173	57	0	0	0.752174	1	0	0.858561	0.752174	0	0.01	0.321339	0.001015	0.002071	0.003798	NA	NA	NA	NA	SBS27	0.01	SBS27	0.01	SBS27	0.321339	SBS27	0.321339
TCGA-CN-5374-01A-01D-1434-08	HNSC	Muse	LAN	394	251	156	12	45	17	0.928571	0.901734	0.789474	0.914956	0.873913	0	0.01	0.321339	0.001015	0.002071	0.003798	NA	NA	NA	NA	SBS27	0.01	SBS27	0.01	SBS27	0.321339	SBS27	0.321339
TCGA-CN-5374-01A-01D-1434-08	HNSC	Muse	VAR	611	34	173	54	3	0	0.762115	1	0.0526316	0.865	0.765217	0	0.01	0.321339	0.001015	0.002071	0.003798	NA	NA	NA	NA	SBS27	0.01	SBS27	0.01	SBS27	0.321339	SBS27	0.321339
TCGA-CN-5374-01A-01D-1434-08	HNSC	Muse	FIREVAT	309	336	149	7	50	24	0.955128	0.861272	0.877193	0.905775	0.865217	0	0.01	0.321339	0.001015	0.002071	0.003798	NA	NA	NA	NA	SBS27	0.01	SBS27	0.01	SBS27	0.321339	SBS27	0.321339
TCGA-CN-6011-01A-11D-1683-08	HNSC	Muse	MUT	1051	4	413	56	1	1	0.880597	0.997585	0.0175439	0.935447	0.878981	0.051755	0.0901	0.570928	0.001358	0.001585	0.01016	SBS51	0.051755	SBS51	0.051755	SBS57	0.057123	SBS51|SBS57	0.0329767319491102|0.0571233037316075	SBS57	0.570928	SBS57	0.570928
TCGA-CN-6011-01A-11D-1683-08	HNSC	Muse	LAN	795	260	390	6	51	24	0.984848	0.942029	0.894737	0.962963	0.936306	0.051755	0.0901	0.570928	0.001358	0.001585	0.01016	SBS51	0.051755	SBS51	0.051755	SBS57	0.057123	SBS51|SBS57	0.0329767319491102|0.0571233037316075	SBS57	0.570928	SBS57	0.570928
TCGA-CN-6011-01A-11D-1683-08	HNSC	Muse	VAR	953	102	401	57	0	13	0.875546	0.968599	0	0.919725	0.85138	0.051755	0.0901	0.570928	0.001358	0.001585	0.01016	SBS51	0.051755	SBS51	0.051755	SBS57	0.057123	SBS51|SBS57	0.0329767319491102|0.0571233037316075	SBS57	0.570928	SBS57	0.570928
TCGA-CN-6011-01A-11D-1683-08	HNSC	Muse	FIREVAT	864	191	405	16	41	9	0.961995	0.978261	0.719298	0.97006	0.946921	0.051755	0.0901	0.570928	0.001358	0.001585	0.01016	SBS51	0.051755	SBS51	0.051755	SBS57	0.057123	SBS51|SBS57	0.0329767319491102|0.0571233037316075	SBS57	0.570928	SBS57	0.570928
TCGA-CN-6994-01A-11D-1912-08	HNSC	Muse	MUT	525	0	128	118	0	0	0.520325	1	0	0.684492	0.520325	0.472543	0.204152	0.73282	0.001781	0.00225	0.003806	SBS58	0.192832	SBS49|SBS53|SBS58	0.171726336147181|0.107984002757288|0.192832461177852	SBS58	0.123365	SBS27|SBS58	0.0807871054961318|0.123365041678432	SBS49	0.27433	SBS46|SBS49|SBS53|SBS58|SBS59	0.107447154589715|0.274329894074208|0.139572256307545|0.211470226012775|0
TCGA-CN-6994-01A-11D-1912-08	HNSC	Muse	LAN	301	224	117	26	92	11	0.818182	0.914062	0.779661	0.863469	0.849593	0.472543	0.204152	0.73282	0.001781	0.00225	0.003806	SBS58	0.192832	SBS49|SBS53|SBS58	0.171726336147181|0.107984002757288|0.192832461177852	SBS58	0.123365	SBS27|SBS58	0.0807871054961318|0.123365041678432	SBS49	0.27433	SBS46|SBS49|SBS53|SBS58|SBS59	0.107447154589715|0.274329894074208|0.139572256307545|0.211470226012775|0
TCGA-CN-6994-01A-11D-1912-08	HNSC	Muse	VAR	479	46	126	115	3	2	0.522822	0.984375	0.0254237	0.682927	0.52439	0.472543	0.204152	0.73282	0.001781	0.00225	0.003806	SBS58	0.192832	SBS49|SBS53|SBS58	0.171726336147181|0.107984002757288|0.192832461177852	SBS58	0.123365	SBS27|SBS58	0.0807871054961318|0.123365041678432	SBS49	0.27433	SBS46|SBS49|SBS53|SBS58|SBS59	0.107447154589715|0.274329894074208|0.139572256307545|0.211470226012775|0
TCGA-CN-6994-01A-11D-1912-08	HNSC	Muse	FIREVAT	254	271	114	8	110	14	0.934426	0.890625	0.932203	0.912	0.910569	0.472543	0.204152	0.73282	0.001781	0.00225	0.003806	SBS58	0.192832	SBS49|SBS53|SBS58	0.171726336147181|0.107984002757288|0.192832461177852	SBS58	0.123365	SBS27|SBS58	0.0807871054961318|0.123365041678432	SBS49	0.27433	SBS46|SBS49|SBS53|SBS58|SBS59	0.107447154589715|0.274329894074208|0.139572256307545|0.211470226012775|0
TCGA-CQ-6225-01A-11D-1912-08	HNSC	Muse	MUT	532	1	162	89	1	0	0.645418	1	0.0111111	0.784504	0.646825	0.0976318	0.191946	0.502022	0.002458	0.004029	0.003662	SBS58	0.097632	SBS58	0.097632	SBS58	0.191946	SBS58	0.191946	SBS45	0.358826	SBS45|SBS47	0.358825692803153|0.143196392431816
TCGA-CQ-6225-01A-11D-1912-08	HNSC	Muse	LAN	300	233	148	16	74	14	0.902439	0.91358	0.822222	0.907975	0.880952	0.0976318	0.191946	0.502022	0.002458	0.004029	0.003662	SBS58	0.097632	SBS58	0.097632	SBS58	0.191946	SBS58	0.191946	SBS45	0.358826	SBS45|SBS47	0.358825692803153|0.143196392431816
TCGA-CQ-6225-01A-11D-1912-08	HNSC	Muse	VAR	453	80	142	88	2	20	0.617391	0.876543	0.0222222	0.72449	0.571429	0.0976318	0.191946	0.502022	0.002458	0.004029	0.003662	SBS58	0.097632	SBS58	0.097632	SBS58	0.191946	SBS58	0.191946	SBS45	0.358826	SBS45|SBS47	0.358825692803153|0.143196392431816
TCGA-CQ-6225-01A-11D-1912-08	HNSC	Muse	FIREVAT	333	200	145	21	69	17	0.873494	0.895062	0.766667	0.884146	0.849206	0.0976318	0.191946	0.502022	0.002458	0.004029	0.003662	SBS58	0.097632	SBS58	0.097632	SBS58	0.191946	SBS58	0.191946	SBS45	0.358826	SBS45|SBS47	0.358825692803153|0.143196392431816
TCGA-CR-5248-01A-01D-2012-08	HNSC	Muse	MUT	919	0	9	502	0	0	0.0176125	1	0	0.0346154	0.0176125	0.37245	0.218558	0.867407	0.001638	0.001891	0.005665	SBS49	0.210028	SBS27|SBS46|SBS49	0.0823292692012899|0.0800922435557171|0.210028000769837	SBS27	0.081585	SBS27|SBS49|SBS58	0.0815848861440481|0.0657317407684701|0.0712416422456473	SBS49	0.600832	SBS27|SBS48|SBS49|SBS50|SBS54|SBS58	0.0367364448906225|0.0389130129063268|0.600832212477552|0.0632996462946251|0.0555187053921122|0.0721068708566724
TCGA-CR-5248-01A-01D-2012-08	HNSC	Muse	LAN	694	225	9	327	175	0	0.0267857	1	0.348606	0.0521739	0.360078	0.37245	0.218558	0.867407	0.001638	0.001891	0.005665	SBS49	0.210028	SBS27|SBS46|SBS49	0.0823292692012899|0.0800922435557171|0.210028000769837	SBS27	0.081585	SBS27|SBS49|SBS58	0.0815848861440481|0.0657317407684701|0.0712416422456473	SBS49	0.600832	SBS27|SBS48|SBS49|SBS50|SBS54|SBS58	0.0367364448906225|0.0389130129063268|0.600832212477552|0.0632996462946251|0.0555187053921122|0.0721068708566724
TCGA-CR-5248-01A-01D-2012-08	HNSC	Muse	VAR	883	36	8	484	18	1	0.0162602	0.888889	0.0358566	0.0319361	0.0508806	0.37245	0.218558	0.867407	0.001638	0.001891	0.005665	SBS49	0.210028	SBS27|SBS46|SBS49	0.0823292692012899|0.0800922435557171|0.210028000769837	SBS27	0.081585	SBS27|SBS49|SBS58	0.0815848861440481|0.0657317407684701|0.0712416422456473	SBS49	0.600832	SBS27|SBS48|SBS49|SBS50|SBS54|SBS58	0.0367364448906225|0.0389130129063268|0.600832212477552|0.0632996462946251|0.0555187053921122|0.0721068708566724
TCGA-CR-5248-01A-01D-2012-08	HNSC	Muse	FIREVAT	740	179	9	348	154	0	0.0252101	1	0.306773	0.0491803	0.318982	0.37245	0.218558	0.867407	0.001638	0.001891	0.005665	SBS49	0.210028	SBS27|SBS46|SBS49	0.0823292692012899|0.0800922435557171|0.210028000769837	SBS27	0.081585	SBS27|SBS49|SBS58	0.0815848861440481|0.0657317407684701|0.0712416422456473	SBS49	0.600832	SBS27|SBS48|SBS49|SBS50|SBS54|SBS58	0.0367364448906225|0.0389130129063268|0.600832212477552|0.0632996462946251|0.0555187053921122|0.0721068708566724
TCGA-CR-6472-01A-11D-1870-08	HNSC	Muse	MUT	1422	4	548	183	1	2	0.749658	0.996364	0.00543478	0.855582	0.747956	0.0431484	0.0144383	0.31098	0.000914	0.001141	0.003375	SBS46	0.043148	SBS46	0.043148	SBS56	0.014438	SBS56	0.014438	SBS57	0.176162	SBS51|SBS57	0.134818294329219|0.176161527921993
TCGA-CR-6472-01A-11D-1870-08	HNSC	Muse	LAN	1080	346	513	16	168	37	0.969754	0.932727	0.913043	0.95088	0.927793	0.0431484	0.0144383	0.31098	0.000914	0.001141	0.003375	SBS46	0.043148	SBS46	0.043148	SBS56	0.014438	SBS56	0.014438	SBS57	0.176162	SBS51|SBS57	0.134818294329219|0.176161527921993
TCGA-CR-6472-01A-11D-1870-08	HNSC	Muse	VAR	1277	149	527	177	7	23	0.74858	0.958182	0.0380435	0.84051	0.72752	0.0431484	0.0144383	0.31098	0.000914	0.001141	0.003375	SBS46	0.043148	SBS46	0.043148	SBS56	0.014438	SBS56	0.014438	SBS57	0.176162	SBS51|SBS57	0.134818294329219|0.176161527921993
TCGA-CR-6472-01A-11D-1870-08	HNSC	Muse	FIREVAT	1191	235	546	31	153	4	0.946274	0.992727	0.831522	0.968944	0.952316	0.0431484	0.0144383	0.31098	0.000914	0.001141	0.003375	SBS46	0.043148	SBS46	0.043148	SBS56	0.014438	SBS56	0.014438	SBS57	0.176162	SBS51|SBS57	0.134818294329219|0.176161527921993
TCGA-CR-6481-01A-11D-1870-08	HNSC	Muse	MUT	1431	3	2	902	2	0	0.00221239	1	0.00221239	0.00441501	0.00441501	0.0770504	0.135461	0.309471	0.001558	0.00216	0.003694	SBS46	0.07705	SBS46	0.07705	SBS27	0.135461	SBS27	0.135461	SBS58	0.166011	SBS46|SBS58	0.143460416631954|0.166010616215527
TCGA-CR-6481-01A-11D-1870-08	HNSC	Muse	LAN	1074	360	2	637	267	0	0.00312989	1	0.295354	0.00624025	0.296909	0.0770504	0.135461	0.309471	0.001558	0.00216	0.003694	SBS46	0.07705	SBS46	0.07705	SBS27	0.135461	SBS27	0.135461	SBS58	0.166011	SBS46|SBS58	0.143460416631954|0.166010616215527
TCGA-CR-6481-01A-11D-1870-08	HNSC	Muse	VAR	1371	63	2	869	35	0	0.00229621	1	0.0387168	0.0045819	0.0408389	0.0770504	0.135461	0.309471	0.001558	0.00216	0.003694	SBS46	0.07705	SBS46	0.07705	SBS27	0.135461	SBS27	0.135461	SBS58	0.166011	SBS46|SBS58	0.143460416631954|0.166010616215527
TCGA-CR-6481-01A-11D-1870-08	HNSC	Muse	FIREVAT	1176	258	2	696	208	0	0.00286533	1	0.230088	0.00571429	0.231788	0.0770504	0.135461	0.309471	0.001558	0.00216	0.003694	SBS46	0.07705	SBS46	0.07705	SBS27	0.135461	SBS27	0.135461	SBS58	0.166011	SBS46|SBS58	0.143460416631954|0.166010616215527
TCGA-CR-6487-01A-11D-1870-08	HNSC	Muse	MUT	495	6	128	97	3	1	0.568889	0.992248	0.03	0.723164	0.572052	0.143705	0.0346241	0.574785	0.002388	0.003371	0.003862	SBS46	0.143705	SBS46	0.143705	SBS57	0.034624	SBS57	0.034624	SBS58	0.186408	SBS45|SBS46|SBS54|SBS58	0.137696380631657|0.139692708227992|0.110987305142862|0.186408434896845
TCGA-CR-6487-01A-11D-1870-08	HNSC	Muse	LAN	279	222	124	7	93	5	0.946565	0.96124	0.93	0.953846	0.947598	0.143705	0.0346241	0.574785	0.002388	0.003371	0.003862	SBS46	0.143705	SBS46	0.143705	SBS57	0.034624	SBS57	0.034624	SBS58	0.186408	SBS45|SBS46|SBS54|SBS58	0.137696380631657|0.139692708227992|0.110987305142862|0.186408434896845
TCGA-CR-6487-01A-11D-1870-08	HNSC	Muse	VAR	470	31	129	97	3	0	0.570796	1	0.03	0.726761	0.576419	0.143705	0.0346241	0.574785	0.002388	0.003371	0.003862	SBS46	0.143705	SBS46	0.143705	SBS57	0.034624	SBS57	0.034624	SBS58	0.186408	SBS45|SBS46|SBS54|SBS58	0.137696380631657|0.139692708227992|0.110987305142862|0.186408434896845
TCGA-CR-6487-01A-11D-1870-08	HNSC	Muse	FIREVAT	249	252	122	13	87	7	0.903704	0.945736	0.87	0.924242	0.912664	0.143705	0.0346241	0.574785	0.002388	0.003371	0.003862	SBS46	0.143705	SBS46	0.143705	SBS57	0.034624	SBS57	0.034624	SBS58	0.186408	SBS45|SBS46|SBS54|SBS58	0.137696380631657|0.139692708227992|0.110987305142862|0.186408434896845
TCGA-CR-6491-01A-11D-1870-08	HNSC	Muse	MUT	535	6	128	101	4	1	0.558952	0.992248	0.0380952	0.715084	0.564103	0.16043	0	0.296518	0.00143	0.003034	0.002366	SBS51	0.087347	SBS46|SBS51	0.073083392137654|0.0873467866831482	NA	NA	NA	NA	SBS46	0.151545	SBS46|SBS51	0.151545155179892|0.14497260914789
TCGA-CR-6491-01A-11D-1870-08	HNSC	Muse	LAN	320	221	119	20	85	10	0.856115	0.922481	0.809524	0.88806	0.871795	0.16043	0	0.296518	0.00143	0.003034	0.002366	SBS51	0.087347	SBS46|SBS51	0.073083392137654|0.0873467866831482	NA	NA	NA	NA	SBS46	0.151545	SBS46|SBS51	0.151545155179892|0.14497260914789
TCGA-CR-6491-01A-11D-1870-08	HNSC	Muse	VAR	480	61	126	103	2	3	0.550218	0.976744	0.0190476	0.703911	0.547009	0.16043	0	0.296518	0.00143	0.003034	0.002366	SBS51	0.087347	SBS46|SBS51	0.073083392137654|0.0873467866831482	NA	NA	NA	NA	SBS46	0.151545	SBS46|SBS51	0.151545155179892|0.14497260914789
TCGA-CR-6491-01A-11D-1870-08	HNSC	Muse	FIREVAT	350	191	128	29	76	1	0.815287	0.992248	0.72381	0.895105	0.871795	0.16043	0	0.296518	0.00143	0.003034	0.002366	SBS51	0.087347	SBS46|SBS51	0.073083392137654|0.0873467866831482	NA	NA	NA	NA	SBS46	0.151545	SBS46|SBS51	0.151545155179892|0.14497260914789
TCGA-CR-7404-01A-11D-2129-08	HNSC	Muse	MUT	510	1	87	178	1	0	0.328302	1	0.00558659	0.494318	0.330827	0.314556	0	0.529707	0.002037	0.001444	0.001586	SBS49	0.191115	SBS49|SBS58	0.191114987109479|0.123440709275658	NA	NA	NA	NA	SBS49	0.28547	SBS49|SBS52|SBS58	0.285469576744263|0.0643748817381021|0.179862444332191
TCGA-CR-7404-01A-11D-2129-08	HNSC	Muse	LAN	292	219	84	69	110	3	0.54902	0.965517	0.614525	0.7	0.729323	0.314556	0	0.529707	0.002037	0.001444	0.001586	SBS49	0.191115	SBS49|SBS58	0.191114987109479|0.123440709275658	NA	NA	NA	NA	SBS49	0.28547	SBS49|SBS52|SBS58	0.285469576744263|0.0643748817381021|0.179862444332191
TCGA-CR-7404-01A-11D-2129-08	HNSC	Muse	VAR	467	44	86	175	4	1	0.329502	0.988506	0.0223464	0.494253	0.338346	0.314556	0	0.529707	0.002037	0.001444	0.001586	SBS49	0.191115	SBS49|SBS58	0.191114987109479|0.123440709275658	NA	NA	NA	NA	SBS49	0.28547	SBS49|SBS52|SBS58	0.285469576744263|0.0643748817381021|0.179862444332191
TCGA-CR-7404-01A-11D-2129-08	HNSC	Muse	FIREVAT	223	288	86	33	146	1	0.722689	0.988506	0.815642	0.834951	0.87218	0.314556	0	0.529707	0.002037	0.001444	0.001586	SBS49	0.191115	SBS49|SBS58	0.191114987109479|0.123440709275658	NA	NA	NA	NA	SBS49	0.28547	SBS49|SBS52|SBS58	0.285469576744263|0.0643748817381021|0.179862444332191
TCGA-CV-5442-01A-01D-1512-08	HNSC	Muse	MUT	874	6	286	89	0	5	0.762667	0.982818	0	0.858859	0.752632	0.0729196	0.126958	0	0.001279	0.001517	0.008241	SBS46	0.07292	SBS46	0.07292	SBS60	0.074273	SBS46|SBS60	0.0526841877425165|0.0742734287254155	NA	NA	NA	NA
TCGA-CV-5442-01A-01D-1512-08	HNSC	Muse	LAN	575	305	261	11	78	30	0.959559	0.896907	0.876404	0.927176	0.892105	0.0729196	0.126958	0	0.001279	0.001517	0.008241	SBS46	0.07292	SBS46	0.07292	SBS60	0.074273	SBS46|SBS60	0.0526841877425165|0.0742734287254155	NA	NA	NA	NA
TCGA-CV-5442-01A-01D-1512-08	HNSC	Muse	VAR	817	63	285	86	3	6	0.768194	0.979381	0.0337079	0.861027	0.757895	0.0729196	0.126958	0	0.001279	0.001517	0.008241	SBS46	0.07292	SBS46	0.07292	SBS60	0.074273	SBS46|SBS60	0.0526841877425165|0.0742734287254155	NA	NA	NA	NA
TCGA-CV-5442-01A-01D-1512-08	HNSC	Muse	FIREVAT	718	162	289	26	63	2	0.91746	0.993127	0.707865	0.953795	0.926316	0.0729196	0.126958	0	0.001279	0.001517	0.008241	SBS46	0.07292	SBS46	0.07292	SBS60	0.074273	SBS46|SBS60	0.0526841877425165|0.0742734287254155	NA	NA	NA	NA
TCGA-CX-7086-01A-11D-2078-08	HNSC	Muse	MUT	765	3	255	91	2	0	0.736994	1	0.0215054	0.848586	0.738506	0.281003	0.262821	0.283406	0.002877	0.002528	0.003429	SBS58	0.17168	SBS53|SBS58	0.10932378093572|0.17167958872495	SBS58	0.133388	SBS46|SBS58	0.129433030493554|0.13338844468402	SBS50	0.155656	SBS49|SBS50	0.127750153121231|0.155656078256325
TCGA-CX-7086-01A-11D-2078-08	HNSC	Muse	LAN	484	284	246	9	84	9	0.964706	0.964706	0.903226	0.964706	0.948276	0.281003	0.262821	0.283406	0.002877	0.002528	0.003429	SBS58	0.17168	SBS53|SBS58	0.10932378093572|0.17167958872495	SBS58	0.133388	SBS46|SBS58	0.129433030493554|0.13338844468402	SBS50	0.155656	SBS49|SBS50	0.127750153121231|0.155656078256325
TCGA-CX-7086-01A-11D-2078-08	HNSC	Muse	VAR	695	73	246	89	4	9	0.734328	0.964706	0.0430108	0.833898	0.718391	0.281003	0.262821	0.283406	0.002877	0.002528	0.003429	SBS58	0.17168	SBS53|SBS58	0.10932378093572|0.17167958872495	SBS58	0.133388	SBS46|SBS58	0.129433030493554|0.13338844468402	SBS50	0.155656	SBS49|SBS50	0.127750153121231|0.155656078256325
TCGA-CX-7086-01A-11D-2078-08	HNSC	Muse	FIREVAT	505	263	242	22	71	13	0.916667	0.94902	0.763441	0.932563	0.899425	0.281003	0.262821	0.283406	0.002877	0.002528	0.003429	SBS58	0.17168	SBS53|SBS58	0.10932378093572|0.17167958872495	SBS58	0.133388	SBS46|SBS58	0.129433030493554|0.13338844468402	SBS50	0.155656	SBS49|SBS50	0.127750153121231|0.155656078256325
TCGA-DQ-5625-01A-01D-1870-08	HNSC	Muse	MUT	646	2	191	88	2	0	0.684588	1	0.0222222	0.812766	0.686833	0	0.0733457	0.305183	0.002361	0.002675	0.002893	NA	NA	NA	NA	SBS57	0.073346	SBS57	0.073346	SBS51	0.160558	SBS27|SBS50|SBS51	0.0495164140621368|0.095107926709122|0.160558287145595
TCGA-DQ-5625-01A-01D-1870-08	HNSC	Muse	LAN	455	193	187	15	75	4	0.925743	0.979058	0.833333	0.951654	0.932384	0	0.0733457	0.305183	0.002361	0.002675	0.002893	NA	NA	NA	NA	SBS57	0.073346	SBS57	0.073346	SBS51	0.160558	SBS27|SBS50|SBS51	0.0495164140621368|0.095107926709122|0.160558287145595
TCGA-DQ-5625-01A-01D-1870-08	HNSC	Muse	VAR	617	31	190	87	3	1	0.685921	0.994764	0.0333333	0.811966	0.686833	0	0.0733457	0.305183	0.002361	0.002675	0.002893	NA	NA	NA	NA	SBS57	0.073346	SBS57	0.073346	SBS51	0.160558	SBS27|SBS50|SBS51	0.0495164140621368|0.095107926709122|0.160558287145595
TCGA-DQ-5625-01A-01D-1870-08	HNSC	Muse	FIREVAT	452	196	184	25	65	7	0.880383	0.963351	0.722222	0.92	0.886121	0	0.0733457	0.305183	0.002361	0.002675	0.002893	NA	NA	NA	NA	SBS57	0.073346	SBS57	0.073346	SBS51	0.160558	SBS27|SBS50|SBS51	0.0495164140621368|0.095107926709122|0.160558287145595
TCGA-DQ-5629-01A-01D-1870-08	HNSC	Muse	MUT	1068	3	390	97	0	1	0.800821	0.997442	0	0.888383	0.79918	0.147434	0.156106	0.183945	0.001046	0.001776	0.002671	SBS58	0.116018	SBS54|SBS58	0.0314162109785951|0.116017945906783	SBS58	0.124313	SBS27|SBS58	0.031792435904663|0.124313391560295	SBS51	0.139877	SBS49|SBS51	0.0440685150860072|0.139876846328729
TCGA-DQ-5629-01A-01D-1870-08	HNSC	Muse	LAN	752	319	370	8	89	21	0.978836	0.946292	0.917526	0.962289	0.940574	0.147434	0.156106	0.183945	0.001046	0.001776	0.002671	SBS58	0.116018	SBS54|SBS58	0.0314162109785951|0.116017945906783	SBS58	0.124313	SBS27|SBS58	0.031792435904663|0.124313391560295	SBS51	0.139877	SBS49|SBS51	0.0440685150860072|0.139876846328729
TCGA-DQ-5629-01A-01D-1870-08	HNSC	Muse	VAR	946	125	375	94	3	16	0.799574	0.959079	0.0309278	0.872093	0.77459	0.147434	0.156106	0.183945	0.001046	0.001776	0.002671	SBS58	0.116018	SBS54|SBS58	0.0314162109785951|0.116017945906783	SBS58	0.124313	SBS27|SBS58	0.031792435904663|0.124313391560295	SBS51	0.139877	SBS49|SBS51	0.0440685150860072|0.139876846328729
TCGA-DQ-5629-01A-01D-1870-08	HNSC	Muse	FIREVAT	836	235	376	17	80	15	0.956743	0.961637	0.824742	0.959184	0.934426	0.147434	0.156106	0.183945	0.001046	0.001776	0.002671	SBS58	0.116018	SBS54|SBS58	0.0314162109785951|0.116017945906783	SBS58	0.124313	SBS27|SBS58	0.031792435904663|0.124313391560295	SBS51	0.139877	SBS49|SBS51	0.0440685150860072|0.139876846328729
TCGA-KN-8427-01A-11D-2310-10	KICH	Muse	MUT	505	4	70	117	0	1	0.374332	0.985915	0	0.542636	0.37234	0.128239	0.266653	0.848771	0.002856	0.005921	0.009537	SBS58	0.092987	SBS56|SBS58	0.0352514203276359|0.0929874986117386	SBS58	0.184398	SBS56|SBS58	0.0822556084332193|0.184397780910493	SBS46	0.848771	SBS46	0.848771
TCGA-KN-8427-01A-11D-2310-10	KICH	Muse	LAN	203	306	63	15	102	8	0.807692	0.887324	0.871795	0.845638	0.87766	0.128239	0.266653	0.848771	0.002856	0.005921	0.009537	SBS58	0.092987	SBS56|SBS58	0.0352514203276359|0.0929874986117386	SBS58	0.184398	SBS56|SBS58	0.0822556084332193|0.184397780910493	SBS46	0.848771	SBS46	0.848771
TCGA-KN-8427-01A-11D-2310-10	KICH	Muse	VAR	452	57	70	113	4	1	0.382514	0.985915	0.034188	0.551181	0.393617	0.128239	0.266653	0.848771	0.002856	0.005921	0.009537	SBS58	0.092987	SBS56|SBS58	0.0352514203276359|0.0929874986117386	SBS58	0.184398	SBS56|SBS58	0.0822556084332193|0.184397780910493	SBS46	0.848771	SBS46	0.848771
TCGA-KN-8427-01A-11D-2310-10	KICH	Muse	FIREVAT	211	298	53	29	88	18	0.646341	0.746479	0.752137	0.69281	0.75	0.128239	0.266653	0.848771	0.002856	0.005921	0.009537	SBS58	0.092987	SBS56|SBS58	0.0352514203276359|0.0929874986117386	SBS58	0.184398	SBS56|SBS58	0.0822556084332193|0.184397780910493	SBS46	0.848771	SBS46	0.848771
TCGA-KN-8428-01A-11D-2310-10	KICH	Muse	MUT	2293	25	830	245	0	16	0.772093	0.981087	0	0.864133	0.76077	0.141299	0.0186247	0.3698	0.000705	0.000933	0.001845	SBS46	0.111996	SBS46|SBS58	0.111996342021296|0.0293024604457983	SBS50	0.018625	SBS50	0.018625	SBS46	0.3698	SBS46	0.3698
TCGA-KN-8428-01A-11D-2310-10	KICH	Muse	LAN	1518	800	670	83	162	176	0.889774	0.791962	0.661224	0.838024	0.762603	0.141299	0.0186247	0.3698	0.000705	0.000933	0.001845	SBS46	0.111996	SBS46|SBS58	0.111996342021296|0.0293024604457983	SBS50	0.018625	SBS50	0.018625	SBS46	0.3698	SBS46	0.3698
TCGA-KN-8428-01A-11D-2310-10	KICH	Muse	VAR	2077	241	802	241	4	44	0.768936	0.947991	0.0163265	0.849127	0.738772	0.141299	0.0186247	0.3698	0.000705	0.000933	0.001845	SBS46	0.111996	SBS46|SBS58	0.111996342021296|0.0293024604457983	SBS50	0.018625	SBS50	0.018625	SBS46	0.3698	SBS46	0.3698
TCGA-KN-8428-01A-11D-2310-10	KICH	Muse	FIREVAT	1770	548	776	101	144	70	0.884835	0.917258	0.587755	0.900754	0.843263	0.141299	0.0186247	0.3698	0.000705	0.000933	0.001845	SBS46	0.111996	SBS46|SBS58	0.111996342021296|0.0293024604457983	SBS50	0.018625	SBS50	0.018625	SBS46	0.3698	SBS46	0.3698
TCGA-KN-8432-01A-11D-2310-10	KICH	Muse	MUT	544	1	38	184	0	1	0.171171	0.974359	0	0.291188	0.170404	0.897618	0	1	0.006929	0.004416	0.516996	SBS46	0.897618	SBS46	0.897618	NA	NA	NA	NA	SBS46	1	SBS46	1
TCGA-KN-8432-01A-11D-2310-10	KICH	Muse	LAN	154	391	36	32	152	3	0.529412	0.923077	0.826087	0.672897	0.843049	0.897618	0	1	0.006929	0.004416	0.516996	SBS46	0.897618	SBS46	0.897618	NA	NA	NA	NA	SBS46	1	SBS46	1
TCGA-KN-8432-01A-11D-2310-10	KICH	Muse	VAR	479	66	38	175	9	1	0.178404	0.974359	0.048913	0.301587	0.210762	0.897618	0	1	0.006929	0.004416	0.516996	SBS46	0.897618	SBS46	0.897618	NA	NA	NA	NA	SBS46	1	SBS46	1
TCGA-KN-8432-01A-11D-2310-10	KICH	Muse	FIREVAT	136	409	33	26	158	6	0.559322	0.846154	0.858696	0.673469	0.856502	0.897618	0	1	0.006929	0.004416	0.516996	SBS46	0.897618	SBS46	0.897618	NA	NA	NA	NA	SBS46	1	SBS46	1
TCGA-CJ-4639-01A-02D-1386-10	KIRC	Muse	MUT	498	5	53	261	4	0	0.16879	1	0.0150943	0.288828	0.179245	0.23185	0	0.241092	0.003109	0.005022	0.007926	SBS57	0.23185	SBS57	0.23185	NA	NA	NA	NA	SBS57	0.241092	SBS57	0.241092
TCGA-CJ-4639-01A-02D-1386-10	KIRC	Muse	LAN	214	289	49	66	199	4	0.426087	0.924528	0.750943	0.583333	0.779874	0.23185	0	0.241092	0.003109	0.005022	0.007926	SBS57	0.23185	SBS57	0.23185	NA	NA	NA	NA	SBS57	0.241092	SBS57	0.241092
TCGA-CJ-4639-01A-02D-1386-10	KIRC	Muse	VAR	478	25	52	263	2	1	0.165079	0.981132	0.00754717	0.282609	0.169811	0.23185	0	0.241092	0.003109	0.005022	0.007926	SBS57	0.23185	SBS57	0.23185	NA	NA	NA	NA	SBS57	0.241092	SBS57	0.241092
TCGA-CJ-4639-01A-02D-1386-10	KIRC	Muse	FIREVAT	222	281	52	66	199	1	0.440678	0.981132	0.750943	0.608187	0.789308	0.23185	0	0.241092	0.003109	0.005022	0.007926	SBS57	0.23185	SBS57	0.23185	NA	NA	NA	NA	SBS57	0.241092	SBS57	0.241092
TCGA-DU-6407-02B-11D-A36O-08	LGG	Muse	MUT	5382	5	2059	193	0	3	0.914298	0.998545	0	0.954567	0.913082	0	0	0	0.00139	0.001858	0.00356	NA	NA	NA	NA	SBS55	0	SBS55	0	NA	NA	NA	NA
TCGA-DU-6407-02B-11D-A36O-08	LGG	Muse	LAN	4685	702	1963	159	34	99	0.925071	0.951988	0.176166	0.938337	0.885588	0	0	0	0.00139	0.001858	0.00356	NA	NA	NA	NA	SBS55	0	SBS55	0	NA	NA	NA	NA
TCGA-DU-6407-02B-11D-A36O-08	LGG	Muse	VAR	5064	323	2029	191	2	33	0.913964	0.983996	0.0103627	0.947688	0.900665	0	0	0	0.00139	0.001858	0.00356	NA	NA	NA	NA	SBS55	0	SBS55	0	NA	NA	NA	NA
TCGA-DU-6407-02B-11D-A36O-08	LGG	Muse	FIREVAT	5184	203	2044	184	9	18	0.917415	0.991271	0.0466321	0.952914	0.910421	0	0	0	0.00139	0.001858	0.00356	NA	NA	NA	NA	SBS55	0	SBS55	0	NA	NA	NA	NA
TCGA-BC-A217-01A-11D-A152-10	LIHC	Muse	MUT	920	6	143	206	1	2	0.409742	0.986207	0.00483092	0.578947	0.409091	0.0916108	0.0834399	0.349395	0.001525	0.001695	0.004197	SBS58	0.091611	SBS58	0.091611	SBS58	0.08344	SBS58	0.08344	SBS57	0.181707	SBS46|SBS57	0.167687844783605|0.181706666847624
TCGA-BC-A217-01A-11D-A152-10	LIHC	Muse	LAN	630	296	135	114	93	10	0.542169	0.931034	0.449275	0.685279	0.647727	0.0916108	0.0834399	0.349395	0.001525	0.001695	0.004197	SBS58	0.091611	SBS58	0.091611	SBS58	0.08344	SBS58	0.08344	SBS57	0.181707	SBS46|SBS57	0.167687844783605|0.181706666847624
TCGA-BC-A217-01A-11D-A152-10	LIHC	Muse	VAR	780	146	139	186	21	6	0.427692	0.958621	0.101449	0.591489	0.454545	0.0916108	0.0834399	0.349395	0.001525	0.001695	0.004197	SBS58	0.091611	SBS58	0.091611	SBS58	0.08344	SBS58	0.08344	SBS57	0.181707	SBS46|SBS57	0.167687844783605|0.181706666847624
TCGA-BC-A217-01A-11D-A152-10	LIHC	Muse	FIREVAT	854	72	142	185	22	3	0.434251	0.97931	0.10628	0.601695	0.465909	0.0916108	0.0834399	0.349395	0.001525	0.001695	0.004197	SBS58	0.091611	SBS58	0.091611	SBS58	0.08344	SBS58	0.08344	SBS57	0.181707	SBS46|SBS57	0.167687844783605|0.181706666847624
TCGA-CC-5261-01A-01D-A12Z-10	LIHC	Muse	MUT	500	9	54	123	4	0	0.305085	1	0.0314961	0.467532	0.320442	0	0	0.179236	0.001388	0.002592	0.002196	NA	NA	NA	NA	NA	NA	NA	NA	SBS57	0.179236	SBS57	0.179236
TCGA-CC-5261-01A-01D-A12Z-10	LIHC	Muse	LAN	347	162	47	83	44	7	0.361538	0.87037	0.346457	0.51087	0.502762	0	0	0.179236	0.001388	0.002592	0.002196	NA	NA	NA	NA	NA	NA	NA	NA	SBS57	0.179236	SBS57	0.179236
TCGA-CC-5261-01A-01D-A12Z-10	LIHC	Muse	VAR	459	50	54	121	6	0	0.308571	1	0.0472441	0.471616	0.331492	0	0	0.179236	0.001388	0.002592	0.002196	NA	NA	NA	NA	NA	NA	NA	NA	SBS57	0.179236	SBS57	0.179236
TCGA-CC-5261-01A-01D-A12Z-10	LIHC	Muse	FIREVAT	396	113	47	89	38	7	0.345588	0.87037	0.299213	0.494737	0.469613	0	0	0.179236	0.001388	0.002592	0.002196	NA	NA	NA	NA	NA	NA	NA	NA	SBS57	0.179236	SBS57	0.179236
TCGA-CC-5262-01A-01D-A12Z-10	LIHC	Muse	MUT	715	6	131	146	1	4	0.472924	0.97037	0.00680272	0.635922	0.468085	0	0	0.243464	0.001628	0.001855	0.004786	NA	NA	NA	NA	NA	NA	NA	NA	SBS45	0.243464	SBS45	0.243464
TCGA-CC-5262-01A-01D-A12Z-10	LIHC	Muse	LAN	537	184	120	106	41	15	0.530973	0.888889	0.278912	0.66482	0.570922	0	0	0.243464	0.001628	0.001855	0.004786	NA	NA	NA	NA	NA	NA	NA	NA	SBS45	0.243464	SBS45	0.243464
TCGA-CC-5262-01A-01D-A12Z-10	LIHC	Muse	VAR	640	81	135	133	14	0	0.503731	1	0.0952381	0.669975	0.528369	0	0	0.243464	0.001628	0.001855	0.004786	NA	NA	NA	NA	NA	NA	NA	NA	SBS45	0.243464	SBS45	0.243464
TCGA-CC-5262-01A-01D-A12Z-10	LIHC	Muse	FIREVAT	657	64	128	130	17	7	0.496124	0.948148	0.115646	0.651399	0.514184	0	0	0.243464	0.001628	0.001855	0.004786	NA	NA	NA	NA	NA	NA	NA	NA	SBS45	0.243464	SBS45	0.243464
TCGA-DD-A1EB-01A-11D-A12Z-10	LIHC	Muse	MUT	609	0	222	42	0	0	0.840909	1	0	0.91358	0.840909	0	0	0.255197	0.001246	0.001241	0.003185	NA	NA	NA	NA	NA	NA	NA	NA	SBS57	0.255197	SBS57	0.255197
TCGA-DD-A1EB-01A-11D-A12Z-10	LIHC	Muse	LAN	518	91	212	30	12	10	0.876033	0.954955	0.285714	0.913793	0.848485	0	0	0.255197	0.001246	0.001241	0.003185	NA	NA	NA	NA	NA	NA	NA	NA	SBS57	0.255197	SBS57	0.255197
TCGA-DD-A1EB-01A-11D-A12Z-10	LIHC	Muse	VAR	562	47	218	42	0	4	0.838462	0.981982	0	0.904564	0.825758	0	0	0.255197	0.001246	0.001241	0.003185	NA	NA	NA	NA	NA	NA	NA	NA	SBS57	0.255197	SBS57	0.255197
TCGA-DD-A1EB-01A-11D-A12Z-10	LIHC	Muse	FIREVAT	519	90	214	38	4	8	0.849206	0.963964	0.0952381	0.902954	0.825758	0	0	0.255197	0.001246	0.001241	0.003185	NA	NA	NA	NA	NA	NA	NA	NA	SBS57	0.255197	SBS57	0.255197
TCGA-DD-A1EI-01A-11D-A12Z-10	LIHC	Muse	MUT	532	10	62	188	4	2	0.248	0.96875	0.0208333	0.394904	0.257812	0	0	0.714076	0.002003	0.001936	0.006649	NA	NA	NA	NA	NA	NA	NA	NA	SBS46	0.557466	SBS46|SBS57|SBS59	0.557466471914172|0.156610005167423|0
TCGA-DD-A1EI-01A-11D-A12Z-10	LIHC	Muse	LAN	388	154	58	131	61	6	0.306878	0.90625	0.317708	0.458498	0.464844	0	0	0.714076	0.002003	0.001936	0.006649	NA	NA	NA	NA	NA	NA	NA	NA	SBS46	0.557466	SBS46|SBS57|SBS59	0.557466471914172|0.156610005167423|0
TCGA-DD-A1EI-01A-11D-A12Z-10	LIHC	Muse	VAR	503	39	64	189	3	0	0.252964	1	0.015625	0.403785	0.261719	0	0	0.714076	0.002003	0.001936	0.006649	NA	NA	NA	NA	NA	NA	NA	NA	SBS46	0.557466	SBS46|SBS57|SBS59	0.557466471914172|0.156610005167423|0
TCGA-DD-A1EI-01A-11D-A12Z-10	LIHC	Muse	FIREVAT	507	35	64	184	8	0	0.258065	1	0.0416667	0.410256	0.28125	0	0	0.714076	0.002003	0.001936	0.006649	NA	NA	NA	NA	NA	NA	NA	NA	SBS46	0.557466	SBS46|SBS57|SBS59	0.557466471914172|0.156610005167423|0
TCGA-DD-A3A7-01A-11D-A22F-10	LIHC	Muse	MUT	831	4	147	153	0	2	0.49	0.986577	0	0.654788	0.486755	0.268916	0.0305602	0.404656	0.001666	0.002251	0.003079	SBS46	0.160966	SBS46|SBS57	0.160966437572699|0.107949685053929	SBS59	0.03056	SBS59	0.03056	SBS46	0.26802	SBS46|SBS57	0.268019616472663|0.136635929449499
TCGA-DD-A3A7-01A-11D-A22F-10	LIHC	Muse	LAN	424	411	135	16	137	14	0.89404	0.90604	0.895425	0.9	0.900662	0.268916	0.0305602	0.404656	0.001666	0.002251	0.003079	SBS46	0.160966	SBS46|SBS57	0.160966437572699|0.107949685053929	SBS59	0.03056	SBS59	0.03056	SBS46	0.26802	SBS46|SBS57	0.268019616472663|0.136635929449499
TCGA-DD-A3A7-01A-11D-A22F-10	LIHC	Muse	VAR	740	95	143	144	9	6	0.498258	0.959732	0.0588235	0.655963	0.503311	0.268916	0.0305602	0.404656	0.001666	0.002251	0.003079	SBS46	0.160966	SBS46|SBS57	0.160966437572699|0.107949685053929	SBS59	0.03056	SBS59	0.03056	SBS46	0.26802	SBS46|SBS57	0.268019616472663|0.136635929449499
TCGA-DD-A3A7-01A-11D-A22F-10	LIHC	Muse	FIREVAT	397	438	126	31	122	23	0.802548	0.845638	0.797386	0.823529	0.821192	0.268916	0.0305602	0.404656	0.001666	0.002251	0.003079	SBS46	0.160966	SBS46|SBS57	0.160966437572699|0.107949685053929	SBS59	0.03056	SBS59	0.03056	SBS46	0.26802	SBS46|SBS57	0.268019616472663|0.136635929449499
TCGA-DD-A3A8-01A-11D-A22F-10	LIHC	Muse	MUT	758	1	153	109	0	0	0.583969	1	0	0.737349	0.583969	0.585251	0	0.517948	0.002626	0.003119	0.002556	SBS46	0.469857	SBS46|SBS57	0.469856976230168|0.115394099051703	NA	NA	NA	NA	SBS46	0.411386	SBS46|SBS57	0.411386011749342|0.106561926645105
TCGA-DD-A3A8-01A-11D-A22F-10	LIHC	Muse	LAN	410	349	144	20	89	9	0.878049	0.941176	0.816514	0.908517	0.889313	0.585251	0	0.517948	0.002626	0.003119	0.002556	SBS46	0.469857	SBS46|SBS57	0.469856976230168|0.115394099051703	NA	NA	NA	NA	SBS46	0.411386	SBS46|SBS57	0.411386011749342|0.106561926645105
TCGA-DD-A3A8-01A-11D-A22F-10	LIHC	Muse	VAR	680	79	150	107	2	3	0.583658	0.980392	0.0183486	0.731707	0.580153	0.585251	0	0.517948	0.002626	0.003119	0.002556	SBS46	0.469857	SBS46|SBS57	0.469856976230168|0.115394099051703	NA	NA	NA	NA	SBS46	0.411386	SBS46|SBS57	0.411386011749342|0.106561926645105
TCGA-DD-A3A8-01A-11D-A22F-10	LIHC	Muse	FIREVAT	280	479	129	8	101	24	0.941606	0.843137	0.926606	0.889655	0.877863	0.585251	0	0.517948	0.002626	0.003119	0.002556	SBS46	0.469857	SBS46|SBS57	0.469856976230168|0.115394099051703	NA	NA	NA	NA	SBS46	0.411386	SBS46|SBS57	0.411386011749342|0.106561926645105
TCGA-DD-A3A9-01A-11D-A25V-10	LIHC	Muse	MUT	1179	9	440	52	0	7	0.894309	0.98434	0	0.937167	0.881764	0.237603	0.191301	0.509755	0.001475	0.001744	0.004271	SBS46	0.138842	SBS46|SBS58	0.138842115938001|0.098761067017001	SBS46	0.117712	SBS46|SBS58	0.11771203070305|0.0735892040411364	SBS46	0.277908	SBS46|SBS58	0.277907691739428|0.231846933574015
TCGA-DD-A3A9-01A-11D-A25V-10	LIHC	Muse	LAN	937	251	395	22	30	52	0.947242	0.883669	0.576923	0.914352	0.851703	0.237603	0.191301	0.509755	0.001475	0.001744	0.004271	SBS46	0.138842	SBS46|SBS58	0.138842115938001|0.098761067017001	SBS46	0.117712	SBS46|SBS58	0.11771203070305|0.0735892040411364	SBS46	0.277908	SBS46|SBS58	0.277907691739428|0.231846933574015
TCGA-DD-A3A9-01A-11D-A25V-10	LIHC	Muse	VAR	1150	38	446	50	2	1	0.899194	0.997763	0.0384615	0.945917	0.897796	0.237603	0.191301	0.509755	0.001475	0.001744	0.004271	SBS46	0.138842	SBS46|SBS58	0.138842115938001|0.098761067017001	SBS46	0.117712	SBS46|SBS58	0.11771203070305|0.0735892040411364	SBS46	0.277908	SBS46|SBS58	0.277907691739428|0.231846933574015
TCGA-DD-A3A9-01A-11D-A25V-10	LIHC	Muse	FIREVAT	992	196	395	29	23	52	0.931604	0.883669	0.442308	0.907003	0.837675	0.237603	0.191301	0.509755	0.001475	0.001744	0.004271	SBS46	0.138842	SBS46|SBS58	0.138842115938001|0.098761067017001	SBS46	0.117712	SBS46|SBS58	0.11771203070305|0.0735892040411364	SBS46	0.277908	SBS46|SBS58	0.277907691739428|0.231846933574015
TCGA-ED-A459-01A-11D-A25V-10	LIHC	Muse	MUT	688	8	205	53	0	5	0.794574	0.97619	0	0.876068	0.779468	0.0555878	0.0479695	0	0.001789	0.002917	0.005245	SBS50	0.055588	SBS50	0.055588	SBS50	0.04797	SBS50	0.04797	NA	NA	NA	NA
TCGA-ED-A459-01A-11D-A25V-10	LIHC	Muse	LAN	544	152	180	41	12	30	0.81448	0.857143	0.226415	0.835267	0.730038	0.0555878	0.0479695	0	0.001789	0.002917	0.005245	SBS50	0.055588	SBS50	0.055588	SBS50	0.04797	SBS50	0.04797	NA	NA	NA	NA
TCGA-ED-A459-01A-11D-A25V-10	LIHC	Muse	VAR	659	37	208	53	0	2	0.796935	0.990476	0	0.883227	0.790875	0.0555878	0.0479695	0	0.001789	0.002917	0.005245	SBS50	0.055588	SBS50	0.055588	SBS50	0.04797	SBS50	0.04797	NA	NA	NA	NA
TCGA-ED-A459-01A-11D-A25V-10	LIHC	Muse	FIREVAT	547	149	180	41	12	30	0.81448	0.857143	0.226415	0.835267	0.730038	0.0555878	0.0479695	0	0.001789	0.002917	0.005245	SBS50	0.055588	SBS50	0.055588	SBS50	0.04797	SBS50	0.04797	NA	NA	NA	NA
TCGA-FV-A2QQ-01A-11D-A22F-10	LIHC	Muse	MUT	801	2	151	139	2	0	0.52069	1	0.0141844	0.684807	0.523973	0.444648	0	0.540757	0.00117	0.002359	0.001568	SBS46	0.384717	SBS46|SBS57	0.38471717432249|0.0599309828110551	NA	NA	NA	NA	SBS46	0.540757	SBS46	0.540757
TCGA-FV-A2QQ-01A-11D-A22F-10	LIHC	Muse	LAN	369	434	133	16	125	18	0.892617	0.880795	0.886525	0.886667	0.883562	0.444648	0	0.540757	0.00117	0.002359	0.001568	SBS46	0.384717	SBS46|SBS57	0.38471717432249|0.0599309828110551	NA	NA	NA	NA	SBS46	0.540757	SBS46	0.540757
TCGA-FV-A2QQ-01A-11D-A22F-10	LIHC	Muse	VAR	729	74	147	132	9	4	0.526882	0.97351	0.0638298	0.683721	0.534247	0.444648	0	0.540757	0.00117	0.002359	0.001568	SBS46	0.384717	SBS46|SBS57	0.38471717432249|0.0599309828110551	NA	NA	NA	NA	SBS46	0.540757	SBS46	0.540757
TCGA-FV-A2QQ-01A-11D-A22F-10	LIHC	Muse	FIREVAT	334	469	101	38	103	50	0.726619	0.668874	0.730496	0.696552	0.69863	0.444648	0	0.540757	0.00117	0.002359	0.001568	SBS46	0.384717	SBS46|SBS57	0.38471717432249|0.0599309828110551	NA	NA	NA	NA	SBS46	0.540757	SBS46	0.540757
TCGA-FV-A3I0-01A-11D-A22F-10	LIHC	Muse	MUT	579	1	96	117	0	0	0.450704	1	0	0.621359	0.450704	0.692306	0.174485	0.889911	0.002488	0.002954	0.005567	SBS46	0.481522	SBS46|SBS51|SBS57	0.481522489970284|0.129288264303023|0.0814955113377172	SBS58	0.105485	SBS56|SBS58	0.0690002318010352|0.105485213164641	SBS46	0.724981	SBS46|SBS57	0.724981180729876|0.16492938557216
TCGA-FV-A3I0-01A-11D-A22F-10	LIHC	Muse	LAN	226	354	89	11	106	7	0.89	0.927083	0.905983	0.908163	0.915493	0.692306	0.174485	0.889911	0.002488	0.002954	0.005567	SBS46	0.481522	SBS46|SBS51|SBS57	0.481522489970284|0.129288264303023|0.0814955113377172	SBS58	0.105485	SBS56|SBS58	0.0690002318010352|0.105485213164641	SBS46	0.724981	SBS46|SBS57	0.724981180729876|0.16492938557216
TCGA-FV-A3I0-01A-11D-A22F-10	LIHC	Muse	VAR	499	81	91	110	7	5	0.452736	0.947917	0.0598291	0.612795	0.460094	0.692306	0.174485	0.889911	0.002488	0.002954	0.005567	SBS46	0.481522	SBS46|SBS51|SBS57	0.481522489970284|0.129288264303023|0.0814955113377172	SBS58	0.105485	SBS56|SBS58	0.0690002318010352|0.105485213164641	SBS46	0.724981	SBS46|SBS57	0.724981180729876|0.16492938557216
TCGA-FV-A3I0-01A-11D-A22F-10	LIHC	Muse	FIREVAT	244	336	95	9	108	1	0.913462	0.989583	0.923077	0.95	0.953052	0.692306	0.174485	0.889911	0.002488	0.002954	0.005567	SBS46	0.481522	SBS46|SBS51|SBS57	0.481522489970284|0.129288264303023|0.0814955113377172	SBS58	0.105485	SBS56|SBS58	0.0690002318010352|0.105485213164641	SBS46	0.724981	SBS46|SBS57	0.724981180729876|0.16492938557216
TCGA-FV-A3R2-01A-11D-A22F-10	LIHC	Muse	MUT	646	3	96	118	1	2	0.448598	0.979592	0.00840336	0.615385	0.447005	0.341592	0.135906	0.366032	0.001951	0.002554	0.002147	SBS46	0.341592	SBS46	0.341592	SBS46	0.135906	SBS46	0.135906	SBS46	0.366032	SBS46	0.366032
TCGA-FV-A3R2-01A-11D-A22F-10	LIHC	Muse	LAN	259	390	77	12	107	21	0.865169	0.785714	0.89916	0.823529	0.847926	0.341592	0.135906	0.366032	0.001951	0.002554	0.002147	SBS46	0.341592	SBS46	0.341592	SBS46	0.135906	SBS46	0.135906	SBS46	0.366032	SBS46	0.366032
TCGA-FV-A3R2-01A-11D-A22F-10	LIHC	Muse	VAR	576	73	94	116	3	4	0.447619	0.959184	0.0252101	0.61039	0.447005	0.341592	0.135906	0.366032	0.001951	0.002554	0.002147	SBS46	0.341592	SBS46	0.341592	SBS46	0.135906	SBS46	0.135906	SBS46	0.366032	SBS46	0.366032
TCGA-FV-A3R2-01A-11D-A22F-10	LIHC	Muse	FIREVAT	252	397	74	11	108	24	0.870588	0.755102	0.907563	0.808743	0.83871	0.341592	0.135906	0.366032	0.001951	0.002554	0.002147	SBS46	0.341592	SBS46	0.341592	SBS46	0.135906	SBS46	0.135906	SBS46	0.366032	SBS46	0.366032
TCGA-FV-A3R3-01A-11D-A22F-10	LIHC	Muse	MUT	522	1	51	115	0	0	0.307229	1	0	0.470046	0.307229	0.598828	0	1	0.008161	0.007451	0.511785	SBS46	0.598828	SBS46	0.598828	NA	NA	NA	NA	SBS46	1	SBS46	1
TCGA-FV-A3R3-01A-11D-A22F-10	LIHC	Muse	LAN	153	370	47	24	91	4	0.661972	0.921569	0.791304	0.770492	0.831325	0.598828	0	1	0.008161	0.007451	0.511785	SBS46	0.598828	SBS46	0.598828	NA	NA	NA	NA	SBS46	1	SBS46	1
TCGA-FV-A3R3-01A-11D-A22F-10	LIHC	Muse	VAR	477	46	51	114	1	0	0.309091	1	0.00869565	0.472222	0.313253	0.598828	0	1	0.008161	0.007451	0.511785	SBS46	0.598828	SBS46	0.598828	NA	NA	NA	NA	SBS46	1	SBS46	1
TCGA-FV-A3R3-01A-11D-A22F-10	LIHC	Muse	FIREVAT	78	445	44	2	113	7	0.956522	0.862745	0.982609	0.907216	0.945783	0.598828	0	1	0.008161	0.007451	0.511785	SBS46	0.598828	SBS46	0.598828	NA	NA	NA	NA	SBS46	1	SBS46	1
TCGA-G3-A3CK-01A-11D-A20W-10	LIHC	Muse	MUT	889	3	263	54	0	1	0.829653	0.996212	0	0.905336	0.827044	0.267102	0	0.715406	0.001462	0.001871	0.002753	SBS46	0.267102	SBS46	0.267102	NA	NA	NA	NA	SBS46	0.467248	SBS46|SBS54|SBS57	0.467248002177366|0.0707440411998773|0.177413765237445
TCGA-G3-A3CK-01A-11D-A20W-10	LIHC	Muse	LAN	638	254	251	17	37	13	0.936567	0.950758	0.685185	0.943609	0.90566	0.267102	0	0.715406	0.001462	0.001871	0.002753	SBS46	0.267102	SBS46	0.267102	NA	NA	NA	NA	SBS46	0.467248	SBS46|SBS54|SBS57	0.467248002177366|0.0707440411998773|0.177413765237445
TCGA-G3-A3CK-01A-11D-A20W-10	LIHC	Muse	VAR	832	60	262	53	1	2	0.831746	0.992424	0.0185185	0.905009	0.827044	0.267102	0	0.715406	0.001462	0.001871	0.002753	SBS46	0.267102	SBS46	0.267102	NA	NA	NA	NA	SBS46	0.467248	SBS46|SBS54|SBS57	0.467248002177366|0.0707440411998773|0.177413765237445
TCGA-G3-A3CK-01A-11D-A20W-10	LIHC	Muse	FIREVAT	499	393	186	8	46	78	0.958763	0.704545	0.851852	0.812227	0.72956	0.267102	0	0.715406	0.001462	0.001871	0.002753	SBS46	0.267102	SBS46	0.267102	NA	NA	NA	NA	SBS46	0.467248	SBS46|SBS54|SBS57	0.467248002177366|0.0707440411998773|0.177413765237445
TCGA-05-4382-01A-01D-1931-08	LUAD	Muse	MUT	4520	14	1887	90	0	5	0.954476	0.997357	0	0.975446	0.952069	0.111192	0.0793287	0.455955	0.001046	0.001158	0.003682	SBS50	0.036767	SBS45|SBS50|SBS56|SBS58|SBS59	0.0273536004792068|0.0367665637797285|0.0165177675996595|0.0305543288320891|0	SBS50	0.03514	SBS50|SBS56|SBS58|SBS59	0.0351404084095928|0.0196338203890576|0.0245544931756982|0	SBS51	0.175411	SBS45|SBS51|SBS53	0.168206535795489|0.17541134963982|0.112337542691331
TCGA-05-4382-01A-01D-1931-08	LUAD	Muse	LAN	4043	491	1788	74	16	104	0.960258	0.945032	0.177778	0.952584	0.910192	0.111192	0.0793287	0.455955	0.001046	0.001158	0.003682	SBS50	0.036767	SBS45|SBS50|SBS56|SBS58|SBS59	0.0273536004792068|0.0367665637797285|0.0165177675996595|0.0305543288320891|0	SBS50	0.03514	SBS50|SBS56|SBS58|SBS59	0.0351404084095928|0.0196338203890576|0.0245544931756982|0	SBS51	0.175411	SBS45|SBS51|SBS53	0.168206535795489|0.17541134963982|0.112337542691331
TCGA-05-4382-01A-01D-1931-08	LUAD	Muse	VAR	4474	60	1892	90	0	0	0.954591	1	0	0.976768	0.954591	0.111192	0.0793287	0.455955	0.001046	0.001158	0.003682	SBS50	0.036767	SBS45|SBS50|SBS56|SBS58|SBS59	0.0273536004792068|0.0367665637797285|0.0165177675996595|0.0305543288320891|0	SBS50	0.03514	SBS50|SBS56|SBS58|SBS59	0.0351404084095928|0.0196338203890576|0.0245544931756982|0	SBS51	0.175411	SBS45|SBS51|SBS53	0.168206535795489|0.17541134963982|0.112337542691331
TCGA-05-4382-01A-01D-1931-08	LUAD	Muse	FIREVAT	4467	67	1880	87	3	12	0.95577	0.993658	0.0333333	0.974346	0.95005	0.111192	0.0793287	0.455955	0.001046	0.001158	0.003682	SBS50	0.036767	SBS45|SBS50|SBS56|SBS58|SBS59	0.0273536004792068|0.0367665637797285|0.0165177675996595|0.0305543288320891|0	SBS50	0.03514	SBS50|SBS56|SBS58|SBS59	0.0351404084095928|0.0196338203890576|0.0245544931756982|0	SBS51	0.175411	SBS45|SBS51|SBS53	0.168206535795489|0.17541134963982|0.112337542691331
TCGA-05-4389-01A-01D-1265-08	LUAD	Muse	MUT	676	4	181	151	2	0	0.545181	1	0.0130719	0.705653	0.547904	0	0	0.194567	0.001268	0.001479	0.003235	NA	NA	NA	NA	NA	NA	NA	NA	SBS58	0.124958	SBS52|SBS58	0.069608737742928|0.124958354214564
TCGA-05-4389-01A-01D-1265-08	LUAD	Muse	LAN	475	205	165	50	103	16	0.767442	0.911602	0.673203	0.833333	0.802395	0	0	0.194567	0.001268	0.001479	0.003235	NA	NA	NA	NA	NA	NA	NA	NA	SBS58	0.124958	SBS52|SBS58	0.069608737742928|0.124958354214564
TCGA-05-4389-01A-01D-1265-08	LUAD	Muse	VAR	642	38	180	152	1	1	0.542169	0.994475	0.00653595	0.701754	0.541916	0	0	0.194567	0.001268	0.001479	0.003235	NA	NA	NA	NA	NA	NA	NA	NA	SBS58	0.124958	SBS52|SBS58	0.069608737742928|0.124958354214564
TCGA-05-4389-01A-01D-1265-08	LUAD	Muse	FIREVAT	532	148	180	65	88	1	0.734694	0.994475	0.575163	0.84507	0.802395	0	0	0.194567	0.001268	0.001479	0.003235	NA	NA	NA	NA	NA	NA	NA	NA	SBS58	0.124958	SBS52|SBS58	0.069608737742928|0.124958354214564
TCGA-05-4395-01A-01D-1265-08	LUAD	Muse	MUT	939	4	320	177	1	2	0.643863	0.993789	0.00561798	0.781441	0.642	0.0776398	0.165615	0.107866	0.001224	0.001331	0.001876	SBS46	0.07764	SBS46	0.07764	SBS51	0.091227	SBS46|SBS51	0.0743877779592592|0.0912274858553825	SBS46	0.107866	SBS46	0.107866
TCGA-05-4395-01A-01D-1265-08	LUAD	Muse	LAN	676	267	302	9	169	20	0.971061	0.937888	0.949438	0.954186	0.942	0.0776398	0.165615	0.107866	0.001224	0.001331	0.001876	SBS46	0.07764	SBS46	0.07764	SBS51	0.091227	SBS46|SBS51	0.0743877779592592|0.0912274858553825	SBS46	0.107866	SBS46	0.107866
TCGA-05-4395-01A-01D-1265-08	LUAD	Muse	VAR	846	97	306	176	2	16	0.634855	0.950311	0.011236	0.761194	0.616	0.0776398	0.165615	0.107866	0.001224	0.001331	0.001876	SBS46	0.07764	SBS46	0.07764	SBS51	0.091227	SBS46|SBS51	0.0743877779592592|0.0912274858553825	SBS46	0.107866	SBS46	0.107866
TCGA-05-4395-01A-01D-1265-08	LUAD	Muse	FIREVAT	712	231	300	31	147	22	0.906344	0.931677	0.825843	0.918836	0.894	0.0776398	0.165615	0.107866	0.001224	0.001331	0.001876	SBS46	0.07764	SBS46	0.07764	SBS51	0.091227	SBS46|SBS51	0.0743877779592592|0.0912274858553825	SBS46	0.107866	SBS46	0.107866
TCGA-05-4396-01A-21D-1855-08	LUAD	Muse	MUT	1204	17	220	682	14	3	0.243902	0.986547	0.0201149	0.391111	0.254625	0.736992	0	0.74474	0.026234	0.012365	0.029336	SBS49	0.736992	SBS49|SBS51	0.736992485787785|0	NA	NA	NA	NA	SBS49	0.74474	SBS49|SBS51	0.744739702819164|0
TCGA-05-4396-01A-21D-1855-08	LUAD	Muse	LAN	899	322	196	475	221	27	0.292101	0.878924	0.317529	0.438479	0.453754	0.736992	0	0.74474	0.026234	0.012365	0.029336	SBS49	0.736992	SBS49|SBS51	0.736992485787785|0	NA	NA	NA	NA	SBS49	0.74474	SBS49|SBS51	0.744739702819164|0
TCGA-05-4396-01A-21D-1855-08	LUAD	Muse	VAR	1151	70	211	690	6	12	0.234184	0.946188	0.00862069	0.375445	0.236126	0.736992	0	0.74474	0.026234	0.012365	0.029336	SBS49	0.736992	SBS49|SBS51	0.736992485787785|0	NA	NA	NA	NA	SBS49	0.74474	SBS49|SBS51	0.744739702819164|0
TCGA-05-4396-01A-21D-1855-08	LUAD	Muse	FIREVAT	68	1153	25	6	690	198	0.806452	0.112108	0.991379	0.19685	0.77802	0.736992	0	0.74474	0.026234	0.012365	0.029336	SBS49	0.736992	SBS49|SBS51	0.736992485787785|0	NA	NA	NA	NA	SBS49	0.74474	SBS49|SBS51	0.744739702819164|0
TCGA-05-4397-01A-01D-1265-08	LUAD	Muse	MUT	2272	11	880	156	3	6	0.849421	0.993228	0.0188679	0.915713	0.844976	0	0.076938	0.320208	0.00118	0.00106	0.00554	NA	NA	NA	NA	SBS46	0.076938	SBS46	0.076938	SBS51	0.247408	SBS51|SBS52|SBS58	0.247408096289391|0.0728002967414336|0
TCGA-05-4397-01A-01D-1265-08	LUAD	Muse	LAN	1846	437	808	41	118	78	0.951708	0.911964	0.742138	0.931412	0.886124	0	0.076938	0.320208	0.00118	0.00106	0.00554	NA	NA	NA	NA	SBS46	0.076938	SBS46	0.076938	SBS51	0.247408	SBS51|SBS52|SBS58	0.247408096289391|0.0728002967414336|0
TCGA-05-4397-01A-01D-1265-08	LUAD	Muse	VAR	1995	288	837	148	11	49	0.849746	0.944695	0.0691824	0.894709	0.811483	0	0.076938	0.320208	0.00118	0.00106	0.00554	NA	NA	NA	NA	SBS46	0.076938	SBS46	0.076938	SBS51	0.247408	SBS51|SBS52|SBS58	0.247408096289391|0.0728002967414336|0
TCGA-05-4397-01A-01D-1265-08	LUAD	Muse	FIREVAT	2116	167	877	70	89	9	0.926082	0.989842	0.559748	0.956901	0.924402	0	0.076938	0.320208	0.00118	0.00106	0.00554	NA	NA	NA	NA	SBS46	0.076938	SBS46	0.076938	SBS51	0.247408	SBS51|SBS52|SBS58	0.247408096289391|0.0728002967414336|0
TCGA-05-4398-01A-01D-1265-08	LUAD	Muse	MUT	2101	3	672	137	0	1	0.830655	0.998514	0	0.906883	0.82963	0.0641106	0.0881187	0	0.001182	0.001655	0.002884	SBS58	0.064111	SBS58	0.064111	SBS58	0.075013	SBS27|SBS58	0.013105704364731|0.0750129922564601	NA	NA	NA	NA
TCGA-05-4398-01A-01D-1265-08	LUAD	Muse	LAN	1712	392	629	70	67	44	0.899857	0.934621	0.489051	0.91691	0.859259	0.0641106	0.0881187	0	0.001182	0.001655	0.002884	SBS58	0.064111	SBS58	0.064111	SBS58	0.075013	SBS27|SBS58	0.013105704364731|0.0750129922564601	NA	NA	NA	NA
TCGA-05-4398-01A-01D-1265-08	LUAD	Muse	VAR	2017	87	670	132	5	3	0.835411	0.995542	0.0364963	0.908475	0.833333	0.0641106	0.0881187	0	0.001182	0.001655	0.002884	SBS58	0.064111	SBS58	0.064111	SBS58	0.075013	SBS27|SBS58	0.013105704364731|0.0750129922564601	NA	NA	NA	NA
TCGA-05-4398-01A-01D-1265-08	LUAD	Muse	FIREVAT	1812	292	630	85	52	43	0.881119	0.936107	0.379562	0.907781	0.841975	0.0641106	0.0881187	0	0.001182	0.001655	0.002884	SBS58	0.064111	SBS58	0.064111	SBS58	0.075013	SBS27|SBS58	0.013105704364731|0.0750129922564601	NA	NA	NA	NA
TCGA-05-4420-01A-01D-1265-08	LUAD	Muse	MUT	965	3	316	118	1	1	0.728111	0.996845	0.00840336	0.841545	0.727064	0.0453218	0.0428407	0.0941853	0.000757	0.001338	0.00446	SBS58	0.045322	SBS58	0.045322	SBS58	0.042841	SBS58	0.042841	SBS51	0.094185	SBS51	0.094185
TCGA-05-4420-01A-01D-1265-08	LUAD	Muse	LAN	710	258	296	31	88	21	0.905199	0.933754	0.739496	0.919255	0.880734	0.0453218	0.0428407	0.0941853	0.000757	0.001338	0.00446	SBS58	0.045322	SBS58	0.045322	SBS58	0.042841	SBS58	0.042841	SBS51	0.094185	SBS51	0.094185
TCGA-05-4420-01A-01D-1265-08	LUAD	Muse	VAR	881	87	311	114	5	6	0.731765	0.981073	0.0420168	0.838275	0.724771	0.0453218	0.0428407	0.0941853	0.000757	0.001338	0.00446	SBS58	0.045322	SBS58	0.045322	SBS58	0.042841	SBS58	0.042841	SBS51	0.094185	SBS51	0.094185
TCGA-05-4420-01A-01D-1265-08	LUAD	Muse	FIREVAT	800	168	317	37	82	0	0.89548	1	0.689076	0.944858	0.915138	0.0453218	0.0428407	0.0941853	0.000757	0.001338	0.00446	SBS58	0.045322	SBS58	0.045322	SBS58	0.042841	SBS58	0.042841	SBS51	0.094185	SBS51	0.094185
TCGA-05-4432-01A-01D-1265-08	LUAD	Muse	MUT	1790	2	552	194	0	0	0.739946	1	0	0.850539	0.739946	0.142347	0.139158	0.207616	0.00106	0.001336	0.001975	SBS57	0.072548	SBS46|SBS57	0.0697984624550854|0.0725481463492025	SBS46	0.072954	SBS46|SBS57	0.0729540814824112|0.0662039937618412	SBS57	0.092787	SBS54|SBS56|SBS57	0.0554224240991065|0.0594067855002638|0.0927868581710687
TCGA-05-4432-01A-01D-1265-08	LUAD	Muse	LAN	1406	386	509	79	115	43	0.865646	0.922101	0.592784	0.892982	0.836461	0.142347	0.139158	0.207616	0.00106	0.001336	0.001975	SBS57	0.072548	SBS46|SBS57	0.0697984624550854|0.0725481463492025	SBS46	0.072954	SBS46|SBS57	0.0729540814824112|0.0662039937618412	SBS57	0.092787	SBS54|SBS56|SBS57	0.0554224240991065|0.0594067855002638|0.0927868581710687
[truncated: 1,814 more rows]

## Sheet: Table_S6
FIREVAT and DToxoG Performance on the Multi-region Whole-Exome Sequencing of Breast Cancer Dataset (SRP070662)
Case_ID	Replicate_ID	True_Count	False_Count	TP	FP	TN	FN	Precision	Recall	Sensitivity	Specificity	F1_score	Sample_type	Method	Obj.Fn
[truncated: 144 more rows]

## Sheet: Table_S7
Chrom	Pos	Ref	Alt	A	B	C	Source	Case_ID
[truncated: 11,534 more rows]

[truncated: 3 more sheets: Table_S8, Table_S9, Table_S10]
